# Supplementary material for: Crystal structure of metronidazolium tetra­chlorido­aurate(III)
Source: Acta Crystallogr E Crystallogr Commun. 2015 Jun 17;71(Pt 7):810–2. doi: 10.1107/S2056989015010798 (PMC4518979; doi:10.1107/S2056989015010798)
Supplement: Supplementary file 1 [file e-71-00810-sup1.cif]

##############################################################################
#                                                                            #
# This CIF contains the data in a paper accepted for publication in          #
# Acta Crystallographica Section E. It conforms to the requirements of       #
# Notes for Authors for Acta Crystallographica Section E, and has been       #
# peer reviewed under the auspices of the IUCr Commission on Journals.       #
#                                                                            #
# Full details of the Crystallographic Information File format               #
# are given in the paper "The Crystallographic Information File (CIF):       #
# a New Standard Archive File for Crystallography" by S. R. Hall, F. H.      #
# Allen and I. D. Brown [Acta Cryst. (1991), A47, 655-685].                  #
#                                                                            #
# The current version of the core CIF dictionary is obtainable from          #
# ftp://ftp.iucr.org/pub/cif_core.dic.                                       #
#                                                                            #
# Software is freely available for graphical display of the structure(s)     #
# in this CIF. For information consult the CIF software page                 #
# http://www.iucr.org/resources/cif/software.                                #
#                                                                            #
# This file may be used for bona fide research purposes within the           #
# scientific community so long as proper attribution is given to the journal # 
# article from which it was obtained.                                        #
#                                                                            #
##############################################################################
data_I
_audit_creation_method     'SHELXL-2014/7'
_journal_date_recd_electronic     2015-05-14
_journal_date_accepted     2015-06-04
_journal_name_full     'Acta Crystallographica, Section E'
_journal_year     2015
_journal_volume     71
_journal_issue      7
_journal_page_first     810
_journal_page_last     812
_journal_paper_category     GM
_journal_paper_doi     10.1107/S2056989015010798
_journal_coeditor_code     LH5766
_publ_contact_author_name     'Rita K. Upmacis'
_publ_contact_author_address
;
Haskins Laboratories,
Dept. of Chemistry
Pace University
New York, NY 10038, USA
;
_publ_contact_author_email     'rupmacis@pace.edu'
_publ_contact_author_fax     ?
_publ_contact_author_phone     '212 346-1733'
_publ_section_title
;
Crystal structure of metronidazolium tetrachloridoaurate(III)
;
loop_
    _publ_author_name
    _publ_author_footnote
    _publ_author_address
    'Quinlivan, Patrick J.' .
;
Department of Chemistry,
Columbia University,
New York, NY 10027
USA
;
    'Wu, Ja-Shin' .
;
Haskins Laboratories,
Dept. of Chemistry
Pace University
New York, NY 10038, USA
;
    'Upmacis, Rita K.' .
;
Haskins Laboratories,
Dept. of Chemistry
Pace University
New York, NY 10038, USA
;
_publ_section_synopsis
;
Metronidazole (MET) reacts with HAuCl~4~.H~2~O to give metronidazolium
tetrachloridoaurate(III), [H(MET)][AuCl~4~], in which the cation and anion are
linked <i>via</i> an O---H...Cl hydrogen-bonding interaction.
;
_database_code_depnum_ccdc_archive     'CCDC 1404845'
_chemical_name_systematic
;\
1-(2-Hydroxyethyl)-2-methyl-5-nitro-1<i>H</i>-imidazol-3-ium
tetrachloridoaurate(III)]
;
_chemical_name_common     ?
_chemical_formula_moiety     'C6 H10 N3 O3 +, Au Cl4 -'
_chemical_formula_sum     'C6 H10 Au Cl4 N3 O3'
_chemical_formula_iupac     '(C6 H10 N3 O3) [Au Cl4]'
_chemical_formula_weight     510.94
_chemical_melting_point     ?
_shelx_space_group_comment
;
The symmetry employed for this shelxl refinement is uniquely defined
by the following loop, which should always be used as a source of
symmetry information in preference to the above space-group names.
They are only intended as comments.
;
_space_group_crystal_system     monoclinic
_space_group_name_H-M_alt     'P 21/n'
_space_group_name_Hall     '-P 2yn'
loop_
    _space_group_symop_operation_xyz
    'x, y, z'
    '-x+1/2, y+1/2, -z+1/2'
    '-x, -y, -z'
    'x-1/2, -y-1/2, z-1/2'
_cell_length_a     7.324(2)
_cell_length_b     11.972(4)
_cell_length_c     15.667(5)
_cell_angle_alpha     90
_cell_angle_beta     94.384(4)
_cell_angle_gamma     90
_cell_volume     1369.6(8)
_cell_formula_units_Z     4
_cell_measurement_reflns_used     9874
_cell_measurement_theta_min     2.61
_cell_measurement_theta_max     30.57
_cell_measurement_temperature     130(2)
_exptl_crystal_description     plate
_exptl_crystal_colour     yellow
_exptl_crystal_size_max     0.230
_exptl_crystal_size_mid     0.040
_exptl_crystal_size_min     0.020
_exptl_crystal_density_diffrn     2.478
_exptl_crystal_density_meas     ?
_exptl_crystal_density_method     ?
_exptl_crystal_F_000     952
_exptl_absorpt_coefficient_mu     11.520
_exptl_absorpt_correction_type     multi-scan
_exptl_absorpt_process_details
;
(SADABS; Bruker, 2013)
;
_shelx_estimated_absorpt_T_min     0.177
_shelx_estimated_absorpt_T_max     0.802
_exptl_absorpt_correction_T_min     0.4261
_exptl_absorpt_correction_T_max     0.7461
_diffrn_ambient_temperature     130(2)
_diffrn_radiation_type     MoK\a
_diffrn_radiation_wavelength     0.71073
_diffrn_measurement_device_type     'Bruker APEXII CCD'
_diffrn_measurement_method     '\f and \w scans'
_diffrn_detector_area_resol_mean     ?
_diffrn_reflns_number     22024
_diffrn_reflns_av_R_equivalents     0.0414
_diffrn_reflns_theta_min     2.143
_diffrn_reflns_theta_max     30.706
_diffrn_reflns_theta_full     25.242
_diffrn_measured_fraction_theta_max     0.990
_diffrn_measured_fraction_theta_full     1.000
_diffrn_reflns_limit_h_min     -10
_diffrn_reflns_limit_h_max     10
_diffrn_reflns_limit_k_min     -17
_diffrn_reflns_limit_k_max     17
_diffrn_reflns_limit_l_min     -22
_diffrn_reflns_limit_l_max     22
_refine_special_details     ?
_reflns_number_total     4214
_reflns_number_gt     3673
_reflns_threshold_expression     I>2\s(I)
_refine_ls_structure_factor_coef     Fsqd
_refine_ls_matrix_type     full
_refine_ls_R_factor_all     0.0283
_refine_ls_R_factor_gt     0.0207
_refine_ls_wR_factor_gt     0.0425
_refine_ls_wR_factor_ref     0.0447
_refine_ls_goodness_of_fit_ref     1.162
_refine_ls_restrained_S_all     1.162
_refine_ls_number_reflns     4214
_refine_ls_number_parameters     163
_refine_ls_number_restraints     0
_refine_ls_hydrogen_treatment     mixed
_refine_ls_weighting_scheme     calc
_refine_ls_weighting_details
                      'w=1/[\s^2^(Fo^2^)+(0.0129P)^2^] where P=(Fo^2^+2Fc^2^)/3'
_atom_sites_solution_hydrogens     mixed
_atom_sites_solution_primary     ?
_atom_sites_solution_secondary     ?
_refine_ls_shift/su_max     0.001
_refine_ls_shift/su_mean     0.000
_refine_diff_density_max     1.298
_refine_diff_density_min     -1.218
_refine_ls_extinction_method     none
_refine_ls_extinction_coef     .
loop_
    _atom_type_symbol
    _atom_type_description
    _atom_type_scat_dispersion_real
    _atom_type_scat_dispersion_imag
    _atom_type_scat_source
    'C' 'C' 0.0033 0.0016
                         'International Tables Vol C Tables 4.2.6.8 and 6.1.1.4'
    'H' 'H' 0.0000 0.0000
                         'International Tables Vol C Tables 4.2.6.8 and 6.1.1.4'
    'N' 'N' 0.0061 0.0033
                         'International Tables Vol C Tables 4.2.6.8 and 6.1.1.4'
    'O' 'O' 0.0106 0.0060
                         'International Tables Vol C Tables 4.2.6.8 and 6.1.1.4'
    'Cl' 'Cl' 0.1484 0.1585
                         'International Tables Vol C Tables 4.2.6.8 and 6.1.1.4'
    'Au' 'Au' -2.0133 8.8022
                         'International Tables Vol C Tables 4.2.6.8 and 6.1.1.4'
_computing_data_collection
;
APEX2 (Bruker, 2013)
;
_computing_cell_refinement
;
SAINT (Bruker, 2013)
;
_computing_data_reduction
;
SAINT (Bruker, 2013)
;
_computing_structure_solution
;
SHELXS97 (Sheldrick, 2008)
;
_computing_structure_refinement
;
SHELXL2014 (Sheldrick, 2015)
;
_computing_molecular_graphics
;
SHELXTL (Sheldrick, 2008)
;
_computing_publication_material
;
SHELXTL (Sheldrick, 2008)
;
loop_
    _atom_site_type_symbol
    _atom_site_label
    _atom_site_fract_x
    _atom_site_fract_y
    _atom_site_fract_z
    _atom_site_U_iso_or_equiv
    _atom_site_adp_type
    _atom_site_calc_flag
    _atom_site_occupancy
    _atom_site_disorder_assembly
    _atom_site_disorder_group
    Au Au 0.36629(2) 0.79983(2) 0.58625(2) 0.01868(4) Uani d 1 . .
    Cl Cl1 0.26070(11) 0.84595(7) 0.45047(5) 0.03247(17) Uani d 1 . .
    Cl Cl2 0.44092(10) 0.62541(6) 0.54111(5) 0.03012(16) Uani d 1 . .
    Cl Cl3 0.46029(10) 0.75210(6) 0.72389(5) 0.02610(15) Uani d 1 . .
    Cl Cl4 0.29498(10) 0.97418(6) 0.63205(5) 0.02831(15) Uani d 1 . .
    O O1 0.8047(3) 0.7553(2) 0.41611(14) 0.0367(5) Uani d 1 . .
    O O2 0.9242(3) 0.60835(18) 0.47815(14) 0.0331(5) Uani d 1 . .
    O O3 0.7450(3) 0.55236(18) 0.73360(15) 0.0265(5) Uani d 1 . .
    H H3 0.684(5) 0.591(3) 0.719(2) 0.042(13) Uiso d 1 . .
    N N1 0.8446(3) 0.89061(19) 0.65413(15) 0.0175(4) Uani d 1 . .
    H H01 0.810(5) 0.953(3) 0.685(2) 0.042(10) Uiso d 1 . .
    N N2 0.9387(3) 0.72022(17) 0.63739(14) 0.0159(4) Uani d 1 . .
    N N3 0.8670(3) 0.70319(19) 0.47846(15) 0.0223(5) Uani d 1 . .
    C C1 0.8127(4) 0.8685(2) 0.56913(17) 0.0191(5) Uani d 1 . .
    H H1A 0.7604 0.9173 0.5261 0.023 Uiso calc 1 . .
    C C2 0.8708(3) 0.7626(2) 0.55853(17) 0.0158(5) Uani d 1 . .
    C C3 0.9200(4) 0.8016(2) 0.69521(17) 0.0170(5) Uani d 1 . .
    C C4 0.9783(4) 0.7982(3) 0.78720(19) 0.0272(6) Uani d 1 . .
    H H4A 0.9318 0.8643 0.8154 0.041 Uiso calc 1 . .
    H H4B 1.1123 0.7972 0.7949 0.041 Uiso calc 1 . .
    H H4C 0.9295 0.7307 0.8126 0.041 Uiso calc 1 . .
    C C5 1.0107(4) 0.6070(2) 0.65912(18) 0.0198(5) Uani d 1 . .
    H H5A 1.0863 0.6102 0.7142 0.024 Uiso calc 1 . .
    H H5B 1.0904 0.5822 0.6145 0.024 Uiso calc 1 . .
    C C6 0.8579(4) 0.5230(2) 0.66604(18) 0.0227(6) Uani d 1 . .
    H H6A 0.7818 0.5199 0.6111 0.027 Uiso calc 1 . .
    H H6B 0.9111 0.4479 0.6773 0.027 Uiso calc 1 . .
loop_
    _atom_site_aniso_label
    _atom_site_aniso_U_11
    _atom_site_aniso_U_22
    _atom_site_aniso_U_33
    _atom_site_aniso_U_12
    _atom_site_aniso_U_13
    _atom_site_aniso_U_23
    Au 0.01490(5) 0.01746(6) 0.02409(6) -0.00147(4) 0.00416(4) -0.00253(4)
    Cl1 0.0438(4) 0.0304(4) 0.0234(4) 0.0042(3) 0.0037(3) -0.0009(3)
    Cl2 0.0286(4) 0.0222(3) 0.0400(4) 0.0024(3) 0.0057(3) -0.0092(3)
    Cl3 0.0255(3) 0.0251(3) 0.0272(4) 0.0036(3) -0.0008(3) -0.0012(3)
    Cl4 0.0360(4) 0.0193(3) 0.0292(4) 0.0033(3) 0.0002(3) -0.0038(3)
    O1 0.0516(15) 0.0375(13) 0.0193(11) 0.0047(11) -0.0090(10) -0.0008(10)
    O2 0.0468(14) 0.0221(11) 0.0309(12) 0.0056(10) 0.0058(10) -0.0077(9)
    O3 0.0250(11) 0.0233(11) 0.0327(13) 0.0053(9) 0.0109(9) 0.0075(9)
    N1 0.0172(10) 0.0152(10) 0.0203(11) -0.0003(9) 0.0023(9) -0.0003(9)
    N2 0.0146(10) 0.0157(10) 0.0175(11) 0.0000(8) 0.0021(8) 0.0014(8)
    N3 0.0253(12) 0.0233(12) 0.0181(12) -0.0032(10) 0.0010(9) -0.0019(9)
    C1 0.0217(13) 0.0198(13) 0.0157(12) 0.0003(10) -0.0001(10) 0.0012(10)
    C2 0.0184(12) 0.0152(11) 0.0138(12) -0.0023(10) 0.0008(9) -0.0006(9)
    C3 0.0146(12) 0.0188(12) 0.0180(13) -0.0012(10) 0.0038(10) 0.0002(10)
    C4 0.0292(16) 0.0355(17) 0.0167(14) 0.0031(13) 0.0011(12) -0.0009(12)
    C5 0.0181(12) 0.0170(12) 0.0245(14) 0.0051(10) 0.0026(10) 0.0064(10)
    C6 0.0254(14) 0.0164(13) 0.0271(15) 0.0029(11) 0.0072(12) 0.0046(11)
_geom_special_details
;
All e.s.d.'s (except the e.s.d. in the dihedral angle between two l.s. planes)
are estimated using the full covariance matrix. The cell e.s.d.'s are taken
into account individually in the estimation of e.s.d.'s in distances, angles
and torsion angles; correlations between e.s.d.'s in cell parameters are only
used when they are defined by crystal symmetry. An approximate (isotropic)
treatment of cell e.s.d.'s is used for estimating e.s.d.'s involving l.s.
planes.
;
loop_
    _geom_bond_atom_site_label_1
    _geom_bond_atom_site_label_2
    _geom_bond_site_symmetry_2
    _geom_bond_distance
    _geom_bond_publ_flag
    Au Cl1 . 2.2752(10) ?
    Au Cl4 . 2.2807(9) ?
    Au Cl2 . 2.2844(9) ?
    Au Cl3 . 2.2855(10) ?
    O1 N3 . 1.218(3) ?
    O2 N3 . 1.210(3) ?
    O3 C6 . 1.436(3) ?
    O3 H3 . 0.67(4) ?
    N1 C3 . 1.341(3) ?
    N1 C1 . 1.360(3) ?
    N1 H01 . 0.94(4) ?
    N2 C3 . 1.345(3) ?
    N2 C2 . 1.392(3) ?
    N2 C5 . 1.485(3) ?
    N3 C2 . 1.441(3) ?
    C1 C2 . 1.351(4) ?
    C1 H1A . 0.9500 ?
    C3 C4 . 1.472(4) ?
    C4 H4A . 0.9800 ?
    C4 H4B . 0.9800 ?
    C4 H4C . 0.9800 ?
    C5 C6 . 1.515(4) ?
    C5 H5A . 0.9900 ?
    C5 H5B . 0.9900 ?
    C6 H6A . 0.9900 ?
    C6 H6B . 0.9900 ?
loop_
    _geom_angle_atom_site_label_1
    _geom_angle_atom_site_label_2
    _geom_angle_atom_site_label_3
    _geom_angle_site_symmetry_1
    _geom_angle_site_symmetry_3
    _geom_angle
    _geom_angle_publ_flag
    Cl1 Au Cl4 . . 90.14(3) ?
    Cl1 Au Cl2 . . 90.27(3) ?
    Cl4 Au Cl2 . . 179.36(3) ?
    Cl1 Au Cl3 . . 177.66(3) ?
    Cl4 Au Cl3 . . 89.52(3) ?
    Cl2 Au Cl3 . . 90.09(3) ?
    C6 O3 H3 . . 108(3) ?
    C3 N1 C1 . . 110.4(2) ?
    C3 N1 H01 . . 120(2) ?
    C1 N1 H01 . . 129(2) ?
    C3 N2 C2 . . 106.6(2) ?
    C3 N2 C5 . . 124.1(2) ?
    C2 N2 C5 . . 129.3(2) ?
    O2 N3 O1 . . 125.9(3) ?
    O2 N3 C2 . . 118.9(2) ?
    O1 N3 C2 . . 115.2(2) ?
    C2 C1 N1 . . 105.7(2) ?
    C2 C1 H1A . . 127.1 ?
    N1 C1 H1A . . 127.1 ?
    C1 C2 N2 . . 109.1(2) ?
    C1 C2 N3 . . 125.8(2) ?
    N2 C2 N3 . . 125.1(2) ?
    N1 C3 N2 . . 108.2(2) ?
    N1 C3 C4 . . 124.7(2) ?
    N2 C3 C4 . . 127.0(2) ?
    C3 C4 H4A . . 109.5 ?
    C3 C4 H4B . . 109.5 ?
    H4A C4 H4B . . 109.5 ?
    C3 C4 H4C . . 109.5 ?
    H4A C4 H4C . . 109.5 ?
    H4B C4 H4C . . 109.5 ?
    N2 C5 C6 . . 111.8(2) ?
    N2 C5 H5A . . 109.3 ?
    C6 C5 H5A . . 109.3 ?
    N2 C5 H5B . . 109.3 ?
    C6 C5 H5B . . 109.3 ?
    H5A C5 H5B . . 107.9 ?
    O3 C6 C5 . . 111.1(2) ?
    O3 C6 H6A . . 109.4 ?
    C5 C6 H6A . . 109.4 ?
    O3 C6 H6B . . 109.4 ?
    C5 C6 H6B . . 109.4 ?
    H6A C6 H6B . . 108.0 ?
loop_
    _geom_hbond_atom_site_label_D
    _geom_hbond_atom_site_label_H
    _geom_hbond_atom_site_label_A
    _geom_hbond_site_symmetry_A
    _geom_hbond_distance_DH
    _geom_hbond_distance_HA
    _geom_hbond_distance_DA
    _geom_hbond_angle_DHA
    N1 H01 O3 2_656 0.94(4) 1.81(4) 2.729(3) 166(3)
    O3 H3 Cl3 . 0.67(4) 2.54(4) 3.169(2) 158(4)
_shelx_hkl_file
;
  -1   0   0    0.30    0.80
  -1   0   0    1.00    0.80
   1   0   0    0.40    0.90
   2   0   0   88.69    5.20
  -2   0   0   87.69    5.10
  -2   0   0   87.99    5.20
  -3   0   0   -1.40    1.60
   3   0   0    1.00    1.80
  -3   0   0    1.60    1.80
  -4   0   0 1363.76   58.99
  -4   0   0 1371.76   59.39
   4   0   0 1272.57   59.19
  -5   0   0   -2.10    2.50
   5   0   0   -0.40    2.50
  -5   0   0   -1.60    2.20
   6   0   0   35.80    5.90
  -6   0   0   32.80    5.60
  -6   0   0   41.70    6.30
  -7   0   0   -0.50    3.70
  -7   0   0    0.00    3.90
   7   0   0    1.90    3.90
   8   0   0  463.35   24.70
  -8   0   0  457.45   24.10
  -8   0   0  464.25   25.00
   9   0   0   -3.50    5.20
  -9   0   0    4.90    5.70
  -9   0   0    0.00    5.00
  10   0   0  205.98   16.40
 -10   0   0  227.48   17.00
 -10   0   0  196.58   16.10
   0  -1   0   -4.50    0.50
   0  -1   0   -2.90    0.90
   0   1   0   -3.00    0.70
   1  -1   0  267.37   12.30
  -1  -1   0  246.38   12.30
  -1  -1   0  265.27   12.20
  -1  -1   0  276.77   12.10
  -1  -1   0  268.47   11.90
  -1   1   0  274.17   11.80
  -1   1   0  261.17   12.20
  -1   1   0  307.77   12.20
  -2  -1   0 9999.00  406.86
  -2  -1   0 9156.38  407.96
   2  -1   0 9545.14  408.66
  -2  -1   0 9638.04  407.96
   2   1   0 8827.62  407.46
  -2   1   0 9333.77  407.96
  -2   1   0 9703.03  407.56
  -3  -1   0  411.56   19.30
  -3  -1   0  414.56   19.00
  -3  -1   0  420.76   18.10
   3  -1   0  414.36   19.20
  -3   1   0  415.36   19.10
  -3   1   0  405.96   19.20
   3   1   0  407.46   19.20
   4  -1   0    4.50    2.30
  -4  -1   0    2.40    2.20
  -4  -1   0    0.20    1.90
  -4   1   0    0.70    2.10
  -4   1   0    3.10    2.30
   4   1   0    1.60    2.00
  -5  -1   0    5.70    3.00
  -5  -1   0    0.00    2.20
   5  -1   0    2.90    2.40
   5   1   0    0.50    2.50
  -5   1   0    3.60    2.60
  -5   1   0    0.90    2.40
  -6  -1   0  523.05   25.20
   6  -1   0  511.05   24.80
  -6  -1   0  521.55   24.50
  -6   1   0  485.75   24.50
   6   1   0  466.75   24.60
  -6   1   0  515.85   25.00
  -7  -1   0   69.69    7.60
   7  -1   0   73.69    8.10
  -7  -1   0   73.79    8.20
  -7   1   0   78.99    8.40
  -7   1   0   67.59    7.90
   7   1   0   66.89    8.10
  -8  -1   0  178.28   12.90
  -8  -1   0  204.48   13.90
   8  -1   0  180.88   13.40
  -8   1   0  180.98   13.40
  -8   1   0  185.88   13.50
   8   1   0  200.18   13.60
  -9  -1   0   44.00    8.10
   9  -1   0   43.10    7.80
  -9  -1   0   25.80    6.70
  -9   1   0   45.10    7.50
  -9   1   0   35.80    7.40
   9   1   0   52.49    9.50
 -10  -1   0  309.97   19.20
  10  -1   0  275.87   19.30
 -10  -1   0  273.67   19.60
  10  -1   0  283.97   19.70
  10   1   0  281.57   19.50
 -10   1   0  248.78   18.70
   0  -2   0 5572.14  225.88
   0  -2   0 4480.15  225.68
   0  -2   0 5499.25  225.98
   0   2   0 5420.06  226.38
   1  -2   0 1480.25   65.99
  -1  -2   0 1392.06   66.39
   1  -2   0 1632.44   66.49
  -1  -2   0 1510.85   65.89
  -1  -2   0 1516.15   65.99
  -1  -2   0 1552.64   66.09
  -1   2   0 1611.54   65.89
  -1   2   0 1514.05   66.19
  -2  -2   0  337.77   15.70
  -2  -2   0  312.47   15.80
   2  -2   0  348.47   15.90
  -2  -2   0  330.27   15.40
  -2  -2   0  342.27   15.00
  -2   2   0  365.36   14.90
  -2   2   0  330.87   15.50
  -2   2   0  332.37   15.70
  -3  -2   0    9.10    2.20
  -3  -2   0    6.00    1.10
  -3  -2   0    8.60    1.80
   3  -2   0    6.20    2.20
   3   2   0    6.30    2.10
  -3   2   0    4.40    2.00
  -3   2   0    8.50    2.10
  -4  -2   0 1482.95   64.99
  -4  -2   0 1471.55   65.49
   4  -2   0 1438.96   65.49
  -4  -2   0 1518.15   63.99
   4   2   0 1470.55   65.39
  -4   2   0 1396.66   65.29
  -4   2   0 1563.34   65.39
  -5  -2   0  380.16   19.10
  -5  -2   0  384.46   18.30
   5  -2   0  340.97   18.60
   5   2   0  357.96   18.70
  -5   2   0  389.46   18.80
  -5   2   0  397.86   18.90
   5   2   0  380.26   16.70
   6  -2   0   64.99    6.90
  -6  -2   0   57.59    6.10
  -6  -2   0   58.29    7.30
   6   2   0   55.09    6.70
  -6   2   0   56.59    6.60
  -6   2   0   59.99    6.90
  -7  -2   0  208.38   12.30
  -7  -2   0  183.58   13.10
   7  -2   0  177.48   12.30
  -7   2   0  196.58   12.80
  -7   2   0  187.48   12.60
   7   2   0  201.08   12.60
   8  -2   0  328.97   20.00
  -8  -2   0  353.06   19.80
  -8  -2   0  341.77   20.60
   8   2   0  382.66   20.60
  -8   2   0  346.77   20.10
  -8   2   0  375.86   20.30
   9  -2   0  186.88   14.90
  -9  -2   0  212.38   15.20
   9  -2   0  205.78   15.00
  -9  -2   0  194.18   15.70
   9   2   0  218.98   15.40
  -9   2   0  196.58   15.20
 -10  -2   0  111.39   13.50
  10  -2   0  110.49   13.20
 -10  -2   0  111.99   13.00
  10  -2   0  126.29   13.60
  10   2   0  102.89   13.90
 -10   2   0  111.29   13.60
   0  -3   0   -0.50    0.90
   0  -3   0    0.90    1.90
   0  -3   0    0.40    1.00
   0   3   0    1.80    1.10
  -1  -3   0  479.55   20.40
  -1  -3   0  433.16   19.40
  -1  -3   0  433.66   19.50
  -1  -3   0  411.06   19.60
   1  -3   0  448.96   19.50
  -1   3   0  433.86   19.30
  -1   3   0  427.26   19.70
   2  -3   0 1410.76   59.29
  -2  -3   0 1360.86   59.79
  -2  -3   0 1352.86   59.29
  -2  -3   0 1343.27   58.79
  -2  -3   0 1294.77   59.09
   2  -3   0 1283.27   59.59
  -2   3   0 1418.86   58.69
  -2   3   0 1376.86   59.39
   3  -3   0  808.32   37.90
  -3  -3   0  806.92   36.80
  -3  -3   0  846.92   37.40
  -3  -3   0  825.82   37.80
  -3  -3   0  876.91   38.10
  -3   3   0  868.51   37.60
  -3   3   0  822.72   37.60
  -3   3   0  868.31   36.60
  -4  -3   0    1.30    2.30
  -4  -3   0    2.50    1.90
  -4  -3   0    2.50    1.20
   4  -3   0    4.10    2.40
  -4   3   0    7.80    2.60
   4   3   0    4.60    2.40
  -4   3   0    0.50    2.10
  -5  -3   0  343.97   17.50
  -5  -3   0  387.06   18.60
   5  -3   0  348.97   18.30
  -5   3   0  347.07   17.90
  -5   3   0  363.36   18.00
   5   3   0  375.06   16.30
   5   3   0  337.37   18.10
   6  -3   0  370.86   18.80
  -6  -3   0  346.97   19.00
  -6  -3   0  336.27   17.90
  -6   3   0  350.26   18.50
   6   3   0  349.07   18.60
  -6   3   0  365.26   18.60
   7  -3   0  713.93   33.60
  -7  -3   0  685.03   32.60
  -7  -3   0  662.73   33.50
  -7   3   0  641.34   33.00
  -7   3   0  688.53   33.20
   7   3   0  699.83   33.40
  -8  -3   0  109.39   10.40
  -8  -3   0   94.09   10.50
   8  -3   0  118.69   10.90
   8  -3   0   96.09   10.10
   8   3   0  101.19   10.50
  -8   3   0   90.19   10.00
  -9  -3   0   43.80    8.30
   9  -3   0   53.39    8.50
  -9  -3   0   46.20    7.70
   9  -3   0   44.20    7.60
   9   3   0   43.20    7.80
  -9   3   0   43.20    7.90
 -10  -3   0  133.49   15.20
  10  -3   0  164.28   14.70
 -10  -3   0  150.18   14.40
  10  -3   0  138.29   14.50
 -10   3   0  144.19   14.70
  10   3   0  148.39   17.90
   0  -4   0  568.04   24.90
   0  -4   0  581.14   26.20
   0  -4   0  572.34   25.10
   0   4   0  545.25   25.10
  -1  -4   0 1429.16   59.99
  -1  -4   0 1394.86   59.99
   1  -4   0 1417.76   60.19
   1  -4   0 1287.27   60.79
  -1  -4   0 1365.56   60.99
   1   4   0 1349.86   60.09
  -1   4   0 1411.66   59.89
  -1   4   0 1366.46   60.19
  -2  -4   0   14.40    2.70
  -2  -4   0   17.40    3.00
   2  -4   0   12.40    2.40
  -2  -4   0   13.50    3.10
  -2  -4   0   18.20    2.30
   2  -4   0   18.10    3.30
  -2   4   0   14.70    1.90
  -2   4   0   12.00    2.30
   3  -4   0  812.12   36.30
  -3  -4   0  718.23   36.90
   3  -4   0  771.12   36.80
  -3  -4   0  853.31   36.10
  -3  -4   0  827.32   35.60
  -3  -4   0  811.42   36.40
  -3   4   0  812.32   36.40
  -3   4   0  845.72   35.30
  -4  -4   0  225.58   10.60
  -4  -4   0  236.48   12.60
  -4  -4   0  211.18   12.00
  -4  -4   0  215.18   11.40
   4  -4   0  213.78   11.70
   4  -4   0  209.48   12.20
  -4   4   0  237.98   12.00
  -4   4   0  219.88   10.10
   5  -4   0 1124.59   51.39
  -5  -4   0 1127.79   50.89
  -5  -4   0 1137.39   51.59
   5  -4   0 1118.19   51.69
   5   4   0 1125.09   51.59
   5   4   0 1140.29   49.70
  -5   4   0 1171.78   51.49
   6  -4   0   50.99    6.40
   6  -4   0   53.19    6.20
  -6  -4   0   51.09    6.10
  -6  -4   0   46.40    7.10
  -6   4   0   52.09    6.60
   6   4   0   44.50    6.70
   7  -4   0  141.79   10.70
  -7  -4   0  146.19   11.70
   7  -4   0  162.88   11.50
  -7  -4   0  138.89   10.50
  -7   4   0  136.39   11.20
   7   4   0  145.29   11.30
   8  -4   0   64.89    9.30
   8  -4   0   56.29    8.40
  -8  -4   0   49.90    9.10
  -8  -4   0   61.39    8.80
  -8   4   0   44.40    7.30
   8   4   0   72.49    9.60
   9  -4   0  508.85   27.30
  -9  -4   0  447.56   27.20
   9  -4   0  496.85   27.30
  -9  -4   0  486.25   26.10
   9   4   0  509.55   27.20
  -9   4   0  462.35   26.50
  10  -4   0   -1.20    6.60
 -10  -4   0   -1.00    7.00
  10  -4   0    3.20    6.00
 -10   4   0  -10.00    6.00
   0  -5   0   -0.40    1.20
   0  -5   0   -2.60    1.10
   0  -5   0    1.20    2.40
   0   5   0    0.40    1.40
   1  -5   0 1684.93   72.79
  -1  -5   0 1777.22   72.39
  -1  -5   0 1626.24   72.39
   1  -5   0 1486.35   73.39
  -1  -5   0 1795.12   73.99
   1   5   0 1667.83   72.59
  -1   5   0 1674.33   72.39
  -1   5   0 1606.74   72.59
   2  -5   0   45.90    5.00
  -2  -5   0   45.80    3.60
  -2  -5   0   54.09    4.10
  -2  -5   0   37.20    5.30
  -2  -5   0   47.60    4.10
   2  -5   0   52.99    3.90
  -2   5   0   40.80    4.00
  -2   5   0   49.30    3.30
  -3  -5   0 2328.87  101.59
  -3  -5   0 2381.96  101.89
  -3  -5   0 2401.86  101.19
   3  -5   0 2308.77  101.69
   3  -5   0 2238.58  102.59
  -3  -5   0 2300.37  102.79
  -3   5   0 2443.46  100.99
  -3   5   0 2243.98  101.89
  -4  -5   0   -1.20    2.90
   4  -5   0    1.60    1.80
  -4  -5   0    0.20    1.50
   4  -5   0    2.90    2.60
  -4  -5   0    2.40    2.50
  -4  -5   0    0.30    2.00
  -4   5   0   -0.80    2.30
  -4   5   0    0.80    1.00
  -5  -5   0  260.27   14.50
   5  -5   0  267.17   14.00
  -5  -5   0  264.97   13.70
   5  -5   0  254.47   14.70
  -5   5   0  269.97   14.50
   5   5   0  252.57   12.50
   5   5   0  242.38   14.50
  -6  -5   0    3.50    3.10
   6  -5   0    4.30    3.10
   6  -5   0    4.40    3.80
  -6  -5   0    1.10    4.00
  -6   5   0    7.60    3.60
   6   5   0    1.10    3.40
  -7  -5   0  589.04   28.10
   7  -5   0  571.14   28.70
  -7  -5   0  560.04   29.20
   7  -5   0  564.74   29.30
   7   5   0  588.84   29.20
  -7   5   0  552.14   28.60
   8  -5   0    8.00    4.60
   8  -5   0    7.70    5.30
  -8  -5   0    4.10    4.70
  -8  -5   0   -2.40    5.60
   8   5   0   10.90    5.70
  -8   5   0    1.50    5.00
  -9  -5   0   13.30    6.90
   9  -5   0    8.80    5.50
   9  -5   0   16.60    6.70
  -9   5   0    7.10    6.50
   9   5   0   10.10    6.30
 -10  -5   0   -0.20    7.40
  10  -5   0    5.60    5.70
   0  -6   0   62.59    6.30
   0  -6   0   72.59    4.00
   0  -6   0   57.09    4.20
   0   6   0   65.59    4.60
  -1  -6   0 2618.84  109.09
   1  -6   0 2570.94  109.29
  -1  -6   0 2566.24  109.29
  -1  -6   0 2542.35  110.99
   1  -6   0 2445.46  110.59
  -1   6   0 2409.76  109.39
  -1   6   0 2557.44  109.19
   1   6   0 2438.66  109.29
  -2  -6   0  290.07   14.40
   2  -6   0  291.27   14.70
  -2  -6   0  305.67   14.60
  -2  -6   0  323.47   16.60
   2  -6   0  305.27   15.90
  -2   6   0  297.27   14.90
  -2   6   0  331.17   14.30
   2   6   0  295.87   14.60
   3  -6   0  699.03   32.50
  -3  -6   0  787.12   34.30
  -3  -6   0  762.32   32.60
  -3  -6   0  707.73   32.50
  -3  -6   0  709.63   32.00
   3  -6   0  665.43   33.50
  -3   6   0  691.63   31.70
  -3   6   0  701.13   32.70
   4  -6   0   97.89    6.70
  -4  -6   0  104.49    7.00
  -4  -6   0   85.09    8.20
   4  -6   0   83.29    7.60
  -4  -6   0   94.49    7.30
  -4   6   0  101.69    7.50
   4   6   0   85.89    5.90
  -4   6   0  102.69    5.30
   5  -6   0  686.03   36.00
  -5  -6   0  740.03   35.60
   5  -6   0  788.02   35.50
  -5  -6   0  713.03   36.50
  -5  -6   0  767.02   35.00
  -5   6   0  814.82   35.80
   5   6   0  783.52   34.10
  -6  -6   0    7.30    3.60
   6  -6   0    2.10    3.70
  -6  -6   0   -2.30    4.10
   6  -6   0    1.90    3.00
   6   6   0    5.40    4.40
  -6   6   0    2.30    3.80
  -7  -6   0   39.40    6.80
  -7  -6   0   28.30    5.30
   7  -6   0   38.10    6.80
   7  -6   0   36.50    6.60
  -7   6   0   32.70    6.00
   7   6   0   35.50    6.70
   8  -6   0   57.19   10.00
   8  -6   0   61.09    8.70
  -8  -6   0   56.89   10.00
   8   6   0   74.59   10.40
  -8   6   0   63.89   10.30
   9  -6   0  348.17   21.30
  -9  -6   0  313.67   21.60
   9  -6   0  343.87   21.80
  -9   6   0  320.97   21.50
   9   6   0  389.76   22.20
   0  -7   0    1.20    1.30
   0  -7   0    0.20    3.10
   0   7   0    0.50    1.60
   0   7   0   -1.50    1.40
   1  -7   0  902.01   38.50
  -1  -7   0  867.31   38.90
   1  -7   0  866.41   40.60
  -1  -7   0  858.41   40.80
  -1   7   0  888.71   38.80
   1   7   0  852.11   38.80
  -1   7   0  866.51   39.10
  -2  -7   0  320.87   15.30
  -2  -7   0  336.47   15.40
   2  -7   0  305.67   16.80
   2  -7   0  308.77   15.70
  -2  -7   0  322.77   17.60
  -2   7   0  326.77   15.10
  -2   7   0  319.17   15.80
   2   7   0  306.07   15.30
   3  -7   0  490.55   25.20
   3  -7   0  554.64   24.10
  -3  -7   0  510.25   23.50
  -3  -7   0  501.55   25.80
  -3  -7   0  493.95   23.90
  -3   7   0  523.75   23.20
   3   7   0  483.35   23.80
  -3   7   0  511.05   24.20
  -4  -7   0  281.57   14.00
   4  -7   0  245.18   13.70
  -4  -7   0  261.87   14.20
   4  -7   0  261.97   15.30
  -4  -7   0  270.87   16.10
  -4   7   0  254.67   14.30
   4   7   0  257.67   13.00
  -4   7   0  255.07   12.50
  -5  -7   0  348.47   16.70
   5  -7   0  330.17   16.80
   5  -7   0  324.77   17.90
  -5  -7   0  292.37   18.40
  -5  -7   0  274.57   16.80
  -5   7   0  303.87   16.90
   5   7   0  313.97   15.40
   6  -7   0  346.17   20.70
   6  -7   0  394.86   20.00
  -6  -7   0  383.76   19.70
  -6  -7   0  359.56   20.30
   6   7   0  367.46   20.80
  -6   7   0  368.06   20.30
   6   7   0  386.46   20.20
  -7  -7   0  383.66   21.40
   7  -7   0  375.26   21.70
   7  -7   0  352.06   20.30
   7   7   0  362.56   21.20
  -7   7   0  361.36   20.70
  -8  -7   0   -0.20    6.10
   8  -7   0    7.90    5.90
   8  -7   0    2.90    4.40
  -8   7   0    1.10    5.40
   8   7   0    8.20    5.90
   9  -7   0    5.40    6.80
  -9  -7   0   -3.90    6.40
   9   7   0   13.10    7.50
  -9   7   0    6.10    6.50
   0  -8   0  216.98   10.20
   0  -8   0  226.58   13.40
   0   8   0  211.28   10.90
   0   8   0  197.68   10.90
   1  -8   0   15.90    3.90
  -1  -8   0   26.20    3.10
   1  -8   0   22.70    2.80
  -1  -8   0   18.90    4.60
   1   8   0   25.40    3.40
   1   8   0   31.40    3.40
  -1   8   0   26.40    3.30
  -1   8   0   20.90    3.70
  -2  -8   0  121.99    7.30
   2  -8   0  114.49    9.10
   2  -8   0  120.59    7.70
  -2  -8   0  131.99   10.40
  -2   8   0  121.19    7.00
   2   8   0  125.09    7.40
   2   8   0  113.19    7.10
  -2   8   0  128.59    7.90
  -3  -8   0  553.64   29.70
   3  -8   0  631.94   27.80
   3  -8   0  599.74   29.20
  -3  -8   0  583.64   27.30
  -3   8   0  601.84   26.80
  -3   8   0  565.14   27.60
   3   8   0  572.44   27.20
   3   8   0  578.14   27.00
   4  -8   0  827.42   39.80
  -4  -8   0  851.31   38.40
  -4  -8   0  833.72   38.00
   4  -8   0  803.82   38.10
  -4  -8   0  796.42   40.50
  -4   8   0  847.52   38.60
  -4   8   0  830.52   37.00
   4   8   0  825.12   37.50
  -5  -8   0  350.06   20.20
   5  -8   0  320.57   19.00
  -5  -8   0  322.47   18.00
   5  -8   0  324.27   17.50
  -5  -8   0  297.57   17.80
   5   8   0  340.17   16.50
  -5   8   0  357.16   18.30
   6  -8   0   43.10    7.40
  -6  -8   0   46.30    8.30
  -6  -8   0   36.90    6.50
   6   8   0   32.60    4.80
  -6   8   0   33.20    5.90
  -7  -8   0   19.20    6.40
   7  -8   0   19.30    6.80
  -7   8   0   25.30    6.00
   7   8   0   28.50    7.20
   8  -8   0  390.36   23.80
  -8  -8   0  351.56   22.70
  -8   8   0  402.66   23.00
   8   8   0  412.26   24.00
  -9  -8   0   70.19   12.50
   9  -8   0   77.39   12.30
   9   8   0   74.19   13.00
  -9   8   0   95.69   12.70
   0  -9   0   -0.70    3.30
   0   9   0   -0.40    2.00
   0   9   0    2.90    1.90
   1  -9   0   67.09    7.60
  -1  -9   0   71.79    8.20
  -1  -9   0   69.99    4.90
   1   9   0   72.39    5.40
  -1   9   0   74.19    6.00
  -1   9   0   71.79    5.40
   1   9   0   69.99    5.40
  -2  -9   0  681.83   29.60
   2  -9   0  645.84   32.00
  -2  -9   0  652.43   33.00
  -2   9   0  659.93   30.30
   2   9   0  603.24   29.50
   2   9   0  658.33   29.90
  -2   9   0  628.84   29.50
   3  -9   0   42.80    7.20
  -3  -9   0   43.90    5.30
  -3  -9   0   38.70    7.10
  -3   9   0   34.30    5.60
   3   9   0   34.50    4.70
  -3   9   0   36.50    3.90
   3   9   0   35.00    4.60
  -4  -9   0   29.50    4.60
   4  -9   0   25.00    5.40
  -4  -9   0   31.10    7.10
  -4   9   0   32.50    5.30
   4   9   0   22.70    3.70
  -4   9   0   26.00    3.70
  -5  -9   0   21.20    5.20
  -5  -9   0   27.40    7.80
   5  -9   0   29.40    6.30
   5   9   0   22.80    3.80
  -5   9   0   18.50    5.00
   6  -9   0 1084.29   51.59
  -6  -9   0 1040.60   52.49
  -6  -9   0 1007.90   49.80
  -6   9   0 1119.49   50.29
   6   9   0 1066.69   48.10
  -7  -9   0   58.39   10.40
   7  -9   0   68.19   11.00
   7   9   0   50.79    9.10
  -7   9   0   51.89    8.00
  -8  -9   0   37.10    8.50
   8  -9   0   79.49   12.00
  -8   9   0   50.69    8.50
   8   9   0   59.49    9.80
   0 -10   0  849.61   42.20
   0  10   0  907.11   39.60
   0  10   0  852.61   39.50
   1 -10   0   -0.20    4.10
  -1 -10   0   -1.00    4.00
  -1  10   0   -2.80    2.50
  -1  10   0   -1.60    1.80
   1  10   0    7.10    2.50
   1  10   0    4.10    2.30
   2 -10   0   10.20    4.20
  -2 -10   0    8.10    5.50
  -2  10   0    6.70    2.40
  -2  10   0    1.40    3.00
   2  10   0    7.30    2.60
   2  10   0    6.30    2.50
  -3 -10   0    4.50    6.10
  -3 -10   0    4.80    3.10
   3 -10   0    7.10    4.80
  -3  10   0    9.90    2.60
   3  10   0    7.60    2.90
  -3  10   0   10.40    3.90
  -4 -10   0 1415.16   61.09
  -4 -10   0 1197.78   64.19
   4 -10   0 1385.76   63.39
  -4  10   0 1345.47   59.99
  -4  10   0 1374.16   61.59
   4  10   0 1374.96   60.59
  -5 -10   0   16.60    8.00
  -5 -10   0    0.20    4.20
   5 -10   0    0.90    4.50
   5  10   0    6.20    3.20
  -5  10   0    4.30    4.60
  -6 -10   0  119.39   11.20
  -6 -10   0  136.29   15.20
   6 -10   0  108.09   11.90
  -6  10   0  107.49   10.80
   6  10   0  116.49    8.50
  -7 -10   0    0.90    6.10
   7 -10   0   -2.90    5.70
   7  10   0   10.30    7.20
  -7  10   0   -2.70    5.10
  -8 -10   0  253.07   18.20
   8 -10   0  250.87   19.40
  -8  10   0  256.17   18.40
   8  10   0  252.87   19.90
   0 -11   0   -2.00    4.50
   0  11   0   -3.70    2.20
   0  11   0    3.40    2.70
   1 -11   0   75.49    9.80
  -1 -11   0   93.99   10.80
   1  11   0   70.69    6.30
   1  11   0   76.19    6.30
  -1  11   0   71.09    6.10
  -1  11   0   72.49    6.90
   2 -11   0 1201.38   59.09
  -2 -11   0 1224.38   60.29
   2  11   0 1229.48   56.39
  -2  11   0 1252.77   56.19
  -2  11   0 1358.66   56.99
  -3 -11   0   56.29    9.70
   3 -11   0   59.69    8.90
  -3  11   0   56.99    7.30
   3  11   0   54.39    6.00
  -3  11   0   49.00    5.20
   4 -11   0   48.30    9.20
  -4 -11   0   65.09   10.60
  -4  11   0   55.59    5.40
   4  11   0   57.29    6.50
  -4  11   0   53.09    8.00
   5 -11   0   24.60    7.20
  -5 -11   0   17.00    9.00
  -5  11   0   16.00    5.50
   5  11   0    6.90    3.60
  -6 -11   0  418.46   27.40
   6 -11   0  422.16   25.30
  -6  11   0  380.86   23.00
   6  11   0  413.76   20.80
   7 -11   0   22.70    8.20
  -7 -11   0   41.20   11.80
   7  11   0   21.20    8.80
  -7  11   0   25.90    7.00
   8 -11   0   34.10    9.50
   8  11   0   21.20    9.00
   0 -12   0  772.82   40.10
   0  12   0  822.62   36.70
   0  12   0  769.02   36.60
  -1 -12   0  199.48   15.70
   1 -12   0  185.58   14.70
   1  12   0  188.88   11.30
  -1  12   0  193.58   11.80
  -1  12   0  181.78   11.00
  -2 -12   0   -2.40    6.70
   2 -12   0    3.20    5.10
  -2  12   0    5.20    3.90
   2  12   0   -0.80    2.80
  -2  12   0    3.60    2.60
  -3 -12   0   65.99   10.80
   3 -12   0   89.69   11.20
  -3  12   0   75.69    6.40
   3  12   0   60.09    7.10
  -3  12   0   72.09    8.40
  -4 -12   0  450.65   29.70
   4 -12   0  488.65   27.80
  -4  12   0  501.95   25.50
  -4  12   0  492.55   23.70
   4  12   0  493.65   24.20
   5 -12   0  259.87   19.00
  -5 -12   0  269.57   22.20
   5  12   0  257.47   14.80
  -5  12   0  245.78   16.70
   6 -12   0    4.90    6.70
  -6 -12   0   26.60   10.60
  -6  12   0   14.20    6.30
   6  12   0   21.10    4.70
   7 -12   0    5.00    7.60
  -7 -12   0    9.40   10.00
  -7  12   0    3.10    6.30
   0 -13   0   -8.10    5.30
   0  13   0    1.10    2.90
  -1 -13   0  145.79   14.40
   1 -13   0  118.49   12.60
   1  13   0  132.39    9.40
  -1  13   0  124.69    9.00
  -1  13   0  114.09    9.50
   2 -13   0  201.58   15.90
  -2 -13   0  183.58   17.80
  -2  13   0  176.18   11.30
  -2  13   0  190.08   12.40
   2  13   0  177.58   11.60
  -3 -13   0  324.47   23.20
   3 -13   0  313.77   21.30
  -3  13   0  307.27   16.70
  -3  13   0  311.87   18.10
   3  13   0  328.77   17.40
  -4 -13   0    5.20    9.20
   4 -13   0  -11.30    5.50
   4  13   0   -0.30    3.70
  -4  13   0    0.10    5.00
  -4  13   0    2.40    3.10
  -5 -13   0   62.19   13.80
   5 -13   0   71.19   11.00
  -5  13   0   50.39    8.10
   5  13   0   52.29    7.50
  -6 -13   0  128.69   20.10
   6 -13   0  151.78   16.40
   6  13   0  148.09   11.10
  -6  13   0  137.99   14.10
   0 -14   0   -2.10    6.50
   0  14   0    8.40    3.80
  -1 -14   0  127.79   14.90
   1 -14   0  116.69   13.90
   1  14   0  107.89    8.90
  -1  14   0  109.29    8.90
   2 -14   0   10.70    6.90
  -2 -14   0    7.00    8.40
  -2  14   0    1.60    3.30
   2  14   0    4.70    3.80
  -3 -14   0  146.29   17.00
   3 -14   0  114.89   14.20
   3  14   0  115.19    9.60
  -3  14   0  114.59   11.30
  -3  14   0  107.79    8.90
  -4 -14   0   25.10   11.50
   4 -14   0   70.29   11.10
   4  14   0   61.49    7.90
  -4  14   0   59.29   10.30
   5 -14   0  455.55   27.00
  -5 -14   0  352.86   30.40
   5  14   0  416.06   22.10
  -5  14   0  401.66   23.70
  -6 -14   0   -3.00   11.30
   6 -14   0  -11.40    7.00
  -6  14   0    1.40    6.50
   6  14   0   -0.70    4.70
   0 -15   0    7.10    8.10
   0  15   0    1.80    3.50
   1 -15   0   85.29   13.50
  -1 -15   0  101.19   15.20
   1  15   0   90.79    8.50
  -1  15   0   69.49    7.80
  -2 -15   0    1.10    9.20
   2 -15   0    2.60    7.10
  -2  15   0    0.10    3.30
   2  15   0    3.50    3.70
  -3 -15   0  291.77   26.00
   3 -15   0  345.97   23.70
   3  15   0  336.97   18.60
  -3  15   0  327.07   18.00
  -4 -15   0   20.80   12.60
   4 -15   0   13.70    8.20
  -4  15   0    6.60    6.60
   4  15   0    6.00    4.60
  -5 -15   0   78.99   16.90
   5 -15   0  128.79   16.90
   5  15   0  124.49   11.00
  -5  15   0  118.99   13.30
   0 -16   0   37.10   11.10
   0  16   0   35.80    6.10
  -1 -16   0  252.97   23.10
   1 -16   0  233.68   21.00
  -1  16   0  229.48   14.70
   1  16   0  245.98   15.10
   2 -16   0   25.70    9.50
  -2 -16   0   35.10   11.60
  -2  16   0   24.70    5.30
   2  16   0   23.70    5.40
  -3 -16   0   95.79   18.00
   3 -16   0  112.99   15.80
  -3  16   0   72.89    8.60
   3  16   0   72.19    9.20
   0 -17   0  -14.70    9.10
   0  17   0   -3.50    4.00
  -1 -17   0  119.69   19.80
   1 -17   0  130.99   16.80
   1  17   0  102.69   10.50
  -1  17   0  116.19   10.50
  10   0  -1    0.80    6.60
 -10   0   1   -3.30    6.00
 -10   0   1   -2.40    6.10
   9   0  -1   27.00    7.20
  -9   0   1   28.90    7.30
  -9   0   1   42.40    7.00
   8   0  -1    5.50    4.70
  -8   0   1   -4.80    4.40
  -8   0   1    0.90    4.20
  -7   0   1  315.97   17.50
  -7   0   1  322.77   18.20
   7   0  -1  330.87   18.10
  -6   0   1   -1.70    2.90
  -6   0   1   -3.00    2.80
   6   0  -1    1.90    3.40
  -5   0   1    2.60    2.40
  -5   0   1    4.80    2.80
   5   0  -1   -1.60    2.40
   4   0  -1    1.50    2.20
  -4   0   1   -1.00    1.90
  -4   0   1   -1.20    1.90
  -3   0   1 2511.05  105.29
   3   0  -1 2340.17  105.49
  -3   0   1 2422.96  105.49
  -2   0   1    1.50    1.40
  -2   0   1   -1.00    1.30
   2   0  -1   -0.20    1.60
  -1   0   1  179.58    8.80
   1   0  -1  180.78    8.90
  -1   0   1  175.58    8.70
   0   0   1    0.10    0.90
  -1   0  -1 2414.76  107.89
   1   0   1 2534.65  107.99
  -1   0  -1 2574.14  107.59
  -1   0  -1 2468.45  107.99
  -2   0  -1   -1.80    1.50
   2   0   1   -0.90    1.30
  -2   0  -1    1.60    0.70
  -2   0  -1   -1.60    1.40
   3   0   1   66.69    4.60
  -3   0  -1   67.39    5.00
  -3   0  -1   67.29    3.30
  -3   0  -1   64.89    4.70
  -4   0  -1    2.40    2.00
  -4   0  -1   -2.90    1.90
   4   0   1    1.20    1.80
  -5   0  -1  780.12   35.60
   5   0   1  726.13   35.20
  -5   0  -1  794.42   35.20
  -6   0  -1    1.40    3.10
  -6   0  -1    3.80    3.10
   6   0   1   -3.60    2.70
  -7   0  -1  318.67   17.50
   7   0   1  314.67   17.50
  -7   0  -1  320.37   18.20
   8   0   1    0.70    4.50
  -8   0  -1    1.30    4.50
  -8   0  -1    1.00    4.40
  -9   0  -1  264.27   17.20
   9   0   1  245.88   17.00
  -9   0  -1  258.17   17.50
  10   0   1    2.50    6.00
 -10   0  -1    0.30    6.00
 -10  -1   1   18.40    7.30
 -10  -1   1   19.40    7.10
  10  -1  -1   15.40    7.00
 -10   1   1   12.90    6.90
  10   1  -1   13.60    7.20
 -10   1   1   15.50    6.60
  -9  -1   1  420.66   24.10
  -9  -1   1  458.15   25.40
   9  -1  -1  489.15   25.80
  -9   1   1  441.66   25.30
  -9   1   1  425.06   24.50
   9   1  -1  451.35   25.00
  -8  -1   1   48.60    8.30
   8  -1  -1   43.70    7.10
  -8  -1   1   47.60    8.60
   8   1  -1   49.10    8.80
  -8   1   1   62.79    8.50
  -8   1   1   57.69    8.60
  -7  -1   1    8.10    4.50
   7  -1  -1   10.50    4.30
  -7  -1   1    7.70    3.90
  -7   1   1    8.80    4.00
  -7   1   1    2.10    4.00
   7   1  -1    5.90    4.40
  -6  -1   1   46.60    5.90
   6  -1  -1   48.00    6.10
  -6  -1   1   50.39    6.50
  -6   1   1   52.89    6.30
   6   1  -1   52.59    6.30
  -6   1   1   56.39    6.50
   5  -1  -1  721.43   33.60
  -5  -1   1  726.13   33.10
  -5  -1   1  715.43   33.70
  -5   1   1  768.72   33.80
  -5   1   1  744.23   33.40
   5   1  -1  668.53   33.50
   4  -1  -1    4.70    2.30
  -4  -1   1    3.50    2.20
  -4  -1   1    3.90    2.00
  -4   1   1    2.20    2.10
  -4   1   1    5.40    2.30
   4   1  -1    2.30    2.30
   3  -1  -1    0.80    1.90
  -3  -1   1   -1.10    1.50
  -3  -1   1    1.40    1.90
   3   1  -1   -1.30    0.60
   3   1  -1    3.40    2.00
  -3   1   1   -3.60    1.60
  -3   1   1    1.10    1.70
  -2  -1   1 2049.09   86.49
  -2  -1   1 1924.71   86.09
   2  -1  -1 1925.51   86.49
   2   1  -1 1810.52   86.39
  -2   1   1 2149.48   86.39
  -2   1   1 2041.30   86.29
   2   1  -1 2024.40   85.69
   1  -1  -1 2786.22  134.59
  -1  -1   1 3134.99  134.49
  -1  -1   1 3055.19  134.99
   1  -1  -1 3228.98  134.89
  -1  -1   1 3318.37  134.89
  -1   1   1 2999.30  134.79
   1   1  -1 3276.67  134.49
  -1   1   1 3176.18  134.69
   0  -1   1  297.97   15.20
   0  -1   1  338.57   15.60
   0  -1  -1  346.97   15.10
   0  -1  -1  349.87   15.30
   0   1   1  365.96   15.30
   0   1  -1  364.46   15.10
  -1  -1  -1  253.07   11.50
   1  -1   1  243.28   11.70
  -1  -1  -1  267.37   11.80
   1  -1   1  260.77   11.90
  -1  -1  -1  266.77   11.80
  -1  -1  -1  262.47   11.80
  -1   1  -1  266.97   11.40
  -1   1  -1  256.87   11.70
   2  -1   1  133.89    6.90
  -2  -1  -1  125.79    6.10
  -2  -1  -1  136.19    7.10
  -2  -1  -1  140.99    6.80
  -2   1  -1  125.49    7.00
   2   1   1  128.99    6.80
  -2   1  -1  134.69    6.00
  -2   1  -1  131.29    6.90
   3  -1   1 1464.75   63.29
  -3  -1  -1 1429.46   62.39
  -3  -1  -1 1458.55   63.49
  -3  -1  -1 1434.26   63.19
  -3   1  -1 1460.25   63.29
  -3   1  -1 1446.56   63.49
   3   1   1 1408.26   63.19
  -4  -1  -1  219.18   11.50
   4  -1   1  212.58   11.60
  -4  -1  -1  232.58   10.20
  -4  -1  -1  217.08   11.90
  -4   1  -1  225.48   11.70
   4   1   1  227.48   11.70
  -4   1  -1  236.98   12.00
   5  -1   1  125.49    8.20
  -5  -1  -1  134.99    8.10
  -5  -1  -1  132.99    6.10
  -5  -1  -1  119.09    8.60
  -5   1  -1  127.79    8.40
  -5   1  -1  141.09    8.70
   5   1   1  119.79    8.10
  -6  -1  -1   14.20    3.70
   6  -1   1   11.20    3.70
  -6  -1  -1   13.50    4.00
   6   1   1   12.90    3.90
  -6   1  -1   14.40    4.00
  -6   1  -1    9.10    3.50
  -7  -1  -1  505.85   26.20
   7  -1   1  528.85   25.70
  -7  -1  -1  485.15   25.30
   7   1   1  528.25   25.70
  -7   1  -1  501.75   26.00
  -7   1  -1  505.25   25.50
  -8  -1  -1   72.69    9.40
   8  -1   1   67.29    8.70
  -8  -1  -1   64.49    9.10
   8   1   1   69.59    8.80
  -8   1  -1   65.09    9.20
  -8   1  -1   68.49    9.20
  -9  -1  -1  281.27   18.00
   9  -1   1  293.27   18.80
   9  -1   1  274.47   18.10
  -9  -1  -1  272.77   18.30
   9   1   1  277.37   18.10
  -9   1  -1  307.77   18.50
 -10  -1  -1    6.20    6.60
  10  -1   1   -1.80    5.70
  10   1   1   -0.80    5.80
 -10   1  -1    2.20    6.30
  10  -2  -1   66.39   11.60
  10  -2  -1   43.80    8.70
 -10  -2   1   46.80    8.20
 -10  -2   1   55.09    9.70
 -10   2   1   72.59   11.70
  10   2  -1   72.19   11.70
   9  -2  -1   90.29   11.20
  -9  -2   1   80.99   10.20
  -9  -2   1  103.49   11.40
  -9   2   1   90.49   10.50
   9   2  -1   92.49   11.00
  -9   2   1   74.39   11.00
  -8  -2   1  105.29    9.80
  -8  -2   1  106.69   11.20
   8  -2  -1  131.29   11.10
   8   2  -1  105.29   11.00
  -8   2   1  107.39   10.20
  -8   2   1   94.69   10.40
  -7  -2   1  608.64   30.10
  -7  -2   1  606.44   31.30
   7  -2  -1  622.34   31.10
  -7   2   1  637.24   30.70
   7   2  -1  648.24   31.20
  -7   2   1  652.13   31.00
   6  -2  -1  124.49    9.30
  -6  -2   1  117.79    9.30
  -6  -2   1  116.89    8.40
  -6   2   1  136.49    9.30
   6   2  -1  113.49    9.10
  -6   2   1  128.29    9.20
   5  -2  -1    6.10    2.90
  -5  -2   1   11.90    2.70
  -5  -2   1    4.70    2.80
   5   2  -1    7.80    3.10
  -5   2   1    4.90    2.60
  -5   2   1    4.00    2.70
   5   2  -1    7.20    1.10
  -4  -2   1 1663.13   74.89
  -4  -2   1 1736.43   75.59
   4  -2  -1 1721.23   75.59
  -4   2   1 1690.23   75.29
   4   2  -1 1753.42   73.99
   4   2  -1 1670.53   75.59
  -4   2   1 1745.13   75.29
   3  -2  -1 1257.57   55.69
  -3  -2   1 1244.58   54.99
  -3  -2   1 1266.07   55.49
   3   2  -1 1291.17   54.49
  -3   2   1 1194.38   55.19
  -3   2   1 1281.67   55.39
   3   2  -1 1259.77   55.59
   2  -2  -1  497.85   21.40
  -2  -2   1  496.05   22.30
   2  -2  -1  508.65   22.60
  -2  -2   1  471.55   22.50
  -2  -2   1  471.65   21.80
  -2   2   1  481.35   22.20
   2   2  -1  499.25   21.60
  -2   2   1  510.05   22.10
  -1  -2   1    8.00    1.60
  -1  -2   1    5.10    1.80
  -1  -2   1    8.30    1.50
   1  -2  -1    7.30    1.00
   1  -2  -1    7.60    2.00
  -1   2   1    6.90    1.10
  -1   2   1    7.30    1.50
   1   2  -1    5.00    1.10
   0  -2  -1  342.57   15.50
   0  -2  -1  364.76   16.10
   0  -2   1  333.37   16.00
   0  -2   1  374.66   16.10
   0   2   1  357.66   15.80
   0   2  -1  340.67   15.40
   0   2  -1  349.96   15.50
  -1  -2  -1 2063.69   90.19
  -1  -2  -1 2159.78   90.39
   1  -2   1 1887.41   90.59
  -1  -2  -1 2161.28   90.79
   1  -2   1 2178.58   90.59
  -1   2  -1 2187.98   90.19
  -1   2  -1 2007.90   90.39
  -2  -2  -1  738.13   32.50
  -2  -2  -1  719.13   32.70
  -2  -2  -1  741.03   32.10
   2  -2   1  738.83   32.70
  -2  -2  -1  741.23   32.60
   2  -2   1  733.03   32.70
  -2   2  -1  717.63   32.60
  -2   2  -1  741.43   31.90
   3  -2   1   30.80    3.50
  -3  -2  -1   30.50    2.30
  -3  -2  -1   25.10    3.20
  -3  -2  -1   24.90    3.60
  -3   2  -1   33.30    2.00
  -3   2  -1   28.20    3.50
  -3   2  -1   30.00    3.70
   3   2   1   34.90    3.40
  -4  -2  -1    3.40    1.10
  -4  -2  -1    6.30    2.20
  -4  -2  -1    3.70    2.50
   4  -2   1    1.50    2.10
   4   2   1    3.30    1.90
  -4   2  -1   -0.40    2.10
  -4   2  -1    6.40    2.40
  -5  -2  -1  886.31   38.60
  -5  -2  -1  840.62   37.90
  -5  -2  -1  831.52   36.30
   5  -2   1  825.22   38.20
   5   2   1  796.52   38.00
  -5   2  -1  828.72   38.10
  -5   2  -1  808.82   38.20
   6  -2   1  573.14   28.50
  -6  -2  -1  576.84   28.80
  -6  -2  -1  589.64   28.20
  -6   2  -1  606.74   28.50
  -6   2  -1  605.44   28.70
   6   2   1  595.84   28.50
   7  -2   1  343.67   18.70
  -7  -2  -1  343.27   18.40
  -7  -2  -1  354.26   19.20
  -7   2  -1  361.36   18.90
   7   2   1  315.47   18.30
  -7   2  -1  321.77   18.50
   8  -2   1    0.00    4.20
   8  -2   1    3.00    4.20
  -8  -2  -1   -1.30    4.30
  -8  -2  -1   -0.90    5.00
  -8   2  -1    0.70    4.60
   8   2   1   -4.00    4.40
  -9  -2  -1  301.57   19.70
   9  -2   1  273.27   18.50
   9  -2   1  258.57   18.80
  -9  -2  -1  301.57   18.60
   9   2   1  346.67   19.00
  -9   2  -1  280.27   18.60
  10  -2   1  141.29   14.20
 -10  -2  -1  121.49   13.80
 -10  -2  -1  113.99   13.80
 -10   2  -1  125.89   13.80
 -10  -3   1  171.68   16.60
  10  -3  -1  196.08   16.30
  10  -3  -1  204.08   17.00
  10   3  -1  208.98   16.60
 -10   3   1  189.18   16.10
  -9  -3   1  132.29   13.50
   9  -3  -1  138.49   13.00
   9  -3  -1  129.09   12.60
  -9  -3   1  146.19   12.60
   9   3  -1  155.38   13.60
  -9   3   1  145.69   12.90
   8  -3  -1  187.38   13.30
  -8  -3   1  160.18   13.40
  -8  -3   1  167.58   12.40
  -8   3   1  171.08   12.70
  -8   3   1  178.38   12.90
   8   3  -1  170.58   13.20
  -7  -3   1   25.90    4.80
   7  -3  -1   31.80    5.70
  -7  -3   1   31.90    6.30
  -7   3   1   42.10    7.40
   7   3  -1   35.00    6.20
  -7   3   1   34.00    5.90
  -6  -3   1  703.33   31.30
   6  -3  -1  645.04   32.10
  -6  -3   1  662.63   32.20
   6   3  -1  659.03   32.10
  -6   3   1  640.94   31.70
  -6   3   1  688.43   31.80
  -5  -3   1  553.64   26.30
   5  -3  -1  528.95   27.10
  -5  -3   1  583.74   27.30
   5   3  -1  577.24   25.10
  -5   3   1  566.84   26.90
  -5   3   1  577.24   27.00
   5   3  -1  584.14   27.40
  -4  -3   1  752.02   34.80
   4  -3  -1  793.32   35.10
  -4  -3   1  740.33   34.00
   4   3  -1  750.82   33.30
  -4   3   1  740.13   34.60
  -4   3   1  778.42   34.50
   4   3  -1  761.62   35.00
  -3  -3   1    8.50    2.30
  -3  -3   1   15.50    2.40
   3  -3  -1    8.10    2.50
  -3  -3   1   13.20    2.80
  -3   3   1   11.00    2.10
  -3   3   1    7.70    2.20
   3   3  -1    6.90    1.30
  -3   3   1    8.80    1.20
   2  -3  -1 2166.28   92.79
  -2  -3   1 2185.08   93.49
   2  -3  -1 2164.08   93.89
  -2  -3   1 2172.88   93.09
  -2  -3   1 2288.17   94.09
  -2   3   1 2023.50   93.09
  -2   3   1 2061.09   93.49
   2   3  -1 2151.18   92.99
  -1  -3   1 1037.30   43.50
   1  -3  -1  948.61   43.90
   1  -3  -1 1011.10   43.20
  -1  -3   1  950.10   44.00
   1  -3  -1 1037.90   43.10
   1   3  -1  968.60   43.20
   1   3  -1  990.00   43.20
  -1   3   1  996.20   43.60
   0  -3   1 1601.14   64.69
   0  -3  -1 1414.16   64.29
   0  -3  -1 1530.05   65.09
   0  -3   1 1465.15   65.09
   0   3  -1 1418.96   64.19
   0   3   1 1472.45   64.59
   0   3  -1 1495.05   64.29
  -1  -3  -1   65.49    3.80
   1  -3   1   70.29    5.00
  -1  -3  -1   71.19    5.10
  -1  -3  -1   64.49    3.90
  -1  -3  -1   64.79    4.60
   1  -3   1   63.29    4.50
  -1   3  -1   75.99    4.20
  -1   3  -1   73.79    3.80
  -2  -3  -1   43.30    3.60
   2  -3   1   37.80    4.00
  -2  -3  -1   38.50    2.80
   2  -3   1   36.70    3.40
  -2  -3  -1   42.90    4.10
  -2   3  -1   42.90    2.60
  -2   3  -1   33.20    3.60
   3  -3   1  553.24   25.70
  -3  -3  -1  555.64   25.50
  -3  -3  -1  531.45   25.60
   3  -3   1  566.14   25.50
  -3  -3  -1  546.65   24.50
  -3  -3  -1  577.64   25.30
  -3   3  -1  569.14   24.30
  -3   3  -1  527.55   25.40
  -4  -3  -1  841.72   36.10
   4  -3   1  818.72   37.50
  -4  -3  -1  830.72   37.50
  -4  -3  -1  809.62   37.10
   4  -3   1  800.82   37.50
  -4   3  -1  834.92   37.30
  -4   3  -1  830.72   35.70
   4   3   1  802.42   37.40
   5  -3   1  326.97   17.20
  -5  -3  -1  342.57   16.90
  -5  -3  -1  346.27   17.60
   5  -3   1  334.17   17.30
  -5  -3  -1  349.47   15.40
   5   3   1  325.77   17.10
  -5   3  -1  328.27   17.10
  -6  -3  -1  115.49    8.60
   6  -3   1  103.79    8.50
  -6  -3  -1  127.99    9.40
   6  -3   1  109.29    8.60
  -6   3  -1  107.89    8.90
   6   3   1   98.49    8.40
   7  -3   1  320.67   17.90
  -7  -3  -1  319.07   18.20
   7  -3   1  307.27   17.90
  -7  -3  -1  321.27   17.50
   7   3   1  316.07   17.70
  -7   3  -1  306.57   17.70
   8  -3   1  760.82   37.00
   8  -3   1  737.13   36.50
  -8  -3  -1  721.73   36.90
  -8  -3  -1  775.82   36.30
   8   3   1  729.53   36.30
  -8   3  -1  710.03   36.20
  -9  -3  -1   97.39   12.00
   9  -3   1   99.59   11.40
   9  -3   1  112.59   11.90
  -9  -3  -1  113.19   11.80
   9   3   1  103.79   11.30
  -9   3  -1   81.19   11.80
 -10  -3  -1   -3.10    5.70
  10  -3   1   -3.80    5.30
 -10  -3  -1    1.40    6.60
 -10   3  -1    3.30    6.30
  10  -4  -1   48.00    9.50
  10  -4  -1   51.69    8.90
 -10  -4   1   38.20    9.10
  10   4  -1   57.79   10.00
 -10   4   1   60.09    9.30
  -9  -4   1    4.10    6.40
   9  -4  -1    0.00    5.90
   9  -4  -1   -5.30    4.50
  -9   4   1   13.20    6.30
   9   4  -1    1.60    5.70
  -8  -4   1  434.36   25.20
   8  -4  -1  449.46   25.30
   8  -4  -1  491.55   25.20
  -8  -4   1  451.25   23.90
  -8   4   1  471.95   25.00
   8   4  -1  470.55   25.40
  -7  -4   1   59.19    7.20
  -7  -4   1   56.29    8.70
   7  -4  -1   55.99    8.00
  -7   4   1   43.10    7.00
   7   4  -1   55.49    8.30
  -7   4   1   47.40    6.70
  -6  -4   1  488.65   25.00
   6  -4  -1  509.85   25.30
  -6  -4   1  484.25   23.90
   6   4  -1  503.25   25.00
  -6   4   1  484.55   24.60
  -6   4   1  500.55   24.40
   5  -4  -1    8.50    3.30
  -5  -4   1   13.20    3.70
  -5  -4   1    5.80    2.50
   5   4  -1    3.20    1.50
  -5   4   1    9.40    3.30
   5   4  -1    9.60    3.60
  -5   4   1    7.70    2.80
  -4  -4   1  720.23   33.60
  -4  -4   1  723.53   34.10
   4  -4  -1  725.23   33.90
  -4  -4   1  694.53   32.80
  -4   4   1  728.73   33.10
  -4   4   1  764.82   31.80
  -4   4   1  725.03   33.50
   4   4  -1  738.53   32.30
  -3  -4   1  123.79    7.60
  -3  -4   1  133.49    8.30
   3  -4  -1  124.59    8.00
  -3  -4   1  122.89    6.80
  -3   4   1  134.79    6.20
  -3   4   1  116.19    6.90
  -3   4   1  128.29    7.50
   3   4  -1  121.49    6.50
  -2  -4   1 1933.51   84.59
  -2  -4   1 1952.70   85.39
   2  -4  -1 1844.22   85.09
   2  -4  -1 1909.41   83.89
  -2  -4   1 2016.60   84.29
   2  -4  -1 2037.10   84.29
  -2   4   1 1944.61   84.69
   2   4  -1 1885.71   84.09
   1  -4  -1  179.68    8.00
  -1  -4   1  174.88    9.50
   1  -4  -1  161.48    9.20
   1  -4  -1  158.38    7.90
  -1  -4   1  168.28    8.30
  -1   4   1  165.58    8.50
   1   4  -1  159.08    8.10
   1   4  -1  162.38    8.00
   0  -4   1  993.10   51.09
   0  -4   1 1240.78   50.49
   0  -4  -1 1165.68   50.29
   0  -4  -1 1248.78   51.39
   0   4  -1 1101.89   50.09
   0   4   1 1159.78   50.49
   0   4  -1 1162.28   50.29
  -1  -4  -1  465.25   20.40
   1  -4   1  462.85   21.50
  -1  -4  -1  445.46   21.70
   1  -4   1  452.95   21.30
  -1  -4  -1  448.86   20.50
  -1   4  -1  478.15   20.50
  -1   4  -1  469.45   20.70
   1   4   1  432.36   20.90
   2  -4   1 1515.95   66.19
   2  -4   1 1517.25   66.69
  -2  -4  -1 1455.35   66.79
  -2  -4  -1 1517.25   65.69
  -2  -4  -1 1553.14   66.09
  -2  -4  -1 1444.06   66.09
  -2   4  -1 1468.55   66.09
  -2   4  -1 1608.54   65.59
   3  -4   1  163.58    9.20
  -3  -4  -1  154.18    8.50
  -3  -4  -1  152.88    9.30
  -3  -4  -1  133.89    8.30
   3  -4   1  152.58    8.50
  -3  -4  -1  152.98    7.70
  -3   4  -1  155.58    7.40
  -3   4  -1  162.58    8.70
  -4  -4  -1  198.98   11.10
   4  -4   1  196.48   10.70
   4  -4   1  182.58   11.10
  -4  -4  -1  203.08   11.30
  -4  -4  -1  195.38    9.50
  -4  -4  -1  192.28   10.40
  -4   4  -1  197.38   10.90
  -4   4  -1  193.48    9.10
  -5  -4  -1   19.10    3.50
  -5  -4  -1   17.30    2.20
   5  -4   1   16.40    3.80
   5  -4   1   21.10    3.60
  -5  -4  -1   20.90    4.10
   5   4   1   22.10    4.00
  -5   4  -1   15.40    3.70
   6  -4   1  967.90   45.80
  -6  -4  -1 1009.70   46.00
  -6  -4  -1 1058.19   45.40
   6  -4   1  981.60   45.90
  -6   4  -1  981.50   45.60
   6   4   1  921.71   45.50
   7  -4   1  122.49   10.10
   7  -4   1  109.19    9.90
  -7  -4  -1  131.69   10.00
  -7  -4  -1  125.79   10.80
  -7   4  -1  120.99   10.10
   7   4   1  125.79   10.00
  -8  -4  -1   20.20    6.30
  -8  -4  -1   23.70    5.50
   8  -4   1   29.40    5.80
   8  -4   1   27.90    6.20
  -8   4  -1   29.70    6.40
   8   4   1   27.20    6.10
  -9  -4  -1   53.99    8.90
   9  -4   1   51.89    8.60
  -9  -4  -1   55.39    8.10
   9  -4   1   53.09    8.40
   9   4   1   61.79   10.00
  -9   4  -1   40.80    7.90
 -10  -4  -1  322.37   26.70
  10  -4   1  271.27   19.50
 -10  -4  -1  259.27   19.90
 -10   4  -1  275.47   19.70
  10  -5  -1  264.97   19.30
  10  -5  -1  254.77   18.50
 -10  -5   1  223.68   19.10
 -10   5   1  271.37   19.00
  10   5  -1  243.88   19.20
  -9  -5   1    2.10    6.30
   9  -5  -1   -0.30    5.70
   9  -5  -1   -1.50    4.90
  -9   5   1    1.20    6.20
   9   5  -1   -2.10    6.20
   8  -5  -1  162.48   13.90
   8  -5  -1  186.18   13.10
  -8  -5   1  163.28   14.30
   8   5  -1  184.68   14.30
  -8   5   1  177.18   13.90
   7  -5  -1   -1.90    3.10
  -7  -5   1    3.40    3.60
   7  -5  -1    8.20    4.80
  -7  -5   1    3.90    4.80
  -7   5   1    8.60    4.40
   7   5  -1    0.50    4.60
   6  -5  -1  321.17   18.30
  -6  -5   1  339.17   18.30
   6  -5  -1  347.27   17.70
  -6  -5   1  327.47   17.10
  -6   5   1  298.77   17.70
   6   5  -1  337.07   18.40
  -5  -5   1   -0.20    3.00
   5  -5  -1    3.00    3.30
   5  -5  -1   -0.40    2.10
  -5  -5   1    2.40    2.50
   5   5  -1    4.40    3.40
   5   5  -1    3.00    1.50
  -5   5   1   -1.40    2.80
   4  -5  -1  729.93   34.00
  -4  -5   1  758.72   34.50
   4  -5  -1  725.03   34.90
  -4  -5   1  673.73   34.90
  -4  -5   1  770.82   33.70
  -4   5   1  756.72   34.40
  -4   5   1  776.22   32.80
   4   5  -1  757.12   33.20
  -3  -5   1    0.80    1.60
  -3  -5   1   -0.70    2.10
   3  -5  -1   -0.30    1.30
   3  -5  -1    0.60    2.50
  -3  -5   1    1.60    2.90
   3   5  -1   -3.10    1.30
  -3   5   1   -1.40    2.00
  -3   5   1   -1.30    0.90
   2  -5  -1  721.33   30.80
  -2  -5   1  674.83   30.80
   2  -5  -1  685.03   32.00
   2  -5  -1  674.83   30.50
  -2  -5   1  707.83   31.20
  -2  -5   1  674.43   32.20
   2   5  -1  676.23   30.80
  -2   5   1  718.73   31.40
  -1  -5   1    5.00    2.80
   1  -5  -1    4.40    1.40
   1  -5  -1    2.90    2.50
  -1  -5   1    6.10    1.90
   1  -5  -1    3.80    1.60
   1   5  -1    2.90    1.20
  -1   5   1    6.90    2.00
   1   5  -1    4.20    1.50
   0  -5   1 3408.16  142.89
   0  -5   1 3497.75  144.29
   0  -5  -1 3213.68  142.89
   0  -5  -1 3206.58  144.09
   0   5  -1 3321.27  142.89
   0   5  -1 3185.28  142.79
   0   5   1 3321.57  143.19
   1  -5   1  360.46   17.70
  -1  -5  -1  364.66   18.10
  -1  -5  -1  381.46   16.30
   1  -5   1  353.96   17.40
  -1  -5  -1  353.56   16.50
  -1   5  -1  358.56   16.40
   1   5   1  336.17   16.80
  -1   5  -1  347.87   16.60
  -2  -5  -1  578.14   28.60
  -2  -5  -1  658.63   28.40
   2  -5   1  629.14   29.30
   2  -5   1  656.53   28.80
  -2  -5  -1  636.64   28.20
  -2  -5  -1  649.54   29.80
  -2   5  -1  628.14   28.00
  -2   5  -1  598.74   28.50
   3  -5   1    0.90    1.80
  -3  -5  -1   -1.40    2.00
  -3  -5  -1   -1.20    1.30
  -3  -5  -1    1.20    2.10
  -3  -5  -1    5.50    3.00
   3  -5   1    2.10    2.60
  -3   5  -1    0.10    1.00
  -3   5  -1   -0.90    2.10
  -4  -5  -1 1260.47   55.19
  -4  -5  -1 1252.87   53.39
  -4  -5  -1 1211.48   54.19
   4  -5   1 1254.97   54.59
  -4  -5  -1 1246.48   54.49
   4  -5   1 1111.29   54.79
  -4   5  -1 1123.79   54.29
  -4   5  -1 1250.57   52.99
  -5  -5  -1  148.39   10.40
   5  -5   1  165.08   10.00
   5  -5   1  156.88   10.40
  -5  -5  -1  158.98    8.40
  -5  -5  -1  160.68    9.90
   5   5   1  164.38   10.50
  -5   5  -1  151.78   10.20
   6  -5   1   68.39    7.50
   6  -5   1   58.49    6.60
  -6  -5  -1   55.29    7.70
  -6  -5  -1   54.09    6.70
  -6   5  -1   59.19    7.10
   6   5   1   61.69    7.30
   7  -5   1   17.90    5.20
   7  -5   1   16.80    4.70
  -7  -5  -1   31.60    6.30
  -7  -5  -1   17.00    4.90
   7   5   1   21.00    5.30
  -7   5  -1   21.60    5.40
   8  -5   1  383.86   22.00
  -8  -5  -1  414.06   21.50
   8  -5   1  378.96   22.00
  -8  -5  -1  344.57   22.00
   8   5   1  400.26   22.10
  -8   5  -1  403.46   22.20
   9  -5   1   12.40    5.40
  -9  -5  -1    2.70    6.70
  -9  -5  -1   12.50    6.40
   9  -5   1   18.80    6.30
  -9   5  -1    6.20    6.20
   9   5   1    2.60    5.80
  -9  -6   1   -4.30    6.00
   9  -6  -1   -1.10    4.90
   9  -6  -1   10.50    6.70
  -9   6   1   -4.40    5.70
   9   6  -1   -3.30    6.10
   8  -6  -1  242.68   16.00
  -8  -6   1  243.68   17.20
   8  -6  -1  235.68   17.00
   8   6  -1  246.28   17.10
  -8   6   1  264.67   16.80
   7  -6  -1   75.09    8.40
   7  -6  -1   95.89    9.80
  -7  -6   1   93.79   10.10
  -7   6   1   86.29    9.20
   7   6  -1  109.89   10.60
  -6  -6   1  227.98   12.90
   6  -6  -1  217.88   13.00
  -6  -6   1  224.18   14.10
   6  -6  -1  205.18   14.10
  -6   6   1  212.18   13.40
   6   6  -1  222.28   14.40
   5  -6  -1   80.39    6.60
   5  -6  -1   87.69    8.10
  -5  -6   1   84.59    8.00
  -5  -6   1   85.99    9.30
  -5  -6   1   90.19    6.70
   5   6  -1   88.09    5.60
  -5   6   1   83.29    7.70
   4  -6  -1  286.97   14.60
  -4  -6   1  279.77   16.40
   4  -6  -1  300.07   16.10
  -4  -6   1  289.37   15.20
  -4  -6   1  295.47   14.50
   4   6  -1  281.27   13.90
  -4   6   1  275.27   15.10
  -4   6   1  301.87   13.50
   3  -6  -1  182.38    9.30
  -3  -6   1  171.28    9.30
  -3  -6   1  162.48    9.70
   3  -6  -1  155.48   10.50
  -3  -6   1  171.58   11.10
   3   6  -1  174.08    9.00
  -3   6   1  170.38    9.90
  -3   6   1  190.88    8.70
   2  -6  -1 1904.61   84.89
  -2  -6   1 1959.20   83.79
  -2  -6   1 2022.40   85.49
   2  -6  -1 1931.81   83.49
  -2   6   1 1831.42   83.89
   2   6  -1 1935.31   83.49
   2   6  -1 1757.92   83.39
  -2   6   1 1997.90   83.39
  -1  -6   1   86.29    5.40
  -1  -6   1   96.99    7.20
   1  -6  -1   85.09    6.80
   1  -6  -1   85.49    5.10
   1   6  -1   89.39    5.10
   1   6  -1   81.89    5.20
  -1   6   1   87.49    5.70
   0  -6   1  980.20   42.60
   0  -6  -1  892.61   42.40
   0  -6   1  961.50   40.90
   0  -6  -1  929.31   41.00
   0   6  -1  926.91   40.90
   0   6   1  905.41   41.20
   0   6  -1  890.51   40.90
  -1  -6  -1  384.46   16.80
   1  -6   1  372.96   17.70
   1  -6   1  368.86   18.50
  -1  -6  -1  366.16   17.10
  -1  -6  -1  383.86   19.10
  -1   6  -1  335.07   17.10
  -1   6  -1  361.66   17.00
   1   6   1  367.76   17.40
  -2  -6  -1 1657.73   70.39
  -2  -6  -1 1654.03   70.39
  -2  -6  -1 1581.94   72.19
   2  -6   1 1683.03   71.09
   2  -6   1 1519.55   71.59
   2   6   1 1506.85   70.69
  -2   6  -1 1640.54   70.59
  -2   6  -1 1618.94   70.19
  -3  -6  -1  221.08   12.80
  -3  -6  -1  256.57   14.50
   3  -6   1  275.27   13.10
  -3  -6  -1  242.38   12.20
   3  -6   1  259.77   13.90
  -3  -6  -1  254.87   12.80
  -3   6  -1  229.68   12.80
  -3   6  -1  252.87   11.90
  -4  -6  -1  237.28   12.80
   4  -6   1  224.98   13.30
  -4  -6  -1  262.67   14.40
   4  -6   1  237.18   12.70
  -4  -6  -1  224.58   11.60
  -4  -6  -1  230.98   12.60
  -4   6  -1  233.58   11.10
  -4   6  -1  210.48   12.50
  -5  -6  -1  129.09   10.50
   5  -6   1  120.19    9.60
  -5  -6  -1  115.79    9.40
  -5  -6  -1  132.49    7.50
   5  -6   1  129.09    8.90
  -5  -6  -1  133.39    8.90
  -5   6  -1  135.39    9.30
  -6  -6  -1  585.04   28.50
   6  -6   1  568.64   29.40
   6  -6   1  620.54   29.20
  -6  -6  -1  564.24   29.20
   6   6   1  589.94   29.50
  -6   6  -1  596.44   28.90
  -7  -6  -1    6.10    5.00
  -7  -6  -1    4.60    4.50
   7  -6   1   -0.80    3.60
   7  -6   1   -5.60    3.50
   7   6   1    5.60    4.70
  -7   6  -1   -1.10    4.30
  -8  -6  -1    9.10    5.80
  -8  -6  -1   16.50    5.70
   8  -6   1   22.80    6.10
   8  -6   1   12.40    5.00
  -8   6  -1    7.80    5.60
   8   6   1   11.80    5.80
   9  -6   1   -1.50    5.20
   9  -6   1    0.00    5.90
  -9  -6  -1    8.50    6.50
  -9   6  -1    0.60    6.10
   9   6   1   10.50    7.00
   9  -7  -1  168.18   15.20
  -9  -7   1  132.29   14.40
   9   7  -1  169.48   15.70
  -9   7   1  144.99   14.80
  -8  -7   1   73.19   11.20
   8  -7  -1   58.19   10.10
  -8   7   1   79.19   10.80
   8   7  -1   62.09   10.80
   7  -7  -1    1.40    3.50
   7  -7  -1   -1.70    5.20
  -7  -7   1   -4.10    5.30
  -7   7   1    3.40    4.50
   7   7  -1   12.20    6.00
   6  -7  -1  416.16   20.30
   6  -7  -1  381.66   21.60
  -6  -7   1  358.06   20.70
   6   7  -1  376.66   21.60
  -6   7   1  386.26   20.80
  -5  -7   1  361.76   18.60
  -5  -7   1  330.57   20.00
  -5  -7   1  359.06   17.60
   5  -7  -1  329.57   17.60
   5  -7  -1  350.26   19.50
   5   7  -1  341.27   16.70
  -5   7   1  339.97   18.50
   4  -7  -1  816.32   36.50
  -4  -7   1  798.02   38.60
  -4  -7   1  762.92   36.30
  -4  -7   1  815.12   36.90
   4  -7  -1  808.82   38.10
   4   7  -1  789.42   35.90
  -4   7   1  801.62   35.50
  -4   7   1  787.22   37.00
   3  -7  -1  209.38   12.40
  -3  -7   1  205.78   11.10
   3  -7  -1  220.48   10.60
  -3  -7   1  198.28   12.90
  -3   7   1  214.98   10.10
  -3   7   1  192.58   11.20
   3   7  -1  174.28   10.30
   3   7  -1  193.28   10.40
  -2  -7   1  174.28   10.80
   2  -7  -1  140.89    8.20
   2  -7  -1  151.68    9.90
  -2  -7   1  151.18    8.40
   2   7  -1  163.18    8.30
  -2   7   1  151.98    7.90
   2   7  -1  138.89    7.80
  -2   7   1  143.09    8.70
   1  -7  -1  944.71   43.40
   1  -7  -1  945.41   41.50
  -1  -7   1  957.20   43.60
  -1  -7   1  934.21   41.50
   1   7  -1  920.01   41.60
   1   7  -1  916.71   41.30
  -1   7   1  940.31   42.00
   0  -7   1  791.62   33.90
   0  -7  -1  715.33   33.80
   0  -7  -1  703.53   31.80
   0  -7   1  693.63   31.60
   0   7  -1  688.43   31.80
   0   7  -1  690.03   31.70
   0   7   1  691.73   32.00
  -1  -7  -1  606.44   26.10
  -1  -7  -1  580.14   28.70
   1  -7   1  597.24   28.30
   1  -7   1  583.34   26.70
  -1  -7  -1  591.84   26.70
  -1   7  -1  562.74   26.70
  -1   7  -1  582.24   26.50
   1   7   1  581.54   26.80
   2  -7   1  672.13   30.90
  -2  -7  -1  688.03   30.10
  -2  -7  -1  680.63   29.90
  -2  -7  -1  704.73   32.60
   2  -7   1  643.94   31.50
  -2   7  -1  637.84   29.80
  -2   7  -1  645.54   30.30
   2   7   1  636.54   30.30
  -3  -7  -1  427.96   20.70
  -3  -7  -1  430.86   21.00
   3  -7   1  423.56   22.10
  -3  -7  -1  439.36   20.40
  -3  -7  -1  466.85   23.10
   3  -7   1  433.76   21.20
  -3   7  -1  437.36   20.00
  -3   7  -1  430.56   21.10
   4  -7   1  916.71   40.60
  -4  -7  -1  867.61   39.50
  -4  -7  -1  922.91   40.50
   4  -7   1  824.32   41.30
  -4  -7  -1  872.81   40.30
  -4  -7  -1  835.02   42.00
  -4   7  -1  894.01   40.50
  -4   7  -1  897.31   39.10
   5  -7   1  210.78   12.50
  -5  -7  -1  207.98   12.50
   5  -7   1  211.08   13.70
  -5  -7  -1  221.68   11.20
  -5  -7  -1  214.38   14.20
  -5  -7  -1  200.08   12.80
  -5   7  -1  199.18   12.60
  -6  -7  -1   27.50    5.80
   6  -7   1   41.50    7.70
  -6  -7  -1   48.40    7.50
   6  -7   1   33.30    6.20
   6   7   1   37.20    4.70
   6   7   1   40.60    6.60
  -6   7  -1   41.20    7.10
   7  -7   1  177.88   12.70
  -7  -7  -1  175.78   13.30
  -7  -7  -1  190.58   13.10
   7  -7   1  169.38   13.40
   7   7   1  181.58   13.60
  -7   7  -1  156.98   13.10
  -8  -7  -1  270.37   18.90
   8  -7   1  314.97   19.70
   8  -7   1  301.27   18.70
   8   7   1  286.77   18.90
  -8   7  -1  312.07   19.00
   9  -7   1   31.20   10.90
   9  -7   1   28.50    8.00
  -9  -7  -1   22.20    8.00
  -9   7  -1   20.20    7.30
   9  -8  -1    5.20    7.00
  -9  -8   1    3.20    7.00
  -9   8   1   -0.20    6.60
   9   8  -1    4.40    7.60
   8  -8  -1  231.08   17.50
  -8  -8   1  200.78   16.70
  -8   8   1  233.48   16.30
   8   8  -1  242.18   18.00
   7  -8  -1  662.43   34.40
  -7  -8   1  629.24   33.50
  -7   8   1  669.73   33.20
   7   8  -1  673.93   34.50
   6  -8  -1  258.77   16.70
  -6  -8   1  207.18   17.20
  -6  -8   1  257.67   15.60
   6   8  -1  248.88   12.90
  -6   8   1  234.48   15.30
   5  -8  -1  164.78   12.10
  -5  -8   1  158.78   13.20
  -5  -8   1  145.49   11.00
   5   8  -1  149.19    9.10
  -5   8   1  167.28   11.20
   4  -8  -1  192.28   12.60
  -4  -8   1  180.58   13.80
  -4  -8   1  179.28   11.10
   4   8  -1  178.48   10.20
  -4   8   1  190.18    9.50
   4   8  -1  171.28   10.00
  -4   8   1  174.48   11.40
  -3  -8   1  992.60   43.00
   3  -8  -1  923.21   44.40
  -3  -8   1  920.51   45.00
  -3   8   1  958.90   43.20
   3   8  -1  861.31   42.20
  -3   8   1 1009.00   42.20
   3   8  -1  951.80   42.50
   2  -8  -1  228.38   14.20
  -2  -8   1  253.67   12.50
  -2  -8   1  263.47   15.50
  -2   8   1  254.07   12.20
  -2   8   1  245.28   13.00
   2   8  -1  243.58   12.40
   2   8  -1  225.48   11.90
  -1  -8   1   53.99    4.60
  -1  -8   1   60.49    7.20
   1  -8  -1   55.29    6.50
   1   8  -1   55.39    4.30
  -1   8   1   61.59    4.50
  -1   8   1   56.89    5.00
   1   8  -1   54.29    4.50
   0  -8   1  187.48   11.90
   0  -8  -1  196.28    9.90
   0  -8  -1  194.58   12.40
   0  -8   1  182.48    9.40
   0   8  -1  180.58    9.70
   0   8   1  192.88   10.10
   0   8  -1  176.58    9.60
  -1  -8  -1  563.44   25.70
  -1  -8  -1  574.34   25.10
   1  -8   1  578.04   25.60
  -1  -8  -1  570.54   28.20
   1  -8   1  504.45   27.30
  -1   8  -1  544.95   25.80
  -1   8  -1  566.14   25.60
   1   8   1  558.94   25.90
  -2  -8  -1  301.37   14.90
  -2  -8  -1  327.77   14.70
   2  -8   1  292.47   15.60
  -2  -8  -1  265.77   17.50
   2  -8   1  306.37   16.70
   2   8   1  298.77   15.10
  -2   8  -1  323.27   14.70
  -2   8  -1  287.27   15.20
  -3  -8  -1  435.66   19.90
  -3  -8  -1  432.86   22.70
  -3  -8  -1  402.46   19.50
   3  -8   1  411.16   21.60
   3  -8   1  429.66   20.60
  -3   8  -1  390.96   19.10
   3   8   1  378.56   19.90
  -3   8  -1  404.86   20.20
  -4  -8  -1  107.69    8.20
  -4  -8  -1  116.79   11.40
  -4  -8  -1  114.49    7.20
   4  -8   1   81.59    8.80
  -4  -8  -1  115.89    8.50
   4  -8   1  122.59    8.40
  -4   8  -1  106.29    8.50
  -4   8  -1  100.19    6.40
   5  -8   1  815.32   40.60
  -5  -8  -1  874.91   39.50
  -5  -8  -1  838.02   41.50
  -5  -8  -1  779.62   39.20
   5  -8   1  859.31   39.60
   5   8   1  820.52   38.10
  -5   8  -1  893.41   39.80
  -6  -8  -1  365.36   22.90
   6  -8   1  387.76   21.40
   6  -8   1  372.86   20.20
  -6  -8  -1  353.76   22.50
  -6  -8  -1  362.76   20.40
  -6   8  -1  339.17   20.20
   6   8   1  394.46   18.30
  -7  -8  -1  148.19   12.60
   7  -8   1  132.49   12.50
   7   8   1  153.08   13.30
  -7   8  -1  157.78   12.40
  -8  -8  -1   -0.60    5.70
   8  -8   1    2.00    5.80
  -8   8  -1    7.70    6.10
   8   8   1    5.70    6.10
  -9  -8  -1  108.69   13.60
   9  -8   1  127.59   14.00
  -9   8  -1  118.59   13.80
   8  -9  -1    7.70    7.00
  -8  -9   1   12.00    7.20
   8   9  -1   25.20    8.40
  -8   9   1   20.70    6.80
   7  -9  -1   39.80    8.30
  -7  -9   1   39.60    7.50
   7   9  -1   45.10    8.80
  -7   9   1   50.69    7.90
  -6  -9   1  116.19   11.20
   6  -9  -1  119.19   12.40
  -6  -9   1  141.09   14.40
  -6   9   1  146.49   11.60
   6   9  -1  121.49    8.50
   5  -9  -1 1519.95   67.69
  -5  -9   1 1362.06   68.39
  -5  -9   1 1423.96   65.69
   5   9  -1 1474.85   64.59
  -5   9   1 1466.85   65.99
  -4  -9   1   98.69    8.20
  -4  -9   1  102.49   11.40
   4  -9  -1   94.89    9.40
   4   9  -1   94.09    6.90
  -4   9   1   95.19    8.70
  -4   9   1   94.89    6.20
  -3  -9   1    1.90    2.90
  -3  -9   1    6.10    5.10
   3  -9  -1    4.10    3.70
  -3   9   1    0.50    1.70
   3   9  -1    1.10    2.30
  -3   9   1    3.20    3.10
  -2  -9   1  130.09   11.00
   2  -9  -1  130.59   10.10
  -2  -9   1  119.49    7.70
   2   9  -1  117.29    7.20
  -2   9   1  125.79    7.40
   2   9  -1  133.29    7.80
  -2   9   1  116.09    8.50
   1  -9  -1  393.76   21.80
  -1  -9   1  419.66   22.20
  -1  -9   1  420.96   19.20
   1   9  -1  407.16   19.50
  -1   9   1  404.06   19.40
  -1   9   1  387.76   19.70
   1   9  -1  415.06   19.20
   0  -9  -1    1.70    4.00
   0  -9  -1    2.30    1.90
   0  -9   1    0.70    3.40
   0  -9   1    2.50    1.90
   0   9  -1    4.50    1.90
   0   9  -1    2.10    2.10
   0   9   1    3.80    2.30
  -1  -9  -1  171.18    9.70
   1  -9   1  161.98   11.80
   1  -9   1  170.88   10.30
  -1  -9  -1  186.28   12.80
  -1   9  -1  187.18    9.70
  -1   9  -1  190.58   10.10
   1   9   1  170.68    9.90
  -2  -9  -1   12.10    2.70
  -2  -9  -1   27.70    6.40
   2  -9   1    9.60    4.40
  -2  -9  -1   12.60    2.70
   2   9   1   10.80    2.80
  -2   9  -1   16.30    2.60
  -2   9  -1   10.60    3.10
  -3  -9  -1 1113.19   49.99
  -3  -9  -1 1159.18   50.09
  -3  -9  -1 1107.19   53.49
   3  -9   1 1084.89   52.09
  -3   9  -1 1118.89   49.70
  -3   9  -1 1154.78   50.69
   3   9   1 1067.79   50.19
  -4  -9  -1  218.98   12.70
  -4  -9  -1  226.48   16.50
   4  -9   1  215.18   14.30
   4   9   1  203.08   12.40
  -4   9  -1  213.08   11.20
   4   9   1  222.58   11.90
  -4   9  -1  222.48   13.30
   5  -9   1  272.27   17.10
  -5  -9  -1  276.97   19.00
  -5  -9  -1  253.87   15.30
   5   9   1  259.57   14.00
  -5   9  -1  268.37   15.80
  -6  -9  -1   -4.20    6.50
   6  -9   1    4.90    5.20
  -6  -9  -1    0.90    4.70
  -6   9  -1    5.20    4.70
   6   9   1    2.70    3.00
  -7  -9  -1  439.46   24.60
   7  -9   1  442.56   25.60
  -7   9  -1  463.55   24.80
   7   9   1  424.76   25.50
   8  -9   1   71.59   11.90
  -8  -9  -1   65.39   11.20
   8   9   1   78.09   12.20
  -8   9  -1   66.99   11.50
   8 -10  -1   -1.70    6.50
  -8 -10   1   -0.90    7.10
  -8  10   1   -5.90    5.70
   8  10  -1    0.90    7.90
   7 -10  -1  722.13   35.90
  -7 -10   1  659.13   33.80
  -7  10   1  632.64   33.60
   7  10  -1  595.44   35.10
  -6 -10   1   -0.80    4.90
   6 -10  -1   -2.30    5.10
  -6 -10   1   -5.50    7.40
   6  10  -1    3.40    3.10
  -6  10   1    6.10    5.30
   5 -10  -1   11.70    5.90
  -5 -10   1    5.60    6.80
  -5 -10   1   12.00    4.80
  -5  10   1    1.30    4.60
   5  10  -1    4.90    3.20
  -4 -10   1   36.50    8.20
   4 -10  -1   54.59    8.50
  -4 -10   1   50.09    6.80
   4  10  -1   38.70    5.50
  -4  10   1   45.60    6.50
  -4  10   1   42.40    4.50
  -3 -10   1  713.13   32.90
   3 -10  -1  737.23   35.60
  -3 -10   1  692.03   36.60
  -3  10   1  697.83   33.50
  -3  10   1  698.03   32.30
   3  10  -1  696.53   32.70
  -2 -10   1   45.40    5.40
   2 -10  -1   38.20    6.60
  -2 -10   1   45.90    7.80
  -2  10   1   37.00    4.30
   2  10  -1   36.90    4.80
  -2  10   1   50.19    6.20
  -1 -10   1   15.20    5.10
   1 -10  -1    9.60    4.70
   1  10  -1    4.70    2.30
  -1  10   1    7.80    3.10
   1  10  -1    8.30    2.50
  -1  10   1    5.90    2.40
   0 -10  -1    8.60    4.60
   0 -10   1   14.30    4.90
   0  10  -1   10.30    2.60
   0  10   1    7.40    2.90
   0  10   1   10.80    2.70
   0  10  -1   12.20    2.80
  -1 -10  -1  838.52   42.30
   1 -10   1  904.91   42.10
   1  10   1  858.31   39.30
  -1  10  -1  873.11   39.40
  -1  10  -1  859.51   39.20
   1  10   1  847.22   39.30
  -2 -10  -1   22.50    6.90
   2 -10   1   22.70    5.60
   2  10   1   15.60    3.20
   2  10   1   25.30    4.40
  -2  10  -1   32.10    5.30
   3 -10   1  337.57   20.30
  -3 -10  -1  344.97   22.10
   3  10   1  350.06   18.00
  -3  10  -1  394.16   19.00
   3  10   1  363.26   18.00
  -3  10  -1  358.96   17.60
   4 -10   1  106.99   10.70
  -4 -10  -1  103.49    8.20
  -4 -10  -1   62.69   11.70
   4  10   1   94.59    7.40
  -4  10  -1   86.69    9.10
  -4  10  -1   90.49    6.50
  -5 -10  -1  635.44   31.00
  -5 -10  -1  574.74   35.00
   5 -10   1  623.64   33.10
  -5  10  -1  663.83   31.50
   5  10   1  653.13   30.10
   6 -10   1    0.70    5.50
  -6 -10  -1    3.40    5.10
  -6 -10  -1   -1.00    7.70
   6  10   1    7.50    3.50
  -6  10  -1    4.30    5.00
  -7 -10  -1   79.19   10.70
   7 -10   1   86.09   11.50
  -7  10  -1   80.39   10.90
   7  10   1   73.29   12.10
  -8 -10  -1    1.20    6.50
   8 -10   1    8.60    7.10
   8  10   1   -3.60    6.60
  -8  10  -1   -0.20    5.90
   8 -11  -1   -4.80    7.00
  -8 -11   1    0.00    7.40
  -8  11   1    6.90    6.80
   8  11  -1   -7.50    7.60
  -7 -11   1    9.10    7.10
   7 -11  -1    5.90    7.00
  -7 -11   1   18.10   10.20
   7  11  -1    3.60    7.90
  -7  11   1   12.30    6.60
   6 -11  -1   20.00    7.50
  -6 -11   1    2.20    9.00
  -6 -11   1   17.20    6.00
   6  11  -1   11.60    3.90
  -6  11   1   17.20    6.30
  -5 -11   1  479.55   31.70
  -5 -11   1  600.24   31.80
   5 -11  -1  527.95   29.90
   5  11  -1  554.24   26.50
  -5  11   1  551.94   28.30
  -4 -11   1   84.99   13.20
   4 -11  -1   60.59    9.60
  -4  11   1   58.19    8.50
  -4  11   1   71.79    5.70
   4  11  -1   47.50    6.30
  -3 -11   1    4.30    6.50
   3 -11  -1    7.10    4.70
   3  11  -1    3.10    2.90
  -3  11   1    7.60    4.00
  -3  11   1    2.30    2.10
  -2 -11   1   11.80    6.10
   2 -11  -1    2.60    4.80
  -2  11   1    4.50    3.60
  -2  11   1    3.80    2.40
   2  11  -1    0.70    2.70
   1 -11  -1  469.05   26.50
  -1 -11   1  514.55   27.30
  -1  11   1  502.45   24.00
  -1  11   1  476.55   23.40
   1  11  -1  478.75   23.50
   0 -11   1   62.39    8.80
   0 -11  -1   48.40    8.80
   0  11  -1   47.10    5.60
   0  11   1   65.19    5.90
   0  11  -1   71.09    6.20
   0  11   1   66.69    6.40
   1 -11   1  177.68   13.60
  -1 -11  -1  176.98   14.20
   1  11   1  171.88   10.60
  -1  11  -1  178.28   10.50
  -1  11  -1  195.28   11.20
   1  11   1  190.98   10.90
   2 -11   1   76.19    9.50
  -2 -11  -1   83.69   12.20
  -2  11  -1   81.69    6.50
   2  11   1   80.89    6.90
   2  11   1   83.69    6.90
  -2  11  -1   84.29    7.50
   3 -11   1  948.11   47.50
  -3 -11  -1 1045.20   49.90
  -3  11  -1  999.70   45.30
  -3  11  -1  974.50   44.30
   3  11   1  938.21   44.70
  -4 -11  -1   24.40    9.00
   4 -11   1   27.70    6.50
  -4  11  -1   35.50    4.70
   4  11   1   30.50    4.60
  -4  11  -1   28.20    5.60
   5 -11   1  117.09   12.50
  -5 -11  -1  122.69   16.00
   5  11   1  125.99    9.30
  -5  11  -1  141.09   11.40
   6 -11   1    6.90    6.00
  -6 -11  -1    4.40    9.10
  -6  11  -1   -1.50    5.30
   6  11   1    0.20    3.30
   7 -11   1  133.89   14.60
  -7 -11  -1  144.59   18.60
  -7  11  -1  145.29   13.30
   7  11   1  115.59   15.20
  -7 -12   1  230.58   24.00
   7 -12  -1  241.28   19.90
  -7  12   1  226.68   17.60
   6 -12  -1   50.29    9.70
  -6 -12   1   40.60   12.60
  -6  12   1   61.29   10.50
   6  12  -1   55.49    7.60
   5 -12  -1    5.50    6.20
  -5 -12   1    1.40    9.20
   5  12  -1    0.10    3.60
  -5  12   1    1.00    5.30
  -4 -12   1   81.29   14.80
   4 -12  -1   83.69   11.30
  -4  12   1   91.59    7.00
  -4  12   1   90.29   10.00
   4  12  -1   84.69    7.90
  -3 -12   1  307.97   22.00
   3 -12  -1  306.17   19.80
  -3  12   1  297.87   17.40
  -3  12   1  315.87   16.10
   3  12  -1  310.77   16.70
  -2 -12   1   68.49   11.20
   2 -12  -1   80.69   10.60
  -2  12   1   66.89    6.10
  -2  12   1   51.29    7.70
   2  12  -1   53.89    6.40
  -1 -12   1   53.79    9.20
   1 -12  -1   60.49    9.90
  -1  12   1   64.79    5.80
   1  12  -1   49.70    5.90
  -1  12   1   52.89    6.80
   0 -12  -1  162.98   13.90
   0 -12   1  175.58   14.30
   0  12  -1  177.98   10.60
   0  12   1  173.38   10.90
   0  12   1  160.48   10.40
  -1 -12  -1  546.45   29.90
   1 -12   1  550.94   29.20
  -1  12  -1  552.24   25.80
   1  12   1  528.05   25.60
  -1  12  -1  503.85   25.40
   1  12   1  510.25   25.60
   2 -12   1  360.76   21.60
  -2 -12  -1  386.26   23.70
   2  12   1  344.67   18.10
  -2  12  -1  339.37   18.40
  -2  12  -1  342.37   17.80
  -3 -12  -1   98.99   14.50
   3 -12   1   83.99   11.00
   3  12   1   81.99    8.00
  -3  12  -1   97.79    9.40
  -3  12  -1  107.09    7.50
  -4 -12  -1   -3.10    8.50
   4 -12   1   -0.20    5.80
   4  12   1    1.30    3.40
  -4  12  -1    3.60    2.90
  -4  12  -1    0.00    4.80
   5 -12   1  388.06   23.30
  -5 -12  -1  297.07   25.40
  -5  12  -1  374.76   21.10
   5  12   1  384.36   19.40
   6 -12   1   68.29   11.50
  -6 -12  -1   68.29   12.80
   6  12   1   53.79    7.60
  -6  12  -1   75.69   10.90
  -7 -12  -1   18.60   11.30
   7 -12   1   27.60    8.60
  -7  12  -1   20.00    7.20
  -6 -13   1  164.18   19.90
   6 -13  -1  151.88   15.90
  -6  13   1  154.48   14.40
   6  13  -1  166.68   11.70
  -5 -13   1  221.88   21.70
   5 -13  -1  218.08   18.30
  -5  13   1  212.08   16.10
   5  13  -1  207.58   13.60
  -4 -13   1  145.19   17.30
   4 -13  -1  168.68   15.10
   4  13  -1  168.98   11.10
  -4  13   1  137.09    9.80
  -4  13   1  155.28   12.80
   3 -13  -1    4.20    5.80
  -3 -13   1   13.30    8.80
   3  13  -1   13.40    4.20
  -3  13   1   12.40    5.10
  -3  13   1   16.60    3.70
  -2 -13   1  237.28   19.20
   2 -13  -1  240.78   17.50
   2  13  -1  225.28   13.40
  -2  13   1  212.88   13.00
  -2  13   1  239.88   14.30
   1 -13  -1   93.89   11.70
  -1 -13   1  107.79   13.10
  -1  13   1  110.49    8.10
  -1  13   1  109.89    9.20
   1  13  -1   98.29    8.20
   0 -13  -1  144.89   14.50
   0 -13   1  133.79   13.50
   0  13   1  138.99    9.70
   0  13   1  164.28   11.80
   0  13  -1  158.78   10.20
  -1 -13  -1   43.50    9.30
   1 -13   1   56.19    9.90
  -1  13  -1   46.30    6.20
   1  13   1   41.70    6.10
  -2 -13  -1   77.59   14.70
   2 -13   1   89.89   11.80
   2  13   1   92.39    7.90
  -2  13  -1   78.19    7.30
  -2  13  -1   84.49    8.60
  -3 -13  -1  316.87   23.30
   3 -13   1  288.77   20.40
  -3  13  -1  324.97   18.30
   3  13   1  324.67   17.40
  -3  13  -1  321.07   16.80
  -4 -13  -1  369.36   27.70
   4 -13   1  368.36   24.20
  -4  13  -1  399.46   21.90
   4  13   1  420.66   20.80
  -4  13  -1  382.36   19.90
   5 -13   1   11.60    7.30
  -5 -13  -1   -5.90    9.30
  -5  13  -1    5.90    5.90
   5  13   1    6.90    4.00
   6 -13   1    5.80    6.80
  -6 -13  -1   -0.30   10.50
   6  13   1    6.30    4.50
  -6  13  -1   -4.70    5.90
  -6 -14   1  145.99   20.90
   6 -14  -1  138.59   16.20
  -6  14   1  159.28   15.40
   6  14  -1  144.59   11.70
   5 -14  -1   16.00    8.50
  -5 -14   1    3.80   11.70
   5  14  -1    9.90    5.00
  -5  14   1   12.30    6.90
  -4 -14   1  275.27   23.40
   4 -14  -1  260.77   20.20
  -4  14   1  239.88   17.60
   4  14  -1  293.87   16.20
   3 -14  -1   31.50    7.90
  -3 -14   1   34.80   10.70
   3  14  -1   35.20    5.70
  -3  14   1   24.50    4.60
  -3  14   1   22.20    6.20
   2 -14  -1  217.48   18.70
  -2 -14   1  301.37   21.40
  -2  14   1  203.98   13.40
  -2  14   1  229.38   14.80
   2  14  -1  242.98   14.30
   1 -14  -1   18.50    7.40
  -1 -14   1   15.50    8.30
   1  14  -1   28.10    4.90
  -1  14   1   14.70    3.90
   0 -14   1   93.99   13.30
   0 -14  -1  115.39   14.40
   0  14   1   88.09    8.30
   0  14  -1   94.99    8.30
   1 -14   1   33.40    8.60
  -1 -14  -1   33.30    9.40
   1  14   1   27.00    4.80
  -1  14  -1   22.90    4.60
  -2 -14  -1  236.58   20.70
   2 -14   1  218.78   17.70
   2  14   1  235.78   13.90
  -2  14  -1  220.48   13.50
  -3 -14  -1   16.70   10.20
   3 -14   1   15.10    7.80
  -3  14  -1    7.00    3.60
  -3  14  -1    6.10    6.20
   3  14   1    7.70    4.30
  -4 -14  -1   21.20   12.00
   4 -14   1   65.39   11.80
   4  14   1   50.49    7.70
  -4  14  -1   62.99   10.30
  -4  14  -1   39.60    9.00
  -5 -14  -1   94.99   16.90
   5 -14   1  128.29   15.00
  -5  14  -1  122.09   12.80
   5  14   1  107.09   10.00
   5 -15  -1    5.00    7.90
  -5 -15   1    3.50   12.30
   5  15  -1   -9.20    4.40
  -5  15   1    5.40    6.80
  -4 -15   1  247.78   24.50
   4 -15  -1  231.78   20.20
   4  15  -1  239.58   15.40
  -4  15   1  247.68   16.90
  -3 -15   1   36.80   11.90
   3 -15  -1   37.50   10.00
   3  15  -1   60.49    8.20
  -3  15   1   30.90    7.20
  -3  15   1   50.99    6.90
  -2 -15   1  119.59   17.40
   2 -15  -1   98.79   14.00
   2  15  -1  114.49    9.70
  -2  15   1  115.69    9.30
   1 -15  -1    4.70    7.50
  -1 -15   1  -14.90    7.90
   1  15  -1   -3.20    3.50
  -1  15   1   -4.20    2.90
   0 -15  -1  204.08   18.30
   0 -15   1  214.28   18.10
   0  15  -1  164.08   12.20
   0  15   1  185.88   12.40
   1 -15   1   35.40    9.50
  -1 -15  -1   34.20   10.60
   1  15   1   27.80    5.30
  -1  15  -1   28.20    5.00
   2 -15   1   81.09   13.20
  -2 -15  -1  103.89   15.70
   2  15   1   70.39    8.10
  -2  15  -1   70.29    7.80
   3 -15   1    8.60    7.40
  -3 -15  -1    5.80   10.30
   3  15   1    7.50    4.40
  -3  15  -1    2.90    3.70
   4 -15   1  301.37   22.00
  -4 -15  -1  257.47   26.20
   4  15   1  278.27   17.00
   3 -16  -1   22.00    9.20
  -3 -16   1   37.70   12.60
  -3  16   1   17.90    4.80
   3  16  -1   23.40    5.90
   2 -16  -1  155.88   17.40
  -2 -16   1  222.98   21.70
   2  16  -1  170.88   12.60
  -2  16   1  164.88   11.90
  -1 -16   1    8.00   10.50
   1 -16  -1   12.40    8.90
   1  16  -1    8.10    4.50
  -1  16   1   20.20    4.90
   0 -16   1  126.79   17.70
   0 -16  -1  119.49   16.90
   0  16   1  110.99   10.00
   0  16  -1   99.19    9.80
   1 -16   1   52.69   10.50
  -1 -16  -1   55.59   13.10
   1  16   1   59.99    8.10
  -1  16  -1   42.70    6.40
   2 -16   1  263.97   20.80
  -2 -16  -1  273.17   23.90
  -2  16  -1  222.18   15.00
   2  16   1  251.87   15.40
  -3 -16  -1    8.10   11.30
   3 -16   1   22.40    9.10
  -3  16  -1    7.40    4.30
   3  16   1   17.40    5.50
  -1 -17   1  169.38   20.70
   1 -17  -1  137.49   17.60
   1  17  -1  138.79   12.00
  -1  17   1  159.48   11.90
   0 -17  -1  200.68   21.90
   0 -17   1  228.18   21.80
   0  17   1  195.08   13.60
   0  17  -1  183.78   13.70
   1 -17   1    3.60    8.50
  -1 -17  -1    4.70   10.40
  -1  17  -1    8.70    4.80
   1  17   1   -5.10    4.20
 -10   0   2  369.76   23.10
  10   0  -2  366.06   23.50
 -10   0   2  348.87   21.80
  -9   0   2   -1.60    5.30
   9   0  -2   -1.00    5.70
  -9   0   2    2.40    5.30
  -8   0   2    2.10    4.30
   8   0  -2   -6.50    4.40
  -8   0   2   -1.70    4.60
  -7   0   2   -2.10    3.90
  -7   0   2   -1.20    3.30
   7   0  -2   -6.00    3.80
   6   0  -2  697.73   34.80
  -6   0   2  736.63   34.90
  -6   0   2  769.42   34.30
  -5   0   2   -5.40    2.30
  -5   0   2   -0.50    2.30
   5   0  -2    0.30    2.60
   4   0  -2  361.26   18.00
  -4   0   2  365.96   17.50
  -4   0   2  378.96   18.00
  -3   0   2   -0.10    1.60
  -3   0   2   -0.20    1.70
   3   0  -2   -3.10    2.00
   2   0  -2 9268.07  384.66
  -2   0   2 9094.89  385.86
   2   0  -2 8064.59  384.96
  -2   0   2 9354.86  384.96
  -1   0   2    0.50    1.10
   1   0  -2   -1.00    0.70
   1   0  -2   -1.40    1.20
  -1   0   2    0.50    0.80
   0   0  -2 1533.75   63.59
   0   0  -2 1539.45   63.69
   0   0  -2 1351.76   63.79
   1   0   2   -2.90    1.10
  -1   0  -2   -2.80    1.20
   1   0   2   -2.60    0.70
  -1   0  -2   -1.40    0.90
  -2   0  -2 3252.77  145.09
  -2   0  -2 3410.86  144.89
  -2   0  -2 3487.55  144.39
   2   0   2 3261.67  144.59
  -3   0  -2   -2.30    1.70
   3   0   2   -0.60    1.50
  -3   0  -2   -2.10    1.80
  -3   0  -2   -2.00    0.80
  -4   0  -2 1286.57   57.79
  -4   0  -2 1279.17   57.39
  -4   0  -2 1307.57   56.09
   4   0   2 1311.47   57.29
  -5   0  -2   -1.20    2.50
   5   0   2    2.50    2.50
  -5   0  -2    0.90    2.40
   6   0   2  563.54   27.90
  -6   0  -2  585.84   28.60
  -6   0  -2  608.24   28.20
  -7   0  -2    0.70    3.60
  -7   0  -2    2.70    4.10
   7   0   2    0.80    3.30
   8   0   2  440.66   23.10
   8   0   2  427.06   24.00
  -8   0  -2  443.06   24.00
  -8   0  -2  429.06   23.30
   9   0   2   -3.00    4.70
  -9   0  -2    1.20    5.50
 -10   0  -2   57.39    9.30
  10   0   2   64.79   11.50
  10  -1  -2    2.60    6.70
 -10  -1   2    1.30    6.00
 -10  -1   2    6.40    6.70
 -10   1   2    5.00    6.70
  10   1  -2    5.60    7.20
 -10   1   2    6.90    6.20
  -9  -1   2    5.20    6.00
   9  -1  -2    3.30    6.10
  -9  -1   2    1.40    5.00
  -9   1   2    4.50    5.70
  -9   1   2   -4.30    5.00
   9   1  -2    1.70    5.70
  -8  -1   2  419.36   22.30
  -8  -1   2  372.36   20.80
   8  -1  -2  385.26   22.10
  -8   1   2  372.86   21.00
   8   1  -2  383.86   22.10
  -8   1   2  414.66   22.00
  -7  -1   2   70.69    7.50
   7  -1  -2   61.49    7.90
  -7  -1   2   61.29    8.10
  -7   1   2   60.19    7.90
  -7   1   2   61.59    7.80
   7   1  -2   69.29    8.20
  -6  -1   2   71.59    7.00
   6  -1  -2   59.49    6.80
  -6  -1   2   60.99    6.10
  -6   1   2   55.69    6.80
   6   1  -2   57.99    6.70
  -6   1   2   59.69    6.70
  -5  -1   2   76.19    5.90
   5  -1  -2   83.39    6.50
  -5  -1   2   78.69    6.50
  -5   1   2   70.19    6.40
  -5   1   2   69.09    5.90
   5   1  -2   72.39    6.60
  -4  -1   2 3081.49  132.69
   4  -1  -2 2867.51  132.69
  -4  -1   2 3177.48  132.09
   4   1  -2 2940.11  132.69
  -4   1   2 3144.89  132.39
  -4   1   2 3045.60  132.49
  -3  -1   2  106.09    6.70
   3  -1  -2  113.69    6.90
  -3  -1   2  122.39    6.30
  -3   1   2  111.69    6.50
   3   1  -2   98.69    6.70
   3   1  -2  116.09    5.20
  -3   1   2   98.89    6.50
  -2  -1   2 2164.88   90.19
  -2  -1   2 2088.89   90.59
   2  -1  -2 2063.39   89.69
   2  -1  -2 2084.89   90.69
  -2   1   2 1949.90   90.39
   2   1  -2 2111.99   89.89
  -2   1   2 2125.49   90.39
  -1  -1   2  221.88   10.70
  -1  -1   2  226.08   10.10
   1  -1  -2  234.88   10.70
  -1  -1   2  222.38   10.80
   1  -1  -2  230.58   10.20
   1   1  -2  230.58   10.20
  -1   1   2  231.58   10.50
  -1   1   2  222.98   10.50
   0  -1  -2 5137.29  216.68
   0  -1   2 4977.90  217.48
   0  -1   2 4680.93  217.08
   0  -1  -2 5585.74  216.88
   0   1  -2 5445.96  217.08
   0   1  -2 4534.85  216.38
   0   1   2 4823.92  217.38
   0   1   2 5070.49  216.58
  -1  -1  -2  445.96   19.80
   1  -1   2  434.96   19.90
   1  -1   2  440.06   20.30
  -1  -1  -2  464.95   20.20
  -1  -1  -2  451.55   19.80
  -1   1  -2  449.66   20.00
  -1   1  -2  454.75   19.80
   1   1   2  452.65   20.10
   2  -1   2  690.83   31.10
  -2  -1  -2  696.33   31.30
   2  -1   2  687.53   31.60
  -2  -1  -2  706.83   31.50
  -2  -1  -2  708.83   30.80
  -2   1  -2  704.33   31.30
  -2   1  -2  738.63   30.80
   2   1   2  710.53   31.10
  -3  -1  -2   64.29    5.10
  -3  -1  -2   60.89    4.70
   3  -1   2   67.49    4.90
  -3  -1  -2   63.29    3.60
   3  -1   2   68.39    4.50
   3   1   2   60.29    4.30
  -3   1  -2   64.39    4.90
  -3   1  -2   69.39    3.50
  -3   1  -2   61.89    4.80
  -4  -1  -2  983.70   44.20
  -4  -1  -2  988.50   44.60
  -4  -1  -2 1006.80   43.00
   4  -1   2  961.40   44.10
   4   1   2  959.10   44.10
  -4   1  -2  962.70   44.20
  -4   1  -2 1036.90   44.70
  -4   1  -2 1006.40   42.90
  -5  -1  -2  213.48   12.50
   5  -1   2  207.88   11.90
  -5  -1  -2  229.38   10.30
  -5  -1  -2  219.58   12.10
  -5   1  -2  235.18   12.40
  -5   1  -2  218.28   12.40
   5   1   2  233.28   12.00
  -6  -1  -2  749.82   37.20
  -6  -1  -2  773.12   36.60
   6  -1   2  794.92   36.70
  -6   1  -2  796.72   37.20
   6   1   2  788.02   36.70
  -6   1  -2  823.22   37.00
  -7  -1  -2    5.40    4.70
  -7  -1  -2    2.30    3.70
   7  -1   2    6.70    3.80
   7  -1   2    3.50    3.50
   7   1   2    5.50    3.90
  -7   1  -2    0.40    3.80
  -7   1  -2    9.60    4.40
   8  -1   2  216.18   15.30
  -8  -1  -2  236.38   15.90
  -8  -1  -2  260.77   15.50
   8  -1   2  235.88   15.00
  -8   1  -2  225.88   15.30
   8   1   2  235.48   14.80
   9  -1   2   55.59    9.90
  -9  -1  -2   38.30    7.60
   9   1   2   43.90    7.90
  -9   1  -2   43.10    7.60
  10  -1   2  226.28   18.00
 -10  -1  -2  219.58   17.40
  10   1   2  229.78   18.00
 -10   1  -2  234.68   17.60
 -10  -2   2  202.38   17.20
 -10  -2   2  230.68   17.00
  10  -2  -2  216.78   17.50
 -10   2   2  217.38   16.70
 -10   2   2  221.58   16.80
  10   2  -2  214.58   17.40
  -9  -2   2  178.38   13.50
   9  -2  -2  158.48   14.10
  -9  -2   2  153.18   14.00
   9   2  -2  167.18   14.80
  -9   2   2  191.58   14.30
  -9   2   2  176.08   13.80
  -8  -2   2   24.40    6.20
  -8  -2   2    8.00    4.50
   8  -2  -2    8.50    5.40
  -8   2   2    9.10    5.00
  -8   2   2   16.20    5.20
   8   2  -2   22.30    6.30
  -7  -2   2  113.59   10.00
   7  -2  -2  107.29    9.40
  -7  -2   2  100.19    8.40
  -7   2   2   94.79    9.10
  -7   2   2   82.29    8.60
   7   2  -2  100.59    9.30
   6  -2  -2 1009.00   46.00
  -6  -2   2 1005.00   46.00
  -6  -2   2 1011.20   45.00
  -6   2   2  978.90   45.30
   6   2  -2  923.51   45.80
  -6   2   2 1011.10   45.60
  -5  -2   2  393.66   18.40
   5  -2  -2  382.96   19.30
  -5  -2   2  387.96   19.30
   5   2  -2  359.26   19.20
  -5   2   2  367.36   18.90
   5   2  -2  386.16   16.90
  -5   2   2  382.06   18.90
  -4  -2   2  851.51   38.00
   4  -2  -2  875.81   39.00
  -4  -2   2  849.22   38.80
  -4   2   2  842.32   38.50
  -4   2   2  866.51   38.50
   4   2  -2  843.12   37.20
   4   2  -2  845.62   38.90
  -3  -2   2  143.09    7.80
   3  -2  -2  146.79    8.00
  -3  -2   2  129.39    6.90
   3   2  -2  135.39    6.40
  -3   2   2  127.59    7.30
   3   2  -2  132.79    8.00
  -3   2   2  130.49    7.60
   2  -2  -2 4569.14  188.08
   2  -2  -2 4622.44  188.98
  -2  -2   2 4517.15  189.08
  -2  -2   2 4255.67  188.78
  -2  -2   2 4146.49  188.08
   2   2  -2 4279.47  188.08
  -2   2   2 4209.78  188.58
  -1  -2   2 1275.37   54.69
  -1  -2   2 1276.97   54.49
   1  -2  -2 1204.18   53.99
   1  -2  -2 1223.08   54.59
   1   2  -2 1234.08   54.09
  -1   2   2 1276.77   53.99
   0  -2  -2  782.02   33.40
   0  -2  -2  731.73   33.00
   0  -2   2  693.93   33.30
   0  -2   2  755.52   33.90
   0   2  -2  717.63   32.80
   0   2   2  827.82   32.90
   0   2  -2  773.32   33.00
   0   2   2  773.92   33.50
  -1  -2  -2    1.50    1.00
   1  -2   2    1.00    1.50
   1  -2   2    6.90    1.90
  -1  -2  -2    4.70    1.70
  -1  -2  -2    1.80    1.30
  -1  -2  -2   -1.60    1.70
  -1   2  -2    1.60    1.40
  -1   2  -2    0.90    0.90
   2  -2   2  114.69    6.60
  -2  -2  -2  118.29    6.60
  -2  -2  -2  117.29    6.60
  -2  -2  -2  119.39    6.60
   2  -2   2  130.59    6.90
  -2  -2  -2  121.69    6.00
  -2   2  -2  119.19    6.70
  -2   2  -2  129.69    5.90
   3  -2   2  504.05   23.30
  -3  -2  -2  510.35   23.30
  -3  -2  -2  510.65   23.40
  -3  -2  -2  508.45   22.40
   3  -2   2  518.35   23.60
  -3   2  -2  484.85   23.30
   3   2   2  505.25   23.10
  -3   2  -2  506.75   22.30
  -4  -2  -2  169.08    9.80
   4  -2   2  182.38   10.20
  -4  -2  -2  177.18   10.20
  -4  -2  -2  182.88    8.60
   4  -2   2  171.58    9.80
  -4   2  -2  181.28   10.10
  -4   2  -2  184.28    8.30
   4   2   2  185.38    9.60
  -5  -2  -2   14.40    2.10
   5  -2   2    9.80    3.00
  -5  -2  -2   11.60    3.00
  -5  -2  -2   10.70    3.30
   5  -2   2    8.90    2.90
  -5   2  -2   10.80    3.30
   5   2   2    9.00    2.70
   6  -2   2  495.85   24.90
  -6  -2  -2  473.25   24.20
  -6  -2  -2  508.55   25.00
   6  -2   2  500.95   24.40
   6   2   2  509.15   24.20
  -6   2  -2  479.65   24.30
   7  -2   2  445.86   25.30
   7  -2   2  506.55   24.90
  -7  -2  -2  500.45   25.70
  -7  -2  -2  504.25   24.90
  -7   2  -2  504.35   25.10
   7   2   2  483.05   24.70
  -8  -2  -2  484.95   26.00
   8  -2   2  509.15   26.90
   8  -2   2  524.05   26.20
  -8  -2  -2  466.95   26.70
   8   2   2  503.25   25.90
  -8   2  -2  505.45   26.40
  -9  -2  -2    7.90    6.10
   9  -2   2    0.80    4.70
   9  -2   2    1.70    6.20
  -9  -2  -2    5.80    6.00
  -9   2  -2    2.50    5.50
  10  -2   2   53.49    9.50
 -10  -2  -2   57.69    9.30
  10   2   2   67.79   11.50
 -10   2  -2   52.49    9.20
  10  -3  -2   -3.40    6.30
  10  -3  -2    3.90    5.90
 -10  -3   2   -0.30    6.70
 -10   3   2   -6.80    6.00
  10   3  -2   -0.30    7.00
   9  -3  -2  113.99   13.00
  -9  -3   2  129.99   11.80
  -9  -3   2  120.19   12.50
  -9   3   2  128.09   12.00
   9   3  -2  119.99   12.60
  -9   3   2  123.89   12.50
  -8  -3   2  209.28   15.30
  -8  -3   2  205.88   13.50
   8  -3  -2  216.68   15.30
  -8   3   2  200.08   14.50
   8   3  -2  221.38   15.00
  -8   3   2  213.18   14.30
  -7  -3   2  408.56   22.90
   7  -3  -2  440.96   23.20
  -7  -3   2  426.46   21.60
  -7   3   2  447.76   22.50
  -7   3   2  418.76   22.40
   7   3  -2  436.66   23.10
  -6  -3   2  316.47   16.40
  -6  -3   2  303.57   17.40
   6  -3  -2  324.37   17.70
   6   3  -2  326.37   17.90
  -6   3   2  324.17   17.00
  -6   3   2  328.37   17.20
  -5  -3   2  424.46   20.70
   5  -3  -2  417.46   20.60
  -5  -3   2  388.56   19.30
  -5   3   2  392.36   19.80
   5   3  -2  392.66   18.20
  -5   3   2  424.56   20.10
   5   3  -2  411.66   20.60
  -4  -3   2 1768.02   82.49
   4  -3  -2 2067.39   83.89
  -4  -3   2 1892.41   83.49
   4   3  -2 1881.31   81.99
  -4   3   2 1863.11   82.99
  -4   3   2 1894.61   83.19
  -3  -3   2 2225.88   99.19
   3  -3  -2 2360.36   97.99
   3  -3  -2 2287.17   99.59
  -3  -3   2 2183.78   98.39
  -3   3   2 2258.27   98.79
   3   3  -2 2288.97   98.19
  -3   3   2 2300.47   99.09
   2  -3  -2  204.78    9.00
  -2  -3   2  186.28    9.10
  -2  -3   2  200.68   10.00
   2  -3  -2  204.38   10.40
  -2  -3   2  185.18   10.40
   2   3  -2  184.48    9.20
  -2   3   2  207.98    9.40
  -2   3   2  195.28    9.90
  -1  -3   2  158.08    8.30
   1  -3  -2  137.59    7.90
  -1  -3   2  149.29    7.60
   1  -3  -2  138.59    6.90
  -1   3   2  136.49    7.50
  -1   3   2  148.39    6.60
   1   3  -2  151.98    6.60
   1   3  -2  141.49    7.10
   0  -3   2  279.17   14.60
   0  -3  -2  316.57   14.70
   0  -3  -2  312.07   13.90
   0  -3   2  296.17   14.80
   0   3  -2  310.07   13.60
   0   3  -2  317.57   13.90
   0   3   2  312.27   14.50
  -1  -3  -2  528.35   25.20
  -1  -3  -2  552.94   24.70
   1  -3   2  561.74   25.60
  -1  -3  -2  575.44   24.70
  -1  -3  -2  583.94   25.60
   1  -3   2  544.15   25.30
  -1   3  -2  562.64   24.80
  -1   3  -2  563.14   24.70
   2  -3   2    6.00    1.90
  -2  -3  -2    4.40    1.70
  -2  -3  -2    3.40    1.30
   2  -3   2    4.00    2.10
  -2  -3  -2    4.70    2.00
  -2  -3  -2    7.10    2.20
  -2   3  -2    7.40    1.20
  -2   3  -2    6.30    1.90
  -3  -3  -2   37.30    4.20
  -3  -3  -2   44.60    3.10
  -3  -3  -2   45.90    4.10
  -3  -3  -2   44.90    4.20
   3  -3   2   36.80    4.10
   3  -3   2   38.00    4.00
  -3   3  -2   44.60    2.80
  -3   3  -2   44.20    4.30
  -4  -3  -2   60.19    3.80
   4  -3   2   53.69    5.10
   4  -3   2   55.49    5.10
  -4  -3  -2   63.89    5.70
  -4  -3  -2   54.49    4.90
   4   3   2   47.30    4.70
  -4   3  -2   59.79    3.30
  -4   3  -2   65.39    5.50
   5  -3   2 1185.68   52.69
  -5  -3  -2 1137.39   52.79
  -5  -3  -2 1221.68   51.09
   5  -3   2 1173.08   52.99
  -5  -3  -2 1167.98   52.49
  -5   3  -2 1104.09   52.49
   5   3   2 1168.28   52.49
   6  -3   2  406.06   21.30
  -6  -3  -2  417.86   21.50
  -6  -3  -2  393.56   20.70
   6  -3   2  409.76   21.00
   6   3   2  417.16   20.80
  -6   3  -2  413.26   21.00
  -7  -3  -2   11.60    5.00
   7  -3   2    6.10    4.00
  -7  -3  -2   18.70    4.90
   7  -3   2   12.10    4.50
  -7   3  -2   10.90    4.50
   7   3   2   10.40    4.00
   8  -3   2  144.89   11.30
   8  -3   2  134.39   11.80
  -8  -3  -2  122.19   12.10
  -8  -3  -2  133.99   12.00
   8   3   2  160.68   11.60
  -8   3  -2  141.79   12.30
   9  -3   2  364.16   22.40
  -9  -3  -2  359.26   21.50
   9  -3   2  363.06   22.30
  -9  -3  -2  376.66   22.60
  -9   3  -2  363.06   22.00
  10  -3   2  101.89   13.10
 -10  -3  -2  106.49   13.00
  10   3   2   93.19   12.80
 -10   3  -2  108.19   13.60
  10  -4  -2   31.00    8.70
 -10  -4   2   18.10    7.90
  10  -4  -2   32.10    7.70
 -10   4   2   32.70    8.10
  10   4  -2   25.10    8.40
   9  -4  -2  222.38   16.20
  -9  -4   2  166.58   15.60
   9  -4  -2  205.78   15.20
   9   4  -2  232.58   16.40
  -9   4   2  190.28   15.10
  -8  -4   2   52.99    8.20
  -8  -4   2   35.70    7.50
   8  -4  -2   45.00    8.50
   8   4  -2   48.40    8.10
  -8   4   2   43.80    7.70
  -8   4   2   45.10    7.10
  -7  -4   2  291.47   15.50
  -7  -4   2  249.97   16.80
   7  -4  -2  281.27   17.10
  -7   4   2  278.17   16.00
   7   4  -2  283.47   17.00
  -7   4   2  269.27   16.10
   6  -4  -2  198.58   12.90
  -6  -4   2  195.68   11.50
   6   4  -2  210.08   13.00
  -6   4   2  196.78   12.00
  -6   4   2  211.88   12.50
  -5  -4   2  936.61   43.20
   5  -4  -2  962.50   43.60
  -5  -4   2  974.50   42.20
   5   4  -2  931.11   43.40
  -5   4   2  892.81   42.80
  -5   4   2  952.00   42.60
   5   4  -2  913.41   41.20
  -4  -4   2  162.38   10.60
   4  -4  -2  175.18   10.50
  -4  -4   2  172.38   10.20
  -4  -4   2  185.48    9.10
  -4   4   2  174.38   10.00
   4   4  -2  170.78    8.50
  -4   4   2  163.88    9.40
  -4   4   2  177.48    8.10
  -3  -4   2  525.25   22.60
  -3  -4   2  472.05   24.00
  -3  -4   2  498.55   23.40
   3  -4  -2  496.95   22.10
   3  -4  -2  515.25   23.90
   3   4  -2  494.15   22.40
  -3   4   2  497.05   22.80
  -3   4   2  499.45   23.30
   2  -4  -2  886.81   39.30
  -2  -4   2  908.61   40.10
   2  -4  -2  927.81   40.60
  -2  -4   2  852.01   39.20
  -2  -4   2  905.01   40.70
  -2   4   2  931.51   40.10
   2   4  -2  839.62   39.40
  -2   4   2  935.91   39.30
   1  -4  -2 3756.52  160.38
  -1  -4   2 3131.99  161.28
  -1  -4   2 4018.60  160.88
   1  -4  -2 3766.42  161.48
  -1   4   2 3677.53  160.98
   1   4  -2 3862.61  160.08
   1   4  -2 3817.92  160.58
   0  -4   2  424.86   20.60
   0  -4  -2  436.46   19.70
   0  -4  -2  429.16   20.80
   0  -4   2  458.95   20.40
   0   4  -2  449.06   19.80
   0   4   2  432.56   20.30
   0   4  -2  444.66   19.50
   1  -4   2    8.70    2.80
  -1  -4  -2    5.50    2.70
   1  -4   2    7.90    2.40
  -1  -4  -2    5.00    1.30
  -1  -4  -2    5.90    1.40
   1   4   2    5.00    2.00
  -1   4  -2    7.70    1.40
  -1   4  -2    3.40    1.60
   2  -4   2   77.39    5.30
  -2  -4  -2   64.99    4.60
  -2  -4  -2   65.79    5.70
   2  -4   2   80.39    5.60
  -2  -4  -2   73.69    5.30
  -2  -4  -2   61.69    4.20
  -3  -4  -2 1309.67   55.09
   3  -4   2 1175.58   54.79
  -3  -4  -2 1223.18   54.49
  -3  -4  -2 1218.78   54.39
   3  -4   2 1246.18   54.79
  -3  -4  -2 1202.48   53.69
  -3   4  -2 1256.77   53.49
  -3   4  -2 1192.48   54.39
  -4  -4  -2  277.37   13.20
   4  -4   2  285.27   14.70
  -4  -4  -2  292.17   14.70
  -4  -4  -2  272.37   14.40
  -4  -4  -2  283.87   14.20
   4  -4   2  262.37   14.40
  -4   4  -2  282.47   14.30
  -4   4  -2  275.67   12.80
   5  -4   2   59.69    5.90
  -5  -4  -2   60.79    5.90
  -5  -4  -2   53.29    4.10
  -5  -4  -2   59.79    6.50
   5  -4   2   54.49    5.90
  -5   4  -2   59.69    6.30
   5   4   2   52.09    5.50
  -6  -4  -2    5.00    3.80
   6  -4   2    1.60    3.30
  -6  -4  -2   -3.20    3.10
   6  -4   2    6.20    3.30
  -6   4  -2    2.40    3.50
   6   4   2    0.50    3.10
  -7  -4  -2  953.20   45.20
   7  -4   2  959.00   44.90
  -7  -4  -2  887.21   44.20
   7  -4   2  988.60   45.30
   7   4   2  972.40   44.70
  -7   4  -2  932.31   44.60
   8  -4   2   72.29    9.40
  -8  -4  -2   59.49    9.80
   8  -4   2   77.69    9.20
  -8  -4  -2   79.09    9.80
   8   4   2   72.39    8.80
  -8   4  -2   75.89   10.20
  -9  -4  -2   49.10    7.80
   9  -4   2   50.49    8.50
  -9  -4  -2   49.00    8.70
   9  -4   2   62.49   10.00
  -9   4  -2   58.39    8.90
  10  -4   2   68.09   11.80
 -10  -4  -2   86.79   12.90
 -10   4  -2   95.79   13.20
  10   4   2   52.39    9.40
  10  -5  -2    3.10    6.60
  10  -5  -2    1.70    5.60
 -10  -5   2    0.00    7.30
  10   5  -2   -0.40    6.90
 -10   5   2    4.50    7.10
  -9  -5   2  234.88   17.30
   9  -5  -2  248.28   16.70
   9  -5  -2  239.28   18.00
   9   5  -2  258.17   18.00
  -9   5   2  215.38   17.00
  -8  -5   2   15.70    6.50
   8  -5  -2   -5.00    4.80
   8  -5  -2   -1.60    3.90
  -8   5   2    7.80    5.50
   7  -5  -2  296.57   17.70
  -7  -5   2  253.57   15.40
  -7  -5   2  293.87   17.30
   7  -5  -2  286.37   16.30
   7   5  -2  294.67   17.50
  -7   5   2  267.27   16.30
   6  -5  -2  128.49   10.30
  -6  -5   2  134.29    8.80
  -6  -5   2  123.09   10.50
  -6   5   2  129.39   10.10
   6   5  -2  156.28   10.80
  -6   5   2  126.99    9.10
  -5  -5   2  310.87   16.50
  -5  -5   2  352.16   18.10
   5  -5  -2  321.17   18.20
  -5   5   2  361.96   17.20
   5   5  -2  360.46   15.90
  -5   5   2  328.67   17.60
  -4  -5   2   27.90    4.70
  -4  -5   2   25.00    3.90
  -4  -5   2   17.90    2.70
   4  -5  -2   24.20    4.60
  -4   5   2   24.80    3.50
  -4   5   2   20.50    2.20
   4   5  -2   20.30    2.80
  -4   5   2   19.40    3.50
   3  -5  -2 1673.03   70.19
  -3  -5   2 1665.13   71.29
   3  -5  -2 1800.22   70.79
  -3  -5   2 1545.35   72.09
  -3  -5   2 1377.16   70.29
   3  -5  -2 1721.13   72.09
  -3   5   2 1511.15   71.19
   3   5  -2 1634.04   70.49
  -2  -5   2  179.28   10.90
  -2  -5   2  195.78   10.10
   2  -5  -2  190.08   10.80
   2  -5  -2  189.38    9.20
   2  -5  -2  203.18    9.20
   2   5  -2  190.78    9.40
  -2   5   2  202.98   10.20
   2   5  -2  180.28    9.20
  -1  -5   2  557.24   28.20
   1  -5  -2  608.04   26.90
  -1  -5   2  628.34   27.30
   1  -5  -2  618.84   28.30
  -1   5   2  593.44   27.50
   1   5  -2  603.94   27.00
   1   5  -2  616.04   26.60
   0  -5   2  162.08    9.50
   0  -5   2  176.48    8.90
   0  -5  -2  165.98    9.60
   0  -5  -2  156.98    8.10
   0   5   2  164.58    8.80
   0   5  -2  152.08    8.10
   0   5  -2  164.78    7.90
  -1  -5  -2 5251.47  210.58
  -1  -5  -2 4936.41  209.08
  -1  -5  -2 4641.64  208.68
   1  -5   2 4649.04  209.98
   1  -5   2 4878.71  210.28
  -1   5  -2 4869.71  208.98
   1   5   2 4895.21  209.68
  -1   5  -2 4655.03  208.98
   2  -5   2    1.00    2.30
  -2  -5  -2    4.30    1.70
  -2  -5  -2    1.50    1.40
   2  -5   2    0.50    1.90
  -2  -5  -2    5.70    3.10
  -2  -5  -2    3.10    2.20
  -2   5  -2    2.40    1.20
  -2   5  -2    1.80    1.90
   3  -5   2  104.49    7.90
  -3  -5  -2  121.69    7.30
  -3  -5  -2  121.09    8.30
  -3  -5  -2  137.39    7.90
  -3  -5  -2  122.49    6.70
   3  -5   2  106.59    7.40
  -3   5  -2  125.19    6.30
  -3   5  -2  122.89    7.60
  -4  -5  -2  138.29    9.10
  -4  -5  -2  143.79    9.00
  -4  -5  -2  151.18    9.80
  -4  -5  -2  157.58    8.00
   4  -5   2  138.09    9.40
   4  -5   2  150.78    9.30
  -4   5  -2  153.78    7.50
  -4   5  -2  147.79    9.10
   5  -5   2 1244.48   55.79
  -5  -5  -2 1249.88   55.39
  -5  -5  -2 1247.68   55.59
  -5  -5  -2 1232.48   53.99
   5  -5   2 1227.58   55.89
   5   5   2 1152.08   55.39
  -5   5  -2 1232.88   55.49
   6  -5   2   33.30    6.00
   6  -5   2   36.20    5.90
  -6  -5  -2   25.30    5.10
  -6  -5  -2   32.30    5.00
  -6   5  -2   29.70    5.20
   6   5   2   33.00    5.20
  -7  -5  -2   34.30    5.70
   7  -5   2   25.80    5.60
  -7  -5  -2   27.80    6.00
   7  -5   2   31.80    5.70
  -7   5  -2   31.70    6.00
   7   5   2   23.60    5.40
   8  -5   2   21.60    6.00
  -8  -5  -2   27.10    7.00
  -8  -5  -2   19.50    5.80
   8  -5   2   21.30    5.90
   8   5   2   21.30    5.80
  -8   5  -2   17.90    5.90
   9  -5   2  359.46   22.10
  -9  -5  -2  318.17   21.90
   9  -5   2  367.86   22.30
  -9  -5  -2  386.16   21.80
  -9   5  -2  342.67   21.90
  -9  -6   2  116.99   13.60
   9  -6  -2  135.69   14.00
   9  -6  -2  111.29   12.10
  -9   6   2  130.89   13.00
   9   6  -2  123.99   14.40
   8  -6  -2    1.30    4.10
  -8  -6   2    6.50    6.30
   8  -6  -2    2.10    5.60
   8   6  -2    3.60    6.00
  -8   6   2    2.30    5.30
  -7  -6   2  249.38   16.20
   7  -6  -2  244.68   14.60
   7  -6  -2  259.47   16.10
   7   6  -2  239.58   16.10
  -7   6   2  201.88   15.00
   6  -6  -2   48.00    5.90
   6  -6  -2   41.40    7.60
  -6  -6   2   42.90    7.70
  -6   6   2   45.80    7.00
   6   6  -2   38.20    6.60
  -5  -6   2  552.44   28.90
  -5  -6   2  573.24   26.60
   5  -6  -2  573.74   28.40
  -5  -6   2  565.74   27.70
   5  -6  -2  627.84   27.20
   5   6  -2  553.84   25.90
  -5   6   2  527.05   27.40
  -4  -6   2  127.39    8.70
  -4  -6   2  126.99    9.70
  -4  -6   2  143.29    7.90
   4  -6  -2  123.99    9.20
   4  -6  -2  139.49    7.90
   4   6  -2  125.19    7.30
  -4   6   2  133.59    8.90
  -4   6   2  130.69    6.80
  -3  -6   2  286.57   12.10
   3  -6  -2  225.58   11.90
  -3  -6   2  244.98   12.80
  -3  -6   2  238.08   14.00
   3  -6  -2  214.28   13.40
   3   6  -2  236.78   11.90
  -3   6   2  235.88   12.80
  -3   6   2  261.47   11.70
   2  -6  -2  203.38   10.00
  -2  -6   2  207.38   10.80
  -2  -6   2  207.98   12.10
   2  -6  -2  201.08   11.80
  -2   6   2  197.38   10.90
   2   6  -2  212.28    9.90
   2   6  -2  201.78   10.20
  -1  -6   2 2495.25  107.69
   1  -6  -2 2429.66  107.49
   1  -6  -2 2477.55  105.99
  -1  -6   2 2438.46  106.29
  -1   6   2 2493.05  106.59
   1   6  -2 2341.87  106.09
   1   6  -2 2430.36  105.59
   0  -6   2  298.27   14.30
   0  -6  -2  299.27   14.10
   0  -6   2  296.77   15.50
   0  -6  -2  294.37   15.90
   0   6   2  296.67   14.60
   0   6  -2  297.97   13.80
   0   6  -2  296.47   14.00
  -1  -6  -2  590.24   27.80
  -1  -6  -2  582.64   25.90
   1  -6   2  554.04   27.10
  -1  -6  -2  568.84   25.40
   1  -6   2  560.14   26.80
   1   6   2  594.64   26.50
  -1   6  -2  572.94   25.70
  -1   6  -2  548.05   25.80
  -2  -6  -2  168.58   10.90
  -2  -6  -2  160.68    8.70
   2  -6   2  166.78    9.90
  -2  -6  -2  164.58    8.70
   2  -6   2  157.48   10.10
   2   6   2  156.48    9.30
  -2   6  -2  181.38    8.50
  -2   6  -2  182.68    9.20
   3  -6   2 3131.19  139.99
   3  -6   2 3323.97  140.59
  -3  -6  -2 3174.48  140.89
  -3  -6  -2 3140.39  139.09
  -3  -6  -2 3273.17  139.89
  -3  -6  -2 3096.69  139.39
  -3   6  -2 3121.09  138.79
  -3   6  -2 3405.46  139.69
   4  -6   2   29.10    5.40
  -4  -6  -2   23.90    3.50
  -4  -6  -2   33.10    5.20
  -4  -6  -2   28.10    5.00
  -4  -6  -2   27.30    5.20
   4  -6   2   28.10    4.70
  -4   6  -2   24.60    4.00
  -4   6  -2   24.90    2.90
  -5  -6  -2    8.60    3.60
  -5  -6  -2    5.60    2.30
  -5  -6  -2    4.50    4.00
   5  -6   2    7.80    3.90
  -5  -6  -2    5.30    3.70
   5  -6   2    8.20    3.20
  -5   6  -2    8.40    3.60
  -6  -6  -2   36.00    5.80
   6  -6   2   40.80    6.70
   6  -6   2   32.30    5.90
  -6  -6  -2   29.20    5.40
  -6   6  -2   37.90    5.70
   6   6   2   31.70    5.50
  -7  -6  -2  318.07   19.30
  -7  -6  -2  339.37   19.00
   7  -6   2  326.37   19.40
   7  -6   2  353.46   19.50
  -7   6  -2  342.27   19.30
   7   6   2  332.27   19.00
  -8  -6  -2    3.70    5.30
   8  -6   2   17.20    5.70
  -8  -6  -2   22.50    6.60
   8  -6   2   21.00    6.30
  -8   6  -2   17.70    6.20
   8   6   2   26.90    6.40
  -9  -6  -2    8.80    6.70
   9  -6   2   11.50    6.50
   9  -6   2    1.10    6.40
  -9   6  -2    1.10    6.40
  -9  -7   2  150.78   15.70
   9  -7  -2  188.58   16.50
   9   7  -2  213.88   16.80
  -9   7   2  180.48   15.80
  -8  -7   2  175.78   15.80
   8  -7  -2  226.48   16.50
  -8   7   2  210.68   15.40
   8   7  -2  210.68   16.70
  -7  -7   2  223.98   15.80
   7  -7  -2  258.37   16.60
  -7   7   2  224.98   15.10
   7   7  -2  215.98   16.10
   6  -7  -2    7.60    4.80
  -6  -7   2   -5.50    4.10
   6  -7  -2    1.60    2.90
   6   7  -2    2.60    4.80
  -6   7   2    1.00    3.90
  -5  -7   2   56.39    8.50
   5  -7  -2   57.99    7.60
   5  -7  -2   61.79    5.80
  -5  -7   2   70.59    7.40
  -5   7   2   50.49    7.00
   5   7  -2   52.49    4.90
   4  -7  -2  516.45   22.60
  -4  -7   2  434.56   24.70
  -4  -7   2  461.95   23.30
  -4  -7   2  454.25   22.20
   4  -7  -2  462.85   24.20
  -4   7   2  448.16   23.20
   4   7  -2  504.15   22.20
  -4   7   2  499.25   21.70
   3  -7  -2  868.31   38.10
   3  -7  -2  867.11   40.20
  -3  -7   2  828.82   38.80
  -3  -7   2  895.21   40.70
   3   7  -2  818.42   37.90
   3   7  -2  841.82   38.20
  -3   7   2  882.91   37.90
  -3   7   2  828.22   39.10
   2  -7  -2   24.80    3.00
   2  -7  -2   28.70    5.00
  -2  -7   2   33.30    5.30
  -2  -7   2   29.70    4.30
   2   7  -2   28.30    2.80
   2   7  -2   29.40    3.40
  -2   7   2   30.10    4.10
   1  -7  -2   69.39    6.80
  -1  -7   2   70.59    5.20
  -1  -7   2   67.09    7.20
   1  -7  -2   69.09    4.80
  -1   7   2   73.99    5.60
   1   7  -2   74.19    4.50
   1   7  -2   76.99    4.90
   0  -7  -2  469.25   21.40
   0  -7   2  442.46   23.00
   0  -7   2  498.85   21.60
   0  -7  -2  488.25   23.60
   0   7  -2  442.76   21.10
   0   7  -2  467.75   21.40
   0   7   2  445.76   21.80
  -1  -7  -2 2137.69   88.59
   1  -7   2 2039.90   87.79
  -1  -7  -2 1930.31   85.59
  -1  -7  -2 2004.10   86.19
   1  -7   2 1940.11   86.69
  -1   7  -2 1988.20   86.09
   1   7   2 1904.21   86.59
  -1   7  -2 1870.71   86.09
  -2  -7  -2  432.46   22.10
   2  -7   2  402.56   20.80
  -2  -7  -2  424.76   19.50
   2  -7   2  408.26   21.00
  -2  -7  -2  406.56   19.20
  -2   7  -2  438.26   19.80
   2   7   2  403.16   20.00
  -2   7  -2  405.36   19.20
  -3  -7  -2   36.50    6.60
  -3  -7  -2   36.00    4.40
   3  -7   2   39.00    5.40
  -3  -7  -2   40.10    5.20
   3  -7   2   36.20    5.00
  -3  -7  -2   37.90    4.00
  -3   7  -2   27.80    4.90
  -3   7  -2   34.10    3.40
   4  -7   2  232.48   14.30
  -4  -7  -2  238.68   13.20
  -4  -7  -2  236.78   15.30
   4  -7   2  235.88   13.60
  -4  -7  -2  242.38   13.70
  -4  -7  -2  245.78   12.40
  -4   7  -2  258.27   13.70
  -4   7  -2  237.78   11.80
   5  -7   2  539.45   26.90
  -5  -7  -2  539.35   26.10
   5  -7   2  565.34   26.40
  -5  -7  -2  531.65   26.00
  -5  -7  -2  500.65   27.00
  -5  -7  -2  528.05   24.60
  -5   7  -2  479.75   25.80
  -6  -7  -2  132.29   10.50
   6  -7   2  116.99   10.00
  -6  -7  -2  123.49   10.70
   6  -7   2  134.19   10.90
  -6  -7  -2  134.59    9.10
  -6   7  -2  121.89   10.60
   6   7   2  133.99   10.70
   7  -7   2   -0.30    4.00
  -7  -7  -2   -3.10    4.90
   7  -7   2   -2.40    4.60
  -7  -7  -2    1.70    4.70
   7   7   2    3.70    4.50
  -7   7  -2   -3.50    4.40
  -8  -7  -2   15.90    6.60
   8  -7   2    1.50    4.80
   8  -7   2    7.60    5.80
  -8   7  -2    9.70    6.10
   8   7   2   14.70    5.90
   9  -7   2  203.88   16.30
  -9  -7  -2  185.98   16.50
   9  -7   2  204.18   16.90
  -9   7  -2  215.88   16.50
  -9  -8   2   33.60    8.70
   9  -8  -2   61.69   10.70
   9   8  -2   34.70    9.60
  -9   8   2   49.70    8.90
  -8  -8   2   19.60    7.40
   8  -8  -2   21.80    7.10
  -8   8   2   12.00    5.90
   8   8  -2   11.40    7.30
  -7  -8   2  109.19   12.00
   7  -8  -2  117.09   12.70
  -7   8   2  126.19   11.40
   7   8  -2  117.99   13.20
   6  -8  -2  783.52   39.60
  -6  -8   2  814.02   41.00
  -6  -8   2  784.22   38.40
  -6   8   2  767.72   38.40
   6   8  -2  829.12   36.70
  -5  -8   2  368.16   20.40
   5  -8  -2  423.46   22.00
  -5  -8   2  372.56   22.20
   5   8  -2  386.06   18.80
  -5   8   2  385.46   20.60
  -4  -8   2   37.90    7.00
   4  -8  -2   43.90    6.90
  -4  -8   2   43.00    6.20
   4   8  -2   34.90    4.50
  -4   8   2   38.70    3.70
  -3  -8   2    7.20    4.30
   3  -8  -2   18.40    4.30
  -3  -8   2   19.80    3.60
  -3   8   2   14.10    3.70
   3   8  -2    9.20    2.40
  -3   8   2   19.40    2.50
   3   8  -2   13.20    2.40
  -2  -8   2  496.45   25.00
   2  -8  -2  461.25   24.30
  -2  -8   2  498.35   22.80
   2  -8  -2  479.35   22.20
   2   8  -2  488.55   21.90
   2   8  -2  485.65   22.40
  -2   8   2  449.86   23.00
   1  -8  -2  475.45   21.90
  -1  -8   2  473.05   24.20
  -1  -8   2  488.95   22.10
   1  -8  -2  470.65   24.00
  -1   8   2  471.85   22.50
   1   8  -2  437.26   21.30
   1   8  -2  484.65   22.00
   0  -8   2   82.89    7.70
   0  -8  -2   87.79    8.30
   0  -8  -2   95.79    6.00
   0  -8   2   85.79    5.90
   0   8   2   87.89    6.40
   0   8  -2   95.39    5.60
   0   8  -2   89.29    5.80
   1  -8   2   42.50    4.70
  -1  -8  -2   43.40    3.40
   1  -8   2   51.69    6.20
  -1  -8  -2   42.40    7.20
  -1  -8  -2   44.80    4.20
   1   8   2   48.90    4.80
  -1   8  -2   48.60    4.30
  -1   8  -2   43.30    4.00
   2  -8   2  537.95   26.80
  -2  -8  -2  518.55   24.60
  -2  -8  -2  527.55   27.90
  -2  -8  -2  553.94   25.00
   2  -8   2  500.55   26.00
  -2   8  -2  560.34   25.30
   2   8   2  556.94   25.60
  -2   8  -2  552.74   24.80
   3  -8   2  371.66   20.20
  -3  -8  -2  378.06   18.50
  -3  -8  -2  399.26   18.60
   3  -8   2  380.16   19.80
  -3  -8  -2  356.86   21.40
   3   8   2  363.26   19.00
  -3   8  -2  387.26   19.00
  -3   8  -2  401.76   18.10
  -4  -8  -2  365.66   17.80
  -4  -8  -2  370.16   18.50
   4  -8   2  387.76   19.30
  -4  -8  -2  380.86   19.00
   4  -8   2  337.07   19.70
  -4  -8  -2  332.37   21.00
  -4   8  -2  352.16   18.70
  -4   8  -2  363.96   17.20
   5  -8   2   -1.50    3.10
  -5  -8  -2   -1.40    2.40
  -5  -8  -2   -2.50    4.70
   5  -8   2   -2.40    3.90
  -5  -8  -2   -1.30    3.80
  -5  -8  -2    2.30    3.80
  -5   8  -2    2.90    3.90
   6  -8   2  161.48   11.40
  -6  -8  -2  130.89   11.10
  -6  -8  -2  152.18   11.50
  -6  -8  -2  138.09   13.50
   6  -8   2  162.88   12.40
  -6   8  -2  152.68   11.50
   6   8   2  151.58    9.40
  -7  -8  -2  175.78   13.60
   7  -8   2  186.88   13.70
   7  -8   2  192.98   14.30
  -7   8  -2  180.98   13.90
   7   8   2  161.38   13.40
   8  -8   2  168.48   14.50
  -8  -8  -2  136.59   13.80
   8   8   2  163.58   14.20
  -8   8  -2  169.88   14.00
  -9  -8  -2    2.50    6.90
   9  -8   2    4.20    7.30
  -9   8  -2   -4.70    6.20
   8  -9  -2  548.55   30.50
  -8  -9   2  514.05   29.40
   8   9  -2  524.25   30.70
  -8   9   2  525.95   28.70
  -7  -9   2   75.89   11.00
   7  -9  -2   72.89   11.00
   7   9  -2   74.79   12.00
  -7   9   2   88.39   11.10
  -6  -9   2   35.00    6.70
  -6  -9   2   40.40    9.00
   6  -9  -2   46.80    8.20
  -6   9   2   42.90    7.20
   6   9  -2   43.80    5.50
  -5  -9   2    0.80    4.00
   5  -9  -2   -4.30    4.20
  -5  -9   2   -9.60    5.10
   5   9  -2    4.80    2.80
  -5   9   2    1.30    4.30
   4  -9  -2  823.82   41.10
  -4  -9   2  788.52   41.80
  -4  -9   2  858.21   39.50
  -4   9   2  869.91   38.10
   4   9  -2  842.42   38.60
  -4   9   2  886.71   39.80
   3  -9  -2   62.39    7.70
  -3  -9   2   61.39    8.90
  -3  -9   2   54.19    6.20
   3   9  -2   59.89    5.30
  -3   9   2   50.39    6.30
  -3   9   2   60.89    4.80
   2  -9  -2  156.98   11.30
  -2  -9   2  161.58    9.50
  -2  -9   2  166.58   12.10
   2   9  -2  155.98    9.10
   2   9  -2  151.38    9.90
  -2   9   2  156.08    9.90
  -2   9   2  164.68    8.90
   1  -9  -2   50.49    4.50
  -1  -9   2   53.39    7.30
   1  -9  -2   50.89    7.10
  -1  -9   2   45.90    5.00
   1   9  -2   53.59    4.80
  -1   9   2   52.79    5.50
   1   9  -2   53.79    4.30
   0  -9  -2  592.94   29.30
   0  -9   2  571.64   28.70
   0  -9   2  600.64   26.30
   0  -9  -2  589.44   26.50
   0   9   2  545.35   26.70
   0   9  -2  557.54   26.10
   0   9  -2  540.95   26.30
  -1  -9  -2   86.79    9.40
  -1  -9  -2   89.89    6.20
   1   9   2   87.09    6.70
   2  -9   2  346.17   18.40
  -2  -9  -2  343.67   19.80
  -2  -9  -2  313.27   16.80
   2  -9   2  299.47   16.60
  -2  -9  -2  332.67   16.20
  -2   9  -2  339.97   15.90
   2   9   2  296.77   16.30
  -2   9  -2  330.87   16.40
  -3  -9  -2    5.40    2.90
   3  -9   2    0.70    3.80
  -3  -9  -2    9.00    5.60
   3  -9   2    5.20    4.00
  -3  -9  -2    4.30    2.50
  -3   9  -2    7.70    2.30
   3   9   2    5.20    2.90
  -3   9  -2    8.40    3.50
  -4  -9  -2  545.75   26.30
  -4  -9  -2  521.65   29.60
  -4  -9  -2  560.04   25.90
   4  -9   2  605.14   28.60
   4  -9   2  487.35   31.40
  -4   9  -2  524.65   26.60
  -4   9  -2  542.45   25.30
   4   9   2  564.94   26.80
  -5  -9  -2   82.79   11.90
  -5  -9  -2   87.59    9.10
   5  -9   2   84.99    9.90
  -5  -9  -2   90.79    8.40
  -5  -9  -2   81.29    6.90
  -5   9  -2   77.09    8.80
  -6  -9  -2  280.47   19.50
   6  -9   2  261.17   17.80
  -6  -9  -2  268.67   16.30
  -6   9  -2  265.27   16.60
   6   9   2  282.97   14.60
  -7  -9  -2   -2.70    5.20
   7  -9   2    3.80    5.30
  -7   9  -2    6.70    5.50
   7   9   2   -3.80    5.40
  -8  -9  -2   91.79   12.20
   8  -9   2  104.29   13.00
  -8   9  -2  129.19   13.30
  -8 -10   2    7.80    7.20
   8 -10  -2    1.30    7.20
   8  10  -2   -1.80    8.20
  -8  10   2    2.30    6.20
  -7 -10   2   12.20    6.50
   7 -10  -2   14.50    7.10
  -7  10   2   10.30    6.70
   7  10  -2    0.60    7.00
  -6 -10   2  598.44   34.70
  -6 -10   2  620.84   31.30
   6 -10  -2  612.74   33.00
  -6  10   2  615.64   31.50
   6  10  -2  615.54   29.10
  -5 -10   2   -0.50    4.30
  -5 -10   2   -2.50    6.90
   5 -10  -2   -2.90    4.80
   5  10  -2   -1.70    2.90
  -5  10   2    1.30    4.70
   4 -10  -2   46.90    7.80
  -4 -10   2   41.20    6.80
  -4 -10   2   47.00    8.70
  -4  10   2   40.50    5.90
   4  10  -2   34.60    4.60
  -4  10   2   40.50    4.40
  -3 -10   2   24.40    4.30
   3 -10  -2   22.10    5.70
  -3 -10   2   33.20    7.30
   3  10  -2   29.60    4.60
  -3  10   2   29.30    5.20
  -3  10   2   23.50    3.20
   2 -10  -2  661.43   34.90
  -2 -10   2  677.53   35.60
  -2 -10   2  753.12   32.80
  -2  10   2  709.13   32.50
  -2  10   2  719.83   33.40
   2  10  -2  708.83   32.70
   1 -10  -2    5.10    2.40
  -1 -10   2    7.00    4.90
   1 -10  -2    5.00    4.40
  -1 -10   2   14.20    3.40
   1  10  -2   11.90    3.60
   1  10  -2   13.00    2.80
  -1  10   2    5.70    2.50
  -1  10   2   13.40    3.40
   0 -10   2  297.77   17.60
   0 -10  -2  279.07   17.90
   0 -10  -2  309.07   15.10
   0  10  -2  287.67   15.00
   0  10  -2  292.27   14.70
   0  10   2  303.57   15.50
  -1 -10  -2   28.60    6.40
   1 -10   2   27.50    5.50
  -1 -10  -2   20.10    3.30
   1  10   2   24.10    3.80
  -1  10  -2   23.20    3.40
  -1  10  -2   26.30    4.50
  -2 -10  -2 1069.79   52.59
  -2 -10  -2 1048.80   48.60
   2 -10   2 1131.69   51.19
  -2  10  -2 1106.59   48.50
  -2  10  -2 1102.89   48.90
   2  10   2 1026.00   48.80
   3 -10   2   -2.40    4.10
  -3 -10  -2   -3.40    5.90
  -3 -10  -2    4.00    2.80
  -3  10  -2   -1.70    1.90
  -3  10  -2   -0.30    3.40
   3  10   2    1.10    3.00
  -4 -10  -2  439.26   27.20
   4 -10   2  482.35   25.80
  -4 -10  -2  471.45   23.10
  -4  10  -2  486.25   24.00
  -4  10  -2  472.35   22.50
   4  10   2  478.75   23.80
  -5 -10  -2   23.90    5.30
   5 -10   2   32.20    7.10
  -5 -10  -2   28.00    9.00
   5  10   2   29.50    4.50
  -5  10  -2   22.70    5.50
  -6 -10  -2  263.47   16.80
  -6 -10  -2  294.67   21.20
   6 -10   2  307.07   19.20
   6  10   2  269.57   15.30
  -6  10  -2  281.87   17.30
  -7 -10  -2   -1.20    5.60
   7 -10   2    5.30    5.90
  -7  10  -2    8.30    6.00
   7  10   2    6.60    6.50
  -8 -10  -2  146.19   14.50
   8 -10   2  148.29   15.20
  -8  10  -2  167.78   15.20
  -8 -11   2  267.27   21.00
   8 -11  -2  318.37   22.50
   8  11  -2  304.87   23.40
  -8  11   2  344.07   21.20
  -7 -11   2    9.30   10.10
  -7 -11   2    5.20    6.70
   7 -11  -2    5.10    7.10
   7  11  -2    2.70    8.00
  -7  11   2    8.50    6.60
  -6 -11   2    6.60    9.40
  -6 -11   2   -0.10    5.30
   6 -11  -2    2.00    5.90
   6  11  -2    0.80    3.50
  -6  11   2    4.40    5.90
  -5 -11   2   13.50    8.50
   5 -11  -2   17.10    6.70
  -5 -11   2   19.00    5.50
  -5  11   2   18.60    6.00
   5  11  -2   11.70    3.90
  -4 -11   2  242.68   19.50
   4 -11  -2  298.57   18.60
  -4 -11   2  283.07   16.90
  -4  11   2  279.07   14.40
  -4  11   2  267.17   16.50
   4  11  -2  297.37   15.40
   3 -11  -2   49.70    8.70
  -3 -11   2   42.40    8.80
  -3  11   2   50.49    7.40
  -3  11   2   51.89    5.00
   3  11  -2   39.50    5.80
   2 -11  -2   47.60    8.70
  -2 -11   2   57.69    9.80
  -2  11   2   50.09    6.70
  -2  11   2   48.20    5.10
   2  11  -2   55.99    6.00
   1 -11  -2    4.90    5.00
  -1 -11   2    9.60    5.50
  -1  11   2    5.80    3.50
   1  11  -2   -3.20    2.20
  -1  11   2    4.20    2.50
   0 -11   2 1372.26   65.49
   0 -11  -2 1485.75   66.29
   0  11  -2 1326.27   63.89
   0  11   2 1437.96   63.19
   0  11  -2 1414.46   62.89
   0  11   2 1411.76   62.79
  -1 -11  -2  204.28   15.30
  -1 -11  -2  202.78   11.40
   1 -11   2  177.58   13.80
  -1  11  -2  197.28   11.30
   1  11   2  202.68   11.60
  -1  11  -2  198.58   11.30
   2 -11   2  655.73   32.50
  -2 -11  -2  606.04   29.50
  -2 -11  -2  616.34   34.10
  -2  11  -2  658.33   29.80
  -2  11  -2  622.24   29.20
   2  11   2  594.14   29.50
  -3 -11  -2   -4.40    2.80
  -3 -11  -2   11.40    7.70
   3 -11   2   -0.50    4.90
  -3  11  -2   -2.00    2.20
   3  11   2    3.20    3.20
  -3  11  -2    2.10    3.80
   4 -11   2  546.35   30.00
  -4 -11  -2  492.05   32.10
   4  11   2  590.84   27.10
  -4  11  -2  581.34   27.90
  -4  11  -2  555.54   26.40
   5 -11   2   61.69   10.90
  -5 -11  -2   66.39   11.80
   5  11   2   80.69    7.60
  -5  11  -2   90.89    9.70
   6 -11   2  127.79   13.80
  -6 -11  -2  135.69   17.30
   6  11   2  140.89   10.10
  -6  11  -2  147.99   12.40
  -7 -11  -2   -1.10    8.40
   7 -11   2   -2.10    5.90
  -7  11  -2   -0.40    6.00
   7  11   2   -7.30    6.30
   7 -12  -2   59.59   10.70
  -7 -12   2   56.69   14.00
  -7  12   2   50.39    9.00
   6 -12  -2  246.58   18.80
  -6 -12   2  247.18   22.50
   6  12  -2  212.08   13.80
  -6  12   2  238.28   17.10
  -5 -12   2   40.40   11.30
   5 -12  -2   45.40    9.10
  -5  12   2   47.10    7.60
   5  12  -2   44.30    6.80
   4 -12  -2   22.80    7.30
  -4 -12   2   22.00    8.80
  -4  12   2   37.60    6.60
   4  12  -2   24.90    4.60
  -4  12   2   23.80    3.90
  -3 -12   2   37.70    9.00
   3 -12  -2   33.00    7.00
  -3  12   2   44.40    6.40
  -3  12   2   31.80    4.40
   3  12  -2   31.90    4.90
  -2 -12   2  324.67   20.20
   2 -12  -2  261.07   18.50
  -2  12   2  283.07   15.20
  -2  12   2  309.37   16.60
   2  12  -2  275.67   15.50
   1 -12  -2  261.77   18.30
  -1 -12   2  320.67   19.70
  -1  12   2  269.07   14.60
   1  12  -2  265.27   14.80
  -1  12   2  270.87   15.50
   0 -12  -2  219.18   16.10
   0 -12   2  205.58   15.40
   0  12   2  214.58   12.30
   0  12  -2  212.58   12.30
   0  12   2  216.68   12.90
  -1 -12  -2   13.10    6.80
   1 -12   2   12.30    6.10
  -1  12  -2   18.20    3.50
   1  12   2   14.50    3.70
   1  12   2   14.70    4.00
  -2 -12  -2  708.33   41.70
   2 -12   2  870.31   41.20
  -2  12  -2  780.22   37.10
   2  12   2  787.02   38.90
   2  12   2  814.72   37.50
  -2  12  -2  845.62   37.70
   3 -12   2  494.35   27.20
  -3 -12  -2  471.75   29.30
   3  12   2  468.35   23.70
  -3  12  -2  441.26   23.10
  -3  12  -2  510.05   24.50
   4 -12   2  205.08   15.50
  -4 -12  -2  161.38   18.70
  -4  12  -2  202.18   11.40
  -4  12  -2  192.98   13.40
   4  12   2  182.48   12.10
   5 -12   2   20.70    7.40
  -5 -12  -2   19.30   10.70
  -5  12  -2   25.70    6.20
   5  12   2   20.60    4.60
   6 -12   2   92.19   13.00
  -6 -12  -2   71.49   13.10
   6  12   2   87.39    8.30
  -6  12  -2   79.99   10.80
  -7 -12  -2   74.79   14.40
   7 -12   2   69.89   12.80
  -7  12  -2   68.59   12.20
   6 -13  -2    4.20    7.60
  -6 -13   2    3.10   10.90
   6  13  -2    4.70    4.40
  -6  13   2    5.30    6.70
  -5 -13   2   90.49   14.70
   5 -13  -2   65.29   12.10
  -5  13   2   88.89   11.20
   5  13  -2   67.29    8.20
  -4 -13   2  117.99   16.30
   4 -13  -2  119.29   14.10
  -4  13   2  128.89   12.20
  -4  13   2  116.89    8.90
   4  13  -2  128.69   10.00
  -3 -13   2  166.58   16.70
   3 -13  -2  165.18   15.00
  -3  13   2  159.38   12.30
   3  13  -2  149.69   10.90
  -3  13   2  159.78   10.20
  -2 -13   2  129.19   14.50
   2 -13  -2  124.59   13.00
  -2  13   2  143.19   11.10
   2  13  -2  132.89    9.60
  -2  13   2  124.89    9.00
   1 -13  -2   60.79   10.60
  -1 -13   2   94.79   12.20
  -1  13   2   60.99    6.70
  -1  13   2   62.59    7.60
   1  13  -2   69.79    7.10
   0 -13   2   97.39   11.80
   0 -13  -2   97.49   13.10
   0  13   2  115.19    8.50
   0  13   2  112.89    9.20
   0  13  -2  108.39    8.50
  -1 -13  -2  532.75   29.50
   1 -13   2  511.15   28.20
   1  13   2  464.95   24.40
  -1  13  -2  484.95   24.40
   2 -13   2   77.89   11.80
  -2 -13  -2   85.99   13.90
  -2  13  -2   90.09    7.60
   2  13   2   78.89    7.60
  -3 -13  -2   -1.10    8.10
   3 -13   2   17.90    7.10
  -3  13  -2   14.70    3.80
   3  13   2    9.30    4.00
  -3  13  -2   14.80    5.10
  -4 -13  -2  137.59   19.50
   4 -13   2  206.68   16.50
   4  13   2  161.98   11.60
  -4  13  -2  163.78   12.70
  -4  13  -2  173.18   11.00
   5 -13   2  326.07   21.50
   5  13   2  305.67   17.50
  -5  13  -2  300.37   19.30
   6 -13   2   11.10    7.70
  -6 -13  -2    8.60   11.20
   6  13   2    3.50    4.20
  -6  13  -2    3.00    5.90
  -6 -14   2   46.50   13.50
   6 -14  -2   52.19   11.20
  -6  14   2   33.60    8.40
   6  14  -2   35.60    6.40
  -5 -14   2  460.95   31.50
   5 -14  -2  426.86   27.40
  -5  14   2  420.16   24.80
   5  14  -2  421.46   22.80
  -4 -14   2   15.20   10.20
   4 -14  -2   10.30    7.50
  -4  14   2    2.40    5.90
   4  14  -2    1.50    4.20
   3 -14  -2   23.80    8.30
  -3 -14   2   35.50   10.10
  -3  14   2   22.70    6.10
   3  14  -2   22.10    5.10
  -3  14   2   23.50    4.40
  -2 -14   2   36.90    9.60
   2 -14  -2   16.00    8.10
   2  14  -2    7.20    4.20
  -2  14   2   13.30    3.90
  -2  14   2   17.90    5.50
   1 -14  -2  207.48   17.20
  -1 -14   2  228.08   18.60
  -1  14   2  239.98   14.30
   1  14  -2  210.38   13.20
  -1  14   2  208.08   12.90
   0 -14  -2   49.90   10.30
   0 -14   2   79.79   12.00
   0  14   2   56.09    6.90
   0  14  -2   52.99    7.00
   1 -14   2   19.80    7.60
  -1 -14  -2   26.90    9.20
   1  14   2   11.00    4.10
  -1  14  -2    3.10    3.50
  -2 -14  -2   23.50    9.60
   2 -14   2   29.60    8.00
   2  14   2   22.80    4.70
  -2  14  -2   26.10    4.70
   3 -14   2  430.06   26.20
  -3 -14  -2  390.46   27.80
  -3  14  -2  375.56   20.50
   3  14   2  401.16   21.20
   4 -14   2    1.70    6.50
  -4 -14  -2    6.90   11.00
   4  14   2    8.70    4.30
  -4  14  -2   -6.70    3.60
  -4  14  -2   -1.10    6.50
  -5 -14  -2    4.70   12.00
   5 -14   2    0.20    7.30
   5  14   2    3.50    4.20
  -5  14  -2    3.90    6.20
  -5 -15   2  108.09   20.40
   5 -15  -2  115.29   16.80
  -5  15   2  113.79   13.90
   5  15  -2  123.49   10.90
   4 -15  -2   -1.60    7.30
  -4 -15   2   14.20   10.80
  -4  15   2   -0.80    6.30
   4  15  -2   -5.20    3.80
   3 -15  -2  352.06   24.20
  -3 -15   2  330.27   25.20
   3  15  -2  326.17   18.90
  -3  15   2  377.76   20.50
  -3  15   2  302.47   18.10
   2 -15  -2    2.90    6.90
  -2 -15   2    4.50    8.80
  -2  15   2    6.70    5.60
  -2  15   2    1.50    3.40
   2  15  -2    5.30    4.20
  -1 -15   2   20.80    9.50
   1 -15  -2   14.70    8.30
  -1  15   2   13.40    4.20
   1  15  -2   11.30    4.20
   0 -15   2    0.90    7.50
   0 -15  -2   -5.70    7.70
   0  15  -2   -2.20    3.70
   0  15   2   -5.70    3.10
   1 -15   2  319.37   21.80
  -1 -15  -2  321.47   24.40
  -1  15  -2  289.47   16.80
   1  15   2  281.57   16.70
   2 -15   2    7.20    7.60
  -2 -15  -2   16.70    9.90
  -2  15  -2    1.90    3.80
   2  15   2   -1.40    3.50
  -3 -15  -2   -9.70    9.90
   3 -15   2    5.80    7.50
   3  15   2    5.60    4.30
  -3  15  -2    6.00    4.20
   4 -15   2   -7.30    6.90
  -4 -15  -2   -5.90   11.20
   4  15   2    3.90    4.50
   3 -16  -2   97.39   15.60
  -3 -16   2  113.99   19.30
   3  16  -2  102.39   10.40
  -3  16   2  114.99    9.60
   2 -16  -2   26.20    9.50
  -2 -16   2    1.20    9.90
   2  16  -2   12.10    5.10
  -2  16   2   14.40    4.60
  -1 -16   2  325.67   25.30
   1 -16  -2  319.37   24.40
   1  16  -2  313.97   18.20
  -1  16   2  319.07   18.10
   0 -16  -2   -0.20    8.30
   0 -16   2   -1.00    8.40
   0  16  -2    2.00    4.20
   0  16   2    0.80    4.10
  -1 -16  -2   13.30   10.20
   1 -16   2   10.20    8.40
   1  16   2    3.40    4.20
  -1  16  -2    9.90    4.60
   2 -16   2   15.40    8.60
  -2 -16  -2   30.20   11.60
   2  16   2   15.00    4.80
  -2  16  -2   20.30    4.80
   3 -16   2  323.87   24.40
  -3 -16  -2  349.17   28.70
  -3  16  -2  344.37   19.30
   3  16   2  347.57   19.80
   0 -17   2  110.99   17.30
   0 -17  -2  100.79   17.10
   0  17   2  108.49   10.30
   0  17  -2  123.99   11.00
 -10   0   3   -7.70    5.50
  10   0  -3   13.70    7.30
 -10   0   3  -12.70    5.50
  -9   0   3  461.65   26.40
   9   0  -3  491.65   26.90
  -9   0   3  476.35   25.50
   8   0  -3   -1.10    4.60
  -8   0   3   -6.00    3.90
  -8   0   3    2.70    4.90
  -7   0   3  143.29   10.10
   7   0  -3  131.59   10.90
  -7   0   3  131.79   10.80
   6   0  -3   -2.60    3.30
  -6   0   3    3.20    3.30
  -6   0   3   -1.90    2.90
   5   0  -3 1154.78   53.29
  -5   0   3 1214.78   52.59
  -5   0   3 1163.68   53.19
  -4   0   3   -3.00    1.90
   4   0  -3    0.10    2.30
  -4   0   3   -0.50    1.90
  -3   0   3  658.43   29.50
   3   0  -3  659.63   28.60
  -3   0   3  657.43   29.80
  -2   0   3    0.20    1.60
  -2   0   3    0.20    1.30
   2   0  -3   -0.50    1.70
   1   0  -3 2684.23  114.09
   1   0  -3 2657.43  113.79
  -1   0   3 2588.84  113.89
  -1   0   3 2629.94  114.19
   0   0   3    1.40    2.80
   0   0  -3   -2.40    0.80
   0   0  -3   -1.60    1.50
   0   0  -3   -2.00    1.00
  -1   0  -3 3118.29  131.19
   1   0   3 2885.71  131.39
  -1   0  -3 3111.29  130.99
   2   0   3   -2.60    1.50
  -2   0  -3   -2.10    1.60
   2   0   3   -3.20    1.10
  -2   0  -3   -1.50    1.10
   3   0   3 1325.87   60.09
  -3   0  -3 1377.56   58.99
   3   0   3 1371.36   59.39
  -4   0  -3   -0.40    2.10
   4   0   3    1.20    1.70
  -4   0  -3    0.20    2.00
  -4   0  -3    0.80    1.00
  -5   0  -3 1477.85   65.69
  -5   0  -3 1459.55   63.89
  -5   0  -3 1492.55   66.09
   5   0   3 1470.45   65.29
   6   0   3   -0.40    2.90
  -6   0  -3    1.10    3.30
   6   0   3    3.50    2.80
  -6   0  -3    4.90    3.20
   7   0   3  182.38   11.70
  -7   0  -3  191.08   12.50
   7   0   3  190.68   12.90
  -8   0  -3    0.00    4.50
   8   0   3   -4.20    4.00
   8   0   3    2.50    4.20
  -9   0  -3  186.88   15.00
   9   0   3  201.68   15.60
 -10   0  -3    3.10    6.70
  10   0   3   13.00    6.50
  10  -1  -3   27.50    8.30
 -10  -1   3   33.20    7.20
 -10  -1   3   25.00    7.70
  10   1  -3   21.60    7.70
 -10   1   3   36.00    8.50
 -10   1   3   22.80    7.10
  -9  -1   3   14.00    5.80
  -9  -1   3   13.90    6.10
   9  -1  -3   20.90    7.10
  -9   1   3   16.40    5.90
  -9   1   3    5.70    6.00
   9   1  -3    7.60    6.40
  -8  -1   3    6.40    4.50
  -8  -1   3    1.70    5.00
   8  -1  -3    6.50    5.10
  -8   1   3   -0.20    4.90
   8   1  -3   14.40    5.60
  -8   1   3    5.50    4.70
   7  -1  -3  668.43   32.90
  -7  -1   3  686.53   33.00
  -7  -1   3  646.54   31.60
  -7   1   3  688.43   32.70
  -7   1   3  644.34   31.90
   7   1  -3  657.33   32.80
   6  -1  -3  152.88   10.80
  -6  -1   3  166.98   10.70
  -6  -1   3  160.38    9.90
   6   1  -3  156.68   10.70
  -6   1   3  144.19   10.10
  -6   1   3  154.78   10.50
   5  -1  -3  236.48   13.80
  -5  -1   3  259.17   13.90
  -5  -1   3  267.67   13.20
  -5   1   3  261.67   13.40
   5   1  -3  241.88   14.00
  -5   1   3  253.37   13.70
   4  -1  -3  260.47   12.90
  -4  -1   3  234.28   12.60
  -4  -1   3  236.18   11.90
  -4   1   3  216.18   12.30
   4   1  -3  252.07   12.90
   4   1  -3  244.68   10.80
  -4   1   3  234.48   12.20
  -3  -1   3 2502.45  106.09
  -3  -1   3 2378.46  106.69
   3  -1  -3 2459.35  106.89
  -3   1   3 2384.96  106.49
   3   1  -3 2513.15  105.59
  -3   1   3 2448.66  106.39
  -2  -1   3  458.65   19.40
   2  -1  -3  432.36   20.10
  -2  -1   3  419.06   20.10
   2  -1  -3  461.15   19.10
  -2   1   3  414.76   19.80
   2   1  -3  432.76   19.20
  -2   1   3  423.26   19.70
   2   1  -3  430.46   20.10
   1  -1  -3 1626.24   70.99
  -1  -1   3 1684.63   70.89
  -1  -1   3 1682.43   71.69
  -1  -1   3 1609.24   71.49
   1  -1  -3 1574.64   71.39
  -1   1   3 1700.63   71.39
   1   1  -3 1583.64   70.99
  -1   1   3 1695.63   71.29
   0  -1  -3  102.69    5.20
   0  -1   3  101.79    5.30
   0  -1   3   91.89    7.40
   0  -1  -3  100.49    5.20
   0   1   3   98.79    6.00
   0   1  -3  104.89    5.20
   0   1  -3  106.19    5.20
   0   1   3   96.49    6.70
   1  -1   3 1287.67   57.09
  -1  -1  -3 1338.67   56.29
   1  -1   3 1225.88   56.29
  -1  -1  -3 1286.37   56.89
  -1  -1  -3 1291.07   56.49
  -1   1  -3 1395.26   56.49
  -1   1  -3 1325.57   56.59
   1   1   3 1269.57   56.79
  -2  -1  -3  381.76   16.80
  -2  -1  -3  359.06   17.30
   2  -1   3  369.66   17.60
   2  -1   3  370.16   16.90
   2   1   3  370.56   17.50
  -2   1  -3  368.26   17.20
  -2   1  -3  389.36   16.70
   2   1   3  373.26   16.80
  -3  -1  -3 1436.06   63.79
   3  -1   3 1441.66   63.19
  -3  -1  -3 1407.96   63.49
  -3  -1  -3 1426.06   62.79
   3  -1   3 1485.25   63.99
   3   1   3 1427.66   63.09
  -3   1  -3 1545.15   62.69
  -3   1  -3 1397.06   63.49
  -4  -1  -3   36.40    2.80
   4  -1   3   40.00    4.50
  -4  -1  -3   34.80    4.70
  -4  -1  -3   37.50    4.40
   4  -1   3   42.60    3.90
  -4   1  -3   39.70    2.70
   4   1   3   36.90    3.70
  -4   1  -3   46.20    4.60
  -5  -1  -3  687.43   31.90
   5  -1   3  674.03   31.90
  -5  -1  -3  662.93   31.30
   5  -1   3  656.13   31.10
  -5  -1  -3  682.03   29.70
   5   1   3  663.43   31.00
  -5   1  -3  692.73   29.70
  -5   1  -3  669.63   31.50
  -6  -1  -3   95.39    8.00
  -6  -1  -3   91.69    8.50
   6  -1   3  111.09    7.70
   6  -1   3   85.09    8.10
  -6   1  -3   96.89    8.10
   6   1   3  101.79    7.60
  -7  -1  -3  645.64   32.50
   7  -1   3  672.33   31.80
  -7  -1  -3  635.14   32.00
   7  -1   3  652.73   32.70
   7   1   3  703.23   31.70
  -7   1  -3  642.04   32.10
   8  -1   3   46.20    8.40
   8  -1   3   48.20    7.30
  -8  -1  -3   45.90    7.10
   8   1   3   45.70    7.00
   8   1   3   42.10    7.00
  -8   1  -3   58.29    8.90
  -9  -1  -3   93.79   11.50
   9  -1   3   69.69   10.60
   9   1   3   70.79   10.60
  -9   1  -3   89.49   11.50
  10  -1   3   21.20    7.50
 -10  -1  -3   20.50    7.80
  10   1   3   17.00    6.90
 -10   1  -3   20.10    7.50
  10  -2  -3   12.80    7.10
 -10  -2   3   27.40    8.10
 -10   2   3   10.70    6.90
  10   2  -3   28.60    8.10
 -10   2   3   12.80    6.80
  -9  -2   3  220.78   16.30
   9  -2  -3  235.48   17.10
  -9  -2   3  195.48   14.90
  -9   2   3  209.38   15.60
   9   2  -3  261.67   17.50
  -9   2   3  240.28   16.40
   8  -2  -3  212.18   14.80
  -8  -2   3  214.78   14.80
  -8  -2   3  185.58   12.70
  -8   2   3  199.38   13.60
  -8   2   3  160.38   13.30
   8   2  -3  189.78   14.60
  -7  -2   3    6.30    4.40
  -7  -2   3    7.20    3.70
   7  -2  -3   13.20    4.80
  -7   2   3   17.80    4.80
   7   2  -3   10.80    4.90
  -7   2   3   11.50    4.50
  -6  -2   3  126.79    9.30
   6  -2  -3   97.99    9.00
  -6  -2   3   97.09    7.80
  -6   2   3  111.29    8.70
   6   2  -3  120.09    9.30
  -6   2   3  114.69    8.70
  -5  -2   3 1726.53   77.59
  -5  -2   3 1702.73   76.49
   5  -2  -3 1775.72   77.79
   5   2  -3 1788.82   75.39
  -5   2   3 1737.63   77.09
   5   2  -3 1637.84   77.59
  -5   2   3 1829.72   77.39
  -4  -2   3 1483.85   63.69
   4  -2  -3 1366.06   63.59
  -4  -2   3 1493.65   62.79
  -4   2   3 1443.56   63.19
   4   2  -3 1455.85   61.99
  -4   2   3 1381.26   63.19
   4   2  -3 1384.16   63.69
  -3  -2   3  670.23   31.30
   3  -2  -3  690.53   29.90
   3  -2  -3  692.23   31.50
  -3  -2   3  690.03   30.50
  -3   2   3  692.03   30.90
  -3   2   3  715.83   31.10
   3   2  -3  691.53   30.10
   3   2  -3  661.43   31.50
   2  -2  -3  785.32   35.90
   2  -2  -3  810.72   36.90
  -2  -2   3  814.42   35.90
  -2  -2   3  821.22   36.90
   2   2  -3  859.11   36.10
  -2   2   3  825.22   36.60
  -2   2   3  863.71   36.40
  -1  -2   3 1035.60   47.60
  -1  -2   3 1182.48   47.80
   1  -2  -3 1059.59   47.50
   1  -2  -3 1025.20   46.90
  -1   2   3 1110.29   47.00
  -1   2   3 1079.59   47.50
   1   2  -3 1084.19   47.00
   0  -2   3  833.52   37.40
   0  -2   3  808.22   36.30
   0  -2  -3  816.82   35.90
   0  -2  -3  861.01   36.30
   0   2  -3  844.82   35.70
   0   2  -3  830.82   36.00
   0   2   3  771.92   36.60
   0   2   3  813.72   36.40
  -1  -2  -3  233.68   11.00
  -1  -2  -3  240.68   11.40
   1  -2   3  251.07   11.90
  -1  -2  -3  236.18   10.70
   1  -2   3  206.58   10.80
  -1   2  -3  238.58   10.60
   1   2   3  225.58   10.80
  -1   2  -3  226.78   10.70
  -2  -2  -3   34.00    3.10
  -2  -2  -3   26.70    2.50
   2  -2   3   31.10    3.10
   2  -2   3   29.90    3.60
  -2  -2  -3   32.00    3.40
  -2  -2  -3   31.30    3.40
  -2   2  -3   35.60    3.40
  -2   2  -3   31.00    2.40
  -3  -2  -3  536.25   24.30
   3  -2   3  525.95   24.50
   3  -2   3  528.65   23.90
  -3  -2  -3  523.65   23.30
  -3  -2  -3  514.45   24.10
  -3   2  -3  542.45   23.10
   3   2   3  518.15   23.70
  -3   2  -3  490.05   23.90
   4  -2   3  645.64   30.20
  -4  -2  -3  689.53   30.60
  -4  -2  -3  651.93   29.30
  -4  -2  -3  676.63   30.80
   4  -2   3  659.43   30.90
  -4   2  -3  647.24   29.10
  -4   2  -3  692.73   30.50
   4   2   3  637.64   30.00
   5  -2   3 1040.10   47.70
   5  -2   3 1031.30   47.00
  -5  -2  -3 1053.19   47.60
  -5  -2  -3 1012.50   47.10
  -5  -2  -3 1075.09   45.60
  -5   2  -3 1064.69   47.20
   5   2   3 1003.50   46.80
  -6  -2  -3  144.59    9.90
   6  -2   3  140.09   10.10
  -6  -2  -3  139.59   10.30
   6  -2   3  141.09    9.30
   6   2   3  135.29    9.10
  -6   2  -3  143.39   10.00
  -7  -2  -3  349.17   19.00
   7  -2   3  351.56   18.70
  -7  -2  -3  345.27   19.60
   7  -2   3  339.57   19.50
   7   2   3  345.97   18.50
  -7   2  -3  345.27   19.00
  -8  -2  -3  213.98   14.70
   8  -2   3  190.48   14.50
   8  -2   3  214.98   13.80
  -8  -2  -3  205.58   14.80
  -8   2  -3  212.78   14.70
   8   2   3  223.68   16.90
  -9  -2  -3  238.98   16.30
   9  -2   3  245.48   16.90
   9   2   3  209.28   16.30
  -9   2  -3  191.08   15.80
  10  -2   3   14.60    7.00
 -10  -2  -3   23.00    7.40
 -10   2  -3   22.60    7.70
  10   2   3   15.40    6.70
  10  -3  -3  115.59   14.60
 -10  -3   3   93.49   12.80
 -10   3   3   89.19   12.60
  10   3  -3  119.29   14.70
 -10   3   3  119.09   12.50
  -9  -3   3   11.70    6.60
   9  -3  -3    4.40    6.20
  -9   3   3    1.20    5.50
  -9   3   3    4.30    5.20
   9   3  -3    9.90    6.80
  -8  -3   3  123.79   11.90
   8  -3  -3  111.09   11.70
  -8  -3   3  117.39    9.90
  -8   3   3  116.99   11.20
  -8   3   3  132.29   10.70
   8   3  -3  113.39   11.90
   7  -3  -3  320.07   18.70
  -7  -3   3  308.97   17.10
  -7  -3   3  325.17   18.70
  -7   3   3  314.07   17.80
  -7   3   3  335.37   18.10
   7   3  -3  353.66   19.40
   6  -3  -3 1208.88   50.69
  -6  -3   3 1099.09   48.80
  -6  -3   3 1039.70   50.09
   6   3  -3 1083.39   50.39
  -6   3   3 1054.19   49.40
  -6   3   3 1026.80   49.40
  -5  -3   3   43.10    5.90
   5  -3  -3   64.49    6.20
  -5  -3   3   48.60    4.80
   5   3  -3   54.99    6.20
  -5   3   3   49.20    5.90
  -5   3   3   50.89    5.40
   5   3  -3   56.39    3.50
   4  -3  -3  504.35   25.50
  -4  -3   3  544.85   25.40
  -4  -3   3  545.15   24.30
   4   3  -3  525.95   25.60
  -4   3   3  539.15   24.80
   4   3  -3  546.25   23.80
  -4   3   3  534.85   25.10
   3  -3  -3 1505.55   61.89
  -3  -3   3 1518.15   62.29
  -3  -3   3 1277.87   63.39
   3  -3  -3 1427.26   63.49
  -3  -3   3 1471.45   63.29
  -3   3   3 1389.56   62.99
  -3   3   3 1360.86   62.59
   3   3  -3 1480.65   62.19
   2  -3  -3 2565.14  110.89
  -2  -3   3 2517.45  109.59
   2  -3  -3 2736.43  109.79
  -2  -3   3 2140.09  110.79
  -2  -3   3 2572.14  110.69
  -2   3   3 2605.04  110.59
  -2   3   3 2603.74  109.99
   2   3  -3 2607.94  109.99
   1  -3  -3   25.30    2.20
  -1  -3   3   23.00    3.60
   1  -3  -3   20.50    3.40
  -1  -3   3   19.20    3.40
  -1   3   3   26.50    3.00
  -1   3   3   21.20    1.90
   1   3  -3   18.20    2.20
   0  -3  -3    4.10    2.10
   0  -3   3    5.20    2.00
   0  -3   3   -0.40    2.60
   0  -3  -3    0.80    1.10
   0   3   3    2.40    1.90
   0   3  -3    1.50    1.10
   0   3  -3    1.80    1.00
  -1  -3  -3  237.88   11.40
   1  -3   3  248.68   13.00
  -1  -3  -3  259.17   12.40
  -1  -3  -3  248.18   12.40
   1  -3   3  233.48   12.00
  -1   3  -3  247.98   11.40
  -1   3  -3  242.98   11.50
   1   3   3  256.87   11.50
   2  -3   3  785.42   35.10
   2  -3   3  801.42   35.50
  -2  -3  -3  758.12   34.50
  -2  -3  -3  823.12   35.00
  -2  -3  -3  816.32   35.20
  -2  -3  -3  730.93   35.20
  -2   3  -3  806.22   34.50
  -2   3  -3  753.32   34.90
  -3  -3  -3  822.92   37.60
  -3  -3  -3  844.22   37.60
   3  -3   3  848.72   37.60
  -3  -3  -3  830.12   37.40
  -3  -3  -3  827.92   36.80
   3  -3   3  863.71   38.00
  -3   3  -3  781.62   37.40
  -3   3  -3  857.81   36.60
  -4  -3  -3    1.20    1.30
   4  -3   3    0.70    2.10
  -4  -3  -3    4.30    2.50
   4  -3   3    3.30    2.20
  -4  -3  -3    3.10    2.60
  -4   3  -3    4.90    2.50
  -4   3  -3    2.50    1.10
   4   3   3    1.80    1.90
   5  -3   3  116.89    8.40
  -5  -3  -3  118.89    8.10
   5  -3   3  124.79    8.10
  -5  -3  -3  126.69    8.80
  -5  -3  -3  116.69    6.40
   5   3   3  108.99    7.60
  -5   3  -3  120.09    8.50
   6  -3   3  907.01   44.00
  -6  -3  -3  949.80   43.50
  -6  -3  -3  940.31   44.00
   6  -3   3  945.41   43.50
  -6   3  -3  933.01   43.50
   6   3   3  963.00   43.30
  -7  -3  -3  329.97   18.90
   7  -3   3  354.26   18.80
  -7  -3  -3  323.87   19.40
   7  -3   3  364.86   19.70
   7   3   3  354.96   18.40
  -7   3  -3  329.87   19.10
  -8  -3  -3  101.19   11.10
   8  -3   3   91.19    9.30
   8  -3   3   89.19   10.10
  -8  -3  -3   87.39    9.90
  -8   3  -3   99.99   10.70
   9  -3   3  107.29   11.80
  -9  -3  -3  111.79   12.30
   9   3   3   82.49   11.20
  -9   3  -3  107.19   11.80
 -10  -3  -3  211.48   17.00
  10  -3   3  228.38   17.70
  10   3   3  204.88   17.30
 -10   3  -3  182.78   16.80
  10  -4  -3   82.29   11.90
 -10  -4   3   65.69   10.70
  10  -4  -3   90.09   13.50
  10   4  -3   94.49   13.80
 -10   4   3   92.29   12.80
  -9  -4   3    8.20    6.70
   9  -4  -3   15.30    6.90
  -9   4   3   13.10    6.60
   9   4  -3   13.20    6.80
  -9   4   3   15.20    5.70
   8  -4  -3  442.96   23.90
  -8  -4   3  351.86   22.60
   8   4  -3  413.06   23.30
  -8   4   3  421.86   22.10
  -8   4   3  378.66   22.30
   7  -4  -3   74.49    9.40
  -7  -4   3   85.79    7.80
  -7  -4   3   70.19    9.00
  -7   4   3   78.89    9.00
  -7   4   3   91.59    8.30
   7   4  -3   93.79    9.70
   6  -4  -3  394.36   22.40
  -6  -4   3  429.26   20.80
  -6  -4   3  398.36   22.30
   6   4  -3  459.55   22.70
  -6   4   3  411.86   21.70
  -6   4   3  469.85   21.60
  -5  -4   3  124.69    7.40
   5  -4  -3  112.79    9.00
  -5  -4   3  131.99    9.10
  -5   4   3  115.39    7.80
   5   4  -3  123.99    6.40
   5   4  -3  109.89    8.80
  -5   4   3  106.79    8.30
  -4  -4   3 2595.94  108.69
  -4  -4   3 2384.76  107.39
  -4  -4   3 2316.97  108.99
   4  -4  -3 2439.86  108.89
  -4   4   3 2497.35  107.89
  -4   4   3 2554.44  108.39
   4   4  -3 2524.25  107.19
  -3  -4   3  195.08   10.30
  -3  -4   3  208.68   10.80
  -3  -4   3  174.28    8.80
   3  -4  -3  176.78   10.40
   3  -4  -3  189.98    8.60
   3   4  -3  177.88    8.90
  -3   4   3  172.98    9.20
  -3   4   3  181.58   10.00
   2  -4  -3    1.30    2.30
  -2  -4   3    5.00    2.60
   2  -4  -3    2.90    1.20
  -2  -4   3    6.10    2.30
  -2  -4   3    3.50    1.10
  -2   4   3    1.40    1.90
  -2   4   3    2.30    1.20
   2   4  -3    2.70    1.40
   1  -4  -3 1376.06   59.89
  -1  -4   3 1298.87   60.89
   1  -4  -3 1350.46   60.89
  -1  -4   3 1466.25   60.69
  -1   4   3 1415.56   60.59
   1   4  -3 1358.16   59.99
   0  -4   3 1304.47   56.29
   0  -4  -3 1254.47   55.29
   0  -4   3 1283.37   56.09
   0  -4  -3 1274.07   56.19
   0   4   3 1238.88   55.99
   0   4  -3 1229.18   55.29
   0   4  -3 1281.87   54.89
   1  -4   3  125.59    7.20
   1  -4   3  115.79    8.40
  -1  -4  -3  124.79    6.40
  -1  -4  -3  123.79    6.20
  -1  -4  -3  126.89    7.90
   1   4   3  114.29    7.30
  -1   4  -3  121.19    6.30
  -1   4  -3  118.79    6.40
   2  -4   3    6.10    2.40
  -2  -4  -3    7.20    2.70
   2  -4   3    7.50    2.30
  -2  -4  -3    7.90    2.50
  -2  -4  -3    5.60    1.50
  -2  -4  -3    7.00    2.00
  -2   4  -3    6.10    1.40
  -2   4  -3    3.20    2.00
   3  -4   3  118.59    7.90
  -3  -4  -3  125.09    7.60
  -3  -4  -3  132.29    8.10
   3  -4   3  129.99    8.10
  -3  -4  -3  138.79    6.90
  -3  -4  -3  120.29    7.80
  -3   4  -3  130.59    7.70
  -3   4  -3  134.59    6.60
  -4  -4  -3 2035.30   89.19
   4  -4   3 2027.80   89.69
  -4  -4  -3 2061.69   89.29
   4  -4   3 1962.90   89.29
  -4  -4  -3 2106.89   88.19
  -4  -4  -3 1999.40   89.19
  -4   4  -3 1950.20   89.09
  -4   4  -3 2059.69   87.89
   5  -4   3  474.95   22.60
  -5  -4  -3  416.06   22.10
  -5  -4  -3  463.35   20.50
  -5  -4  -3  439.26   22.00
   5  -4   3  455.35   22.10
  -5   4  -3  437.76   22.00
   5   4   3  432.66   21.70
  -6  -4  -3   46.70    7.30
   6  -4   3   52.59    6.70
  -6  -4  -3   53.89    6.90
   6  -4   3   54.89    6.60
   6   4   3   55.19    6.20
  -6   4  -3   55.19    7.20
  -7  -4  -3   47.90    8.40
   7  -4   3   53.29    7.60
   7  -4   3   45.20    6.90
  -7  -4  -3   47.50    7.80
   7   4   3   42.30    6.80
  -7   4  -3   36.20    6.00
   8  -4   3  440.66   24.70
  -8  -4  -3  419.36   24.60
  -8  -4  -3  440.56   23.90
   8  -4   3  463.15   24.00
  -8   4  -3  441.46   24.30
  -9  -4  -3   20.90    6.80
  -9  -4  -3   16.60    6.90
   9  -4   3   12.90    6.10
   9   4   3   12.80    6.20
  -9   4  -3   25.30    7.20
 -10  -5   3  250.37   21.40
  10  -5  -3  369.46   23.70
  10  -5  -3  339.37   21.70
  10   5  -3  387.66   23.70
  -9  -5   3    6.40    7.20
   9  -5  -3    8.60    7.20
   9  -5  -3    5.50    4.90
  -9   5   3   10.40    6.60
   9   5  -3   10.40    7.20
   8  -5  -3  178.38   13.90
  -8  -5   3  137.79   13.80
   8   5  -3  171.28   14.20
  -8   5   3  184.98   12.40
  -8   5   3  152.58   13.30
  -7  -5   3   11.30    5.30
   7  -5  -3    1.40    4.80
   7   5  -3    9.20    5.40
  -7   5   3    5.00    3.80
  -7   5   3    7.00    4.60
   6  -5  -3  795.62   38.10
  -6  -5   3  757.62   35.90
  -6  -5   3  760.72   37.60
  -6   5   3  753.72   37.00
  -6   5   3  817.42   36.70
   6   5  -3  824.22   38.10
  -5  -5   3   -0.20    2.20
   5  -5  -3    1.90    3.10
  -5  -5   3    3.60    3.30
  -5   5   3    3.40    2.40
  -5   5   3    1.90    2.80
   5   5  -3    2.80    1.70
   5   5  -3    9.20    4.00
  -4  -5   3   90.29    7.20
  -4  -5   3   91.49    7.90
  -4  -5   3   98.29    5.80
   4  -5  -3   88.49    7.50
   4   5  -3   95.99    5.70
  -4   5   3  104.19    5.20
  -4   5   3  101.49    6.30
  -3  -5   3  116.49    6.60
  -3  -5   3  124.09    8.00
   3  -5  -3  121.79    8.40
   3  -5  -3  134.79    6.50
  -3  -5   3  140.49    8.90
   3   5  -3  125.39    6.80
  -3   5   3  130.19    8.00
  -3   5   3  130.39    6.90
  -2  -5   3 1844.62   83.49
  -2  -5   3 1931.51   82.89
   2  -5  -3 1993.60   82.09
   2  -5  -3 1873.81   83.49
   2   5  -3 1832.22   81.59
  -2   5   3 1821.02   82.79
   2   5  -3 1919.01   82.19
   1  -5  -3  449.46   22.00
  -1  -5   3  421.26   22.00
   1  -5  -3  451.75   20.70
  -1  -5   3  493.95   21.50
   1   5  -3  467.45   20.80
   1   5  -3  455.35   20.10
  -1   5   3  470.65   21.50
   0  -5  -3    1.50    1.30
   0  -5  -3    0.40    2.50
   0  -5   3    4.60    2.40
   0  -5   3    0.30    2.30
   0   5  -3    1.10    1.30
   0   5  -3    2.80    1.30
   0   5   3    2.30    2.00
  -1  -5  -3   -0.70    1.20
  -1  -5  -3   -1.30    2.60
   1  -5   3   -0.70    2.20
   1  -5   3   -3.40    2.50
  -1  -5  -3   -0.50    1.20
   1   5   3   -1.90    1.80
  -1   5  -3    2.10    1.60
  -1   5  -3   -0.80    1.10
  -2  -5  -3 2978.60  130.59
   2  -5   3 3017.80  131.79
  -2  -5  -3 3198.08  132.19
  -2  -5  -3 3063.79  131.39
   2  -5   3 2857.91  131.39
  -2  -5  -3 3111.59  130.69
  -2   5  -3 2964.80  130.39
  -2   5  -3 2923.21  130.69
   3  -5   3  174.48   10.20
  -3  -5  -3  185.48   10.20
  -3  -5  -3  183.58    9.60
  -3  -5  -3  164.48    8.90
   3  -5   3  171.88   10.20
  -3  -5  -3  186.58   10.60
  -3   5  -3  156.78    9.60
  -3   5  -3  179.98    8.70
   4  -5   3   99.99    7.50
  -4  -5  -3  100.29    6.10
   4  -5   3   97.19    7.60
  -4  -5  -3  105.09    7.30
  -4  -5  -3  103.49    7.60
  -4  -5  -3  107.99    7.80
  -4   5  -3  110.59    7.70
  -4   5  -3   99.79    5.70
   5  -5   3  120.89    8.90
  -5  -5  -3  125.29    9.00
   5  -5   3  113.19    8.80
  -5  -5  -3  118.49    8.80
  -5  -5  -3  119.59    7.00
  -5   5  -3  132.69    9.10
   5   5   3  108.59    8.30
   6  -5   3  962.00   45.70
  -6  -5  -3 1008.30   45.60
   6  -5   3  976.80   46.10
  -6  -5  -3 1001.00   45.80
  -6   5  -3 1000.70   45.60
   6   5   3  927.61   45.20
   7  -5   3   -1.30    3.90
  -7  -5  -3   -2.40    4.10
   7  -5   3    3.70    4.00
  -7  -5  -3    2.70    4.90
   7   5   3    2.00    3.60
  -7   5  -3    3.90    4.50
  -8  -5  -3   30.90    7.30
   8  -5   3   38.10    7.20
   8  -5   3   47.90    8.00
  -8  -5  -3   37.40    7.00
  -8   5  -3   35.00    7.10
  -9  -5  -3   25.60    7.30
   9  -5   3   26.80    7.20
  -9  -5  -3   13.90    7.20
  -9   5  -3   15.70    6.90
   9  -6  -3   68.39   12.00
  -9  -6   3   57.69    9.80
   9   6  -3   50.29    9.70
  -9   6   3   70.19   11.10
   8  -6  -3  611.64   30.20
   8  -6  -3  617.54   32.00
  -8  -6   3  553.94   31.00
  -8   6   3  582.04   30.40
   8   6  -3  565.04   31.70
   7  -6  -3   13.80    5.50
  -7  -6   3    8.30    5.40
   7  -6  -3    6.20    3.70
   7   6  -3    6.20    5.80
  -7   6   3    4.40    4.60
  -6  -6   3   58.39    8.20
   6  -6  -3   76.49    8.50
   6   6  -3   64.29    9.20
  -6   6   3   56.59    7.90
  -5  -6   3   54.09    6.90
  -5  -6   3   59.19    7.90
   5  -6  -3   42.40    6.80
  -5   6   3   50.59    5.00
   5   6  -3   37.90    4.10
  -5   6   3   49.10    6.30
   4  -6  -3  507.05   27.00
  -4  -6   3  557.54   26.50
   4  -6  -3  576.34   25.60
  -4  -6   3  601.24   27.70
  -4  -6   3  585.04   25.30
   4   6  -3  527.15   25.10
  -4   6   3  485.65   26.10
  -4   6   3  568.14   24.70
   3  -6  -3  206.08   10.30
  -3  -6   3  214.58   12.80
   3  -6  -3  205.58   10.50
  -3  -6   3  219.28   11.80
   3  -6  -3  213.28   12.50
  -3  -6   3  213.28   10.40
   3   6  -3  222.98   10.80
  -3   6   3  221.98   11.90
  -2  -6   3   95.89    6.60
   2  -6  -3   94.59    7.20
  -2  -6   3   89.19    7.40
   2  -6  -3   88.39    5.20
  -2   6   3   86.99    6.20
   2   6  -3   88.29    4.70
   2   6  -3   92.99    5.50
   1  -6  -3   26.70    4.50
  -1  -6   3   17.00    2.90
   1  -6  -3   24.20    2.70
  -1  -6   3   18.10    3.70
  -1   6   3   20.20    3.10
   1   6  -3   20.30    2.00
   1   6  -3   18.40    2.80
   0  -6  -3 2970.60  127.79
   0  -6   3 2725.33  128.89
   0  -6   3 3078.39  128.59
   0  -6  -3 3205.98  129.59
   0   6  -3 2960.50  127.79
   0   6  -3 2855.71  127.39
   0   6   3 2857.51  128.39
   1  -6   3   67.89    6.70
  -1  -6  -3   80.99    7.30
  -1  -6  -3   78.09    4.50
   1  -6   3   81.69    6.60
  -1  -6  -3   81.29    5.10
  -1   6  -3   84.59    5.00
   1   6   3   88.29    6.10
  -1   6  -3   79.99    5.10
  -2  -6  -3  143.19    7.90
  -2  -6  -3  150.28   10.30
  -2  -6  -3  154.38    7.90
   2  -6   3  140.89    9.60
   2  -6   3  146.09    9.20
   2   6   3  132.59    8.70
  -2   6  -3  145.19    8.20
  -2   6  -3  157.98    7.80
  -3  -6  -3  391.36   18.30
  -3  -6  -3  373.06   19.40
   3  -6   3  368.16   19.70
  -3  -6  -3  408.26   18.80
  -3  -6  -3  391.86   20.30
   3  -6   3  405.06   19.80
  -3   6  -3  399.46   18.10
  -3   6  -3  387.76   19.00
  -4  -6  -3 1810.52   77.59
  -4  -6  -3 1721.93   78.19
   4  -6   3 1814.92   77.89
  -4  -6  -3 1718.83   77.09
   4  -6   3 1681.63   77.79
  -4  -6  -3 1747.23   76.29
  -4   6  -3 1696.53   75.89
  -4   6  -3 1740.63   77.09
  -5  -6  -3  117.89    9.40
  -5  -6  -3  134.59   10.00
   5  -6   3  108.09    9.20
  -5  -6  -3  115.29    9.10
   5  -6   3  123.89    9.30
  -5  -6  -3  128.29    7.50
  -5   6  -3  133.59    9.50
   6  -6   3   19.80    4.60
  -6  -6  -3   12.10    4.60
  -6  -6  -3   15.40    4.60
   6  -6   3   13.40    4.60
   6   6   3   16.10    4.30
  -6   6  -3   15.40    4.70
  -7  -6  -3    1.30    5.20
  -7  -6  -3    5.60    4.60
   7  -6   3    4.80    4.20
   7  -6   3   11.60    4.90
   7   6   3    0.50    3.90
  -7   6  -3    1.20    4.60
  -8  -6  -3  283.67   18.10
  -8  -6  -3  278.57   18.60
   8  -6   3  280.47   18.40
   8  -6   3  276.87   17.90
  -8   6  -3  289.37   18.20
  -9  -6  -3   35.50    8.10
   9  -6   3   29.60    7.60
  -9  -6  -3   29.90    7.40
  -9   6  -3   35.30    8.00
   9  -7  -3   30.60    8.70
  -9  -7   3   10.70    7.80
   9   7  -3   26.80    8.60
  -9   7   3   15.20    7.10
   8  -7  -3  151.58   13.70
  -8  -7   3  111.99   13.30
  -8   7   3  132.99   12.40
   8   7  -3  149.99   14.10
  -7  -7   3  202.38   14.80
   7  -7  -3  215.58   15.40
  -7   7   3  200.18   14.30
   7   7  -3  204.08   15.80
  -6  -7   3  532.75   27.90
   6  -7  -3  548.35   28.60
  -6   7   3  535.15   27.50
   6   7  -3  568.54   28.70
  -5  -7   3    6.70    4.10
  -5  -7   3    7.50    4.80
   5  -7  -3    6.70    4.40
   5  -7  -3    6.80    2.70
   5   7  -3    8.40    2.50
  -5   7   3    8.10    3.90
   4  -7  -3   56.39    4.50
   4  -7  -3   53.19    6.80
  -4  -7   3   44.70    6.10
  -4  -7   3   42.20    7.20
  -4   7   3   41.50    6.00
   4   7  -3   51.99    4.40
  -4   7   3   44.20    3.70
  -3  -7   3  252.57   15.50
   3  -7  -3  278.37   13.00
   3  -7  -3  273.77   15.50
   3  -7  -3  287.27   13.10
  -3  -7   3  277.37   14.40
   3   7  -3  250.07   12.70
  -3   7   3  272.77   14.40
   3   7  -3  280.77   13.50
  -2  -7   3  877.71   38.70
  -2  -7   3  850.11   40.00
   2  -7  -3  820.32   39.70
   2  -7  -3  902.21   38.00
   2   7  -3  820.62   38.10
   2   7  -3  833.62   37.30
  -2   7   3  853.01   38.80
   1  -7  -3  383.76   19.80
  -1  -7   3  399.26   18.50
   1  -7  -3  383.76   18.00
  -1  -7   3  337.67   19.50
  -1   7   3  412.16   18.90
   1   7  -3  381.06   17.30
   1   7  -3  384.16   18.00
   0  -7   3   -2.50    1.90
   0  -7  -3    1.20    1.50
   0  -7   3   -0.90    2.60
   0  -7  -3    8.60    3.30
   0   7  -3   -2.30    1.40
   0   7  -3    1.80    1.50
   0   7   3    0.00    2.10
   1  -7   3  602.44   28.70
   1  -7   3  633.54   29.30
  -1  -7  -3  584.74   26.90
  -1  -7  -3  637.04   30.10
  -1  -7  -3  612.54   27.70
  -1   7  -3  632.44   27.60
   1   7   3  579.24   28.30
  -1   7  -3  602.74   27.50
   2  -7   3 1483.65   69.19
   2  -7   3 1466.85   68.89
  -2  -7  -3 1515.95   67.59
  -2  -7  -3 1656.23   70.19
  -2  -7  -3 1611.04   67.29
   2   7   3 1443.86   68.29
  -2   7  -3 1559.24   67.69
  -2   7  -3 1556.94   67.39
  -3  -7  -3  401.16   22.30
   3  -7   3  419.66   21.50
  -3  -7  -3  423.56   21.00
  -3  -7  -3  435.36   20.20
   3  -7   3  418.06   21.50
  -3  -7  -3  416.86   19.90
  -3   7  -3  444.26   20.60
  -3   7  -3  413.36   19.60
  -4  -7  -3    3.70    4.40
  -4  -7  -3   -0.10    2.90
   4  -7   3    1.60    3.00
  -4  -7  -3    4.60    3.40
  -4  -7  -3    1.40    2.30
   4  -7   3    0.70    3.30
  -4   7  -3    2.10    3.10
  -4   7  -3    2.30    1.60
  -5  -7  -3   76.39    7.70
  -5  -7  -3   87.99    9.20
   5  -7   3   87.99    8.00
  -5  -7  -3   68.19    8.10
   5  -7   3   87.79    8.50
  -5  -7  -3   80.69    6.10
  -5   7  -3   77.59    8.00
  -6  -7  -3  583.64   29.10
  -6  -7  -3  617.14   27.30
  -6  -7  -3  546.15   28.70
   6  -7   3  565.04   29.30
   6  -7   3  592.94   29.60
  -6   7  -3  607.14   29.10
   6   7   3  537.35   28.80
   7  -7   3  257.47   16.50
  -7  -7  -3  275.67   16.50
  -7  -7  -3  232.78   16.10
   7  -7   3  265.17   16.50
  -7   7  -3  234.08   15.80
   7   7   3  233.88   15.50
  -8  -7  -3    3.70    6.00
   8  -7   3    6.60    5.40
  -8  -7  -3   16.50    6.30
   8  -7   3   10.70    5.80
  -8   7  -3    7.50    6.00
   9  -7   3    0.00    5.70
  -9  -7  -3    1.80    6.50
  -9   7  -3   -3.50    6.30
   9  -8  -3  305.07   21.30
  -9  -8   3  242.88   19.80
   9   8  -3  286.77   21.00
  -9   8   3  268.27   19.60
   8  -8  -3  182.58   15.60
  -8  -8   3  135.89   14.20
  -8   8   3  155.08   13.60
   8   8  -3  149.39   15.00
   7  -8  -3   18.50    6.80
  -7  -8   3   23.30    6.70
   7   8  -3   23.00    7.20
  -7   8   3   23.90    6.30
   6  -8  -3   58.19    9.30
  -6  -8   3   68.39   11.20
  -6  -8   3   75.89    9.30
  -6   8   3   58.69    9.00
   5  -8  -3  539.95   26.20
  -5  -8   3  423.36   26.00
  -5  -8   3  491.15   24.60
  -5   8   3  469.65   24.50
   5   8  -3  486.95   22.80
   4  -8  -3  493.05   25.30
  -4  -8   3  489.45   25.90
  -4  -8   3  478.75   23.90
  -4   8   3  457.45   23.90
   4   8  -3  469.05   22.70
  -4   8   3  501.85   22.30
  -3  -8   3  252.57   15.50
   3  -8  -3  263.47   12.50
   3  -8  -3  239.48   15.00
  -3  -8   3  238.78   13.70
  -3   8   3  273.17   14.20
   3   8  -3  244.58   12.80
   2  -8  -3   69.39    7.20
   2  -8  -3   68.09    4.90
  -2  -8   3   71.09    7.60
  -2  -8   3   77.59    6.20
   2   8  -3   60.49    4.40
   2   8  -3   69.19    5.30
  -2   8   3   67.79    6.20
  -1  -8   3  949.51   43.20
  -1  -8   3  899.11   41.20
   1  -8  -3  968.10   43.20
   1  -8  -3  955.80   41.00
  -1   8   3  866.61   41.60
   1   8  -3  897.01   41.00
   1   8  -3  892.21   40.30
   0  -8   3  508.75   25.40
   0  -8  -3  510.35   25.80
   0  -8  -3  506.85   23.60
   0  -8   3  521.75   23.90
   0   8   3  514.35   24.20
   0   8  -3  520.35   23.60
   0   8  -3  479.45   23.00
  -1  -8  -3  579.74   26.50
  -1  -8  -3  577.34   29.20
   1  -8   3  587.94   28.50
  -1  -8  -3  570.44   25.60
   1  -8   3  562.64   27.10
  -1   8  -3  586.64   26.40
   1   8   3  543.25   27.00
  -1   8  -3  597.84   26.40
  -2  -8  -3    1.70    1.90
  -2  -8  -3   -0.40    1.90
  -2  -8  -3   -4.30    4.10
   2  -8   3    1.60    3.10
   2  -8   3    0.30    2.90
   2   8   3    3.20    2.50
  -2   8  -3    2.00    1.60
  -2   8  -3    1.30    2.40
  -3  -8  -3  350.76   16.60
   3  -8   3  337.27   18.50
   3  -8   3  321.07   18.20
  -3  -8  -3  344.07   16.60
  -3  -8  -3  349.17   20.00
  -3   8  -3  322.87   16.10
   3   8   3  340.17   17.60
  -3   8  -3  322.57   16.90
  -4  -8  -3  348.67   19.20
  -4  -8  -3  355.26   17.80
  -4  -8  -3  396.96   21.50
   4  -8   3  375.46   19.80
  -4  -8  -3  367.56   18.40
   4  -8   3  362.76   20.00
  -4   8  -3  346.57   18.80
  -4   8  -3  366.86   17.40
  -5  -8  -3  388.06   21.70
  -5  -8  -3  351.76   19.30
   5  -8   3  354.16   20.10
  -5  -8  -3  361.76   20.10
   5  -8   3  391.96   20.90
  -5  -8  -3  374.86   18.40
  -5   8  -3  375.36   19.70
   6  -8   3    1.90    4.20
  -6  -8  -3   -3.20    4.30
  -6  -8  -3    6.00    4.90
  -6  -8  -3    5.70    5.80
   6  -8   3    4.70    4.60
  -6  -8  -3    2.50    2.90
  -6   8  -3   -6.70    4.10
  -7  -8  -3   68.79   10.20
   7  -8   3   69.29    9.40
   7  -8   3   66.59    9.70
  -7  -8  -3   57.89    9.60
  -7   8  -3   82.29   10.50
   7   8   3   52.39    9.20
  -8  -8  -3  233.88   17.00
   8  -8   3  228.98   16.90
   8  -8   3  232.08   17.40
  -8   8  -3  241.08   17.30
  -9  -8  -3  237.98   18.70
  -9   8  -3  277.47   19.20
  -8  -9   3   -9.30    6.40
   8  -9  -3    7.20    7.00
  -8   9   3    4.80    6.30
   8   9  -3    5.90    8.20
  -7  -9   3  633.74   31.70
   7  -9  -3  569.04   32.60
   7   9  -3  596.44   33.10
  -7   9   3  597.84   31.20
  -6  -9   3  156.68   15.10
  -6  -9   3  150.58   12.60
   6  -9  -3  157.38   13.60
   6   9  -3  150.98    9.60
  -6   9   3  161.28   12.80
  -5  -9   3  159.48   13.90
   5  -9  -3  157.18   13.10
  -5  -9   3  153.48   11.50
   5   9  -3  152.28    9.40
  -5   9   3  151.68   11.80
  -4  -9   3   54.39    9.30
  -4  -9   3   56.69    7.10
   4  -9  -3   54.79    8.00
  -4   9   3   51.89    4.50
  -4   9   3   44.70    6.70
   4   9  -3   46.60    5.30
  -3  -9   3  728.83   35.00
  -3  -9   3  709.63   32.70
   3  -9  -3  639.64   34.20
  -3   9   3  704.23   31.70
   3   9  -3  700.93   32.00
  -3   9   3  681.13   33.00
   2  -9  -3   72.89    7.90
  -2  -9   3   72.19    6.60
  -2  -9   3   94.19    8.80
   2  -9  -3   69.19    5.40
   2   9  -3   75.89    5.80
  -2   9   3   70.99    6.80
  -1  -9   3  731.13   32.70
   1  -9  -3  693.83   34.70
  -1  -9   3  805.52   35.30
   1  -9  -3  677.73   32.30
   1   9  -3  708.13   32.50
   1   9  -3  706.73   31.70
  -1   9   3  663.43   33.00
   0  -9  -3   75.59    5.50
   0  -9  -3   66.99    8.30
   0  -9   3   66.59    5.70
   0  -9   3   69.29    7.60
   0   9   3   67.29    6.10
   0   9  -3   68.19    5.40
   0   9  -3   66.49    5.00
   1  -9   3  691.63   35.30
  -1  -9  -3  733.53   36.30
  -1  -9  -3  737.63   33.40
   1  -9   3  777.32   33.90
  -1   9  -3  717.43   33.20
  -1   9  -3  728.53   33.30
   1   9   3  726.43   33.90
   2  -9   3  150.88   11.90
  -2  -9  -3  183.98   10.10
   2  -9   3  173.88   11.40
  -2  -9  -3  181.58   14.00
  -2   9  -3  197.58   10.00
   2   9   3  184.58   10.80
  -2   9  -3  181.38   10.40
  -3  -9  -3  424.06   19.40
   3  -9   3  387.76   21.50
  -3  -9  -3  405.46   19.50
   3  -9   3  378.06   21.50
  -3  -9  -3  348.07   23.10
  -3   9  -3  405.26   19.90
  -3   9  -3  407.76   19.10
   3   9   3  394.56   20.30
  -4  -9  -3   24.50    7.00
   4  -9   3   24.30    5.70
  -4  -9  -3   25.00    4.20
  -4  -9  -3   21.90    3.80
   4  -9   3   19.50    5.30
  -4   9  -3   18.60    4.60
  -4   9  -3   21.40    3.10
   4   9   3   35.50    6.20
  -5  -9  -3  221.08   14.50
  -5  -9  -3  227.58   17.00
  -5  -9  -3  197.18   13.20
   5  -9   3  214.98   14.70
  -5  -9  -3  206.18   12.30
   5  -9   3  243.28   15.50
  -5   9  -3  250.77   14.20
  -6  -9  -3   78.59   11.70
  -6  -9  -3   69.39    9.90
  -6  -9  -3   53.29    8.20
   6  -9   3   54.29    9.00
  -6  -9  -3   56.89    6.50
  -6   9  -3   53.79    9.10
   7  -9   3  373.76   21.80
  -7  -9  -3  324.97   20.50
  -7   9  -3  365.16   21.10
   7   9   3  337.17   21.00
  -8  -9  -3   -4.50    6.20
   8  -9   3    2.70    6.10
  -8   9  -3   -3.80    6.00
  -8 -10   3    5.40    7.20
   8 -10  -3    5.10    7.60
  -8  10   3    7.60    6.70
   8  10  -3    1.90    8.20
   7 -10  -3   39.90    8.80
  -7 -10   3   33.00    7.40
  -7  10   3   21.90    7.20
   7  10  -3   38.10    9.40
  -6 -10   3   21.60    9.30
   6 -10  -3   12.30    6.70
  -6 -10   3    5.60    5.50
  -6  10   3   15.90    5.90
   6  10  -3   10.50    3.60
   5 -10  -3  469.45   25.90
  -5 -10   3  429.06   27.20
  -5 -10   3  454.65   23.80
  -5  10   3  447.96   24.20
   5  10  -3  468.15   22.40
  -4 -10   3    3.30    6.10
  -4 -10   3   -7.10    3.50
   4 -10  -3    4.00    4.30
   4  10  -3   -3.60    2.60
  -4  10   3   -1.00    1.90
  -4  10   3   -5.80    3.70
   3 -10  -3  378.76   21.10
  -3 -10   3  351.56   21.50
  -3 -10   3  361.86   18.90
  -3  10   3  364.26   17.90
  -3  10   3  370.76   19.50
   3  10  -3  374.06   18.40
  -2 -10   3  112.79   11.30
   2 -10  -3  112.99   10.40
   2 -10  -3  113.19    7.50
  -2 -10   3  134.19    8.80
  -2  10   3  128.49    9.20
   2  10  -3  113.59    7.90
   1 -10  -3  798.62   37.80
  -1 -10   3  783.32   37.70
  -1 -10   3  768.42   34.90
   1 -10  -3  740.13   34.70
  -1  10   3  735.33   35.50
   1  10  -3  739.33   34.80
   0 -10  -3    2.20    2.30
   0 -10   3   -0.10    4.00
   0 -10  -3    4.80    4.80
   0 -10   3    0.30    2.70
   0  10  -3    3.60    2.40
   0  10  -3    0.70    2.20
   0  10   3    0.90    2.70
  -1 -10  -3  893.01   42.80
  -1 -10  -3  833.92   39.10
   1 -10   3  833.42   41.30
   1  10   3  864.91   39.70
  -1  10  -3  846.32   38.90
  -1  10  -3  888.31   39.10
  -2 -10  -3    3.40    2.60
  -2 -10  -3   13.20    6.50
   2 -10   3    5.10    4.20
  -2  10  -3    8.60    2.70
   2  10   3    3.80    3.10
  -2  10  -3    6.30    3.30
  -3 -10  -3  597.24   27.20
  -3 -10  -3  486.85   30.90
   3 -10   3  590.24   29.50
   3  10   3  582.24   27.90
  -3  10  -3  591.84   27.50
  -3  10  -3  548.25   26.60
  -4 -10  -3   -1.20    2.90
  -4 -10  -3   -2.40    6.20
   4 -10   3    3.20    4.80
  -4  10  -3    3.30    2.30
  -4  10  -3    6.00    4.00
   4  10   3    2.30    3.50
  -5 -10  -3  293.77   15.90
   5 -10   3  306.37   18.70
  -5 -10  -3  291.47   21.30
  -5  10  -3  286.97   17.20
   5  10   3  304.27   17.40
   6 -10   3   23.30    6.90
  -6 -10  -3   15.90    8.00
  -6  10  -3   41.20    7.10
   6  10   3   17.10    4.20
   7 -10   3   57.69   10.70
  -7 -10  -3   54.19    8.70
   7  10   3   61.19   10.10
  -7  10  -3   62.19   10.70
   8 -10   3    0.70    6.60
  -8 -10  -3    4.30    6.70
  -8  10  -3    6.80    6.80
   8 -11  -3    8.40    7.80
  -8 -11   3    9.60    7.80
  -7 -11   3  270.77   19.00
  -7 -11   3  282.07   23.30
   7 -11  -3  271.67   20.80
  -7  11   3  283.87   19.10
   7  11  -3  269.97   20.90
   6 -11  -3   30.10    8.00
  -6 -11   3   -6.60    8.20
  -6 -11   3   29.20    6.80
  -6  11   3   25.90    6.90
   6  11  -3   16.70    4.30
  -5 -11   3   97.99   10.10
  -5 -11   3   93.49   13.80
   5 -11  -3   93.39   11.80
  -5  11   3  105.09   10.50
   5  11  -3  105.29    8.20
  -4 -11   3    9.20    7.20
  -4 -11   3    1.30    4.20
   4 -11  -3   10.20    5.80
   4  11  -3    0.90    3.20
  -4  11   3    2.40    2.20
  -4  11   3    4.50    4.60
  -3 -11   3  174.28   15.30
  -3 -11   3  212.48   12.50
   3 -11  -3  195.68   14.60
   3  11  -3  197.98   11.60
  -3  11   3  196.48   11.00
  -3  11   3  190.88   12.90
  -2 -11   3   56.39    9.40
   2 -11  -3   54.29    8.80
   2  11  -3   51.89    6.00
  -2  11   3   53.29    7.30
  -2  11   3   53.79    5.40
  -1 -11   3  595.84   29.40
   1 -11  -3  537.45   25.90
   1 -11  -3  545.05   28.90
   1  11  -3  514.85   25.80
  -1  11   3  538.95   26.70
   0 -11  -3   -1.40    2.40
   0 -11   3    2.90    4.30
   0 -11  -3    8.30    5.20
   0  11   3   -3.60    3.00
   0  11  -3   -1.80    2.30
   1 -11   3  975.40   48.30
  -1 -11  -3 1029.10   49.60
  -1 -11  -3 1009.90   45.80
   1  11   3  991.70   46.10
  -1  11  -3 1060.49   45.50
  -1  11  -3  967.70   45.50
  -2 -11  -3  138.09    9.30
  -2 -11  -3  146.69   14.30
   2 -11   3  155.88   12.30
   2  11   3  143.09    9.80
  -2  11  -3  140.79    9.70
  -2  11  -3  138.29    9.00
  -3 -11  -3  578.74   35.90
  -3 -11  -3  667.73   31.10
   3 -11   3  610.84   33.40
   3  11   3  636.74   31.40
  -3  11  -3  671.03   30.70
  -3  11  -3  730.73   31.60
  -4 -11  -3   -5.30    7.50
   4 -11   3    4.00    5.20
  -4 -11  -3    4.00    3.40
  -4  11  -3    6.90    2.80
  -4  11  -3    5.30    4.40
   4  11   3    9.00    6.90
   5 -11   3  152.28   13.00
  -5 -11  -3  121.59   16.50
  -5  11  -3  138.69   11.40
   5  11   3  118.09    9.60
  -6 -11  -3   13.00    8.80
   6 -11   3   11.10    6.20
   6  11   3    5.80    3.80
  -6  11  -3   20.10    6.20
   7 -11   3  164.98   15.80
  -7  11  -3  189.28   15.20
  -7 -12   3   13.40   11.60
   7 -12  -3   10.10    8.10
  -7  12   3   20.00    7.80
   6 -12  -3   13.40    7.70
  -6 -12   3   -1.70    9.50
   6  12  -3    4.90    4.00
  -6  12   3    6.40    6.60
   5 -12  -3   89.29   12.80
  -5 -12   3   63.99   12.50
   5  12  -3   68.59    7.70
  -5  12   3   88.39   10.90
  -4 -12   3  106.99   14.10
   4 -12  -3  110.89   12.20
  -4  12   3  106.79   10.60
  -4  12   3   94.79    7.40
   4  12  -3  107.09    8.40
   3 -12  -3  146.69   13.00
  -3 -12   3  127.99   13.90
   3  12  -3  129.69    9.30
  -3  12   3  132.19   11.00
  -3  12   3  121.19    8.40
   2 -12  -3   94.29   11.80
  -2 -12   3  109.99   12.30
  -2  12   3  100.59    9.20
   2  12  -3   92.89    8.00
  -2  12   3   96.79    7.40
   1 -12  -3  289.77   20.00
  -1 -12   3  334.67   20.20
  -1  12   3  297.37   16.00
  -1  12   3  310.07   17.10
   1  12  -3  305.87   16.20
   0 -12   3  439.76   24.70
   0 -12  -3  426.16   21.30
   0 -12  -3  416.76   24.90
   0  12   3  423.16   21.90
   0  12  -3  430.26   21.30
   1 -12   3  556.54   30.90
  -1 -12  -3  618.54   32.50
  -1 -12  -3  626.14   28.30
  -1  12  -3  589.34   28.00
   1  12   3  545.25   28.20
  -2 -12  -3   -4.40    7.40
  -2 -12  -3   -2.20    2.90
   2 -12   3    3.50    5.60
  -2  12  -3    1.40    2.70
  -2  12  -3    0.70    3.80
   2  12   3   -0.30    3.50
   3 -12   3  398.56   23.30
  -3 -12  -3  312.47   24.80
  -3 -12  -3  401.66   19.90
  -3  12  -3  391.46   20.20
  -3  12  -3  386.16   19.40
  -4 -12  -3  121.89   17.30
   4 -12   3  156.98   14.10
   4  12   3  149.69   10.80
  -4  12  -3  155.58   10.00
  -4  12  -3  192.88   12.50
   5 -12   3  101.19   12.50
  -5 -12  -3   66.99   12.80
   5  12   3  110.49    9.00
  -5  12  -3  100.89   10.80
  -6 -12  -3   35.80   11.50
   6 -12   3   45.40    9.10
   6  12   3   35.00    5.60
  -6  12  -3   39.90    7.70
   7 -12   3   57.09   10.40
  -7  12  -3   66.69   11.80
  -6 -13   3  230.78   23.00
   6 -13  -3  265.77   20.40
   6  13  -3  259.07   15.10
  -6  13   3  224.78   18.10
  -5 -13   3    9.40   10.30
   5 -13  -3   13.10    7.40
   5  13  -3    3.50    4.30
  -5  13   3    5.00    6.30
   4 -13  -3   68.49   11.60
  -4 -13   3   78.69   12.60
  -4  13   3   64.89    7.90
   4  13  -3   63.69    7.60
  -4  13   3   77.69   10.10
  -3 -13   3   33.40    9.10
   3 -13  -3   25.50    7.70
  -3  13   3   18.10    5.80
   3  13  -3   22.70    4.80
  -3  13   3   26.00    4.20
  -2 -13   3  320.87   21.40
   2 -13  -3  287.47   20.40
  -2  13   3  277.17   17.40
  -2  13   3  311.17   16.20
   2  13  -3  303.87   16.50
  -1 -13   3  240.78   18.40
   1 -13  -3  245.98   17.90
  -1  13   3  249.48   13.90
  -1  13   3  245.18   14.80
   1  13  -3  244.88   14.10
   0 -13  -3   55.29    9.90
   0 -13   3   78.49   11.00
   0  13  -3   69.49    7.10
   0  13   3   51.59    6.60
   0  13   3   65.59    8.00
   1 -13   3  190.48   14.80
  -1 -13  -3  162.58   16.00
   1  13   3  146.39   10.70
   1  13   3  131.29   10.00
  -1  13  -3  139.49    9.90
  -2 -13  -3  441.06   29.40
   2 -13   3  501.35   27.40
  -2  13  -3  477.55   23.50
   2  13   3  460.05   23.60
   3 -13   3   61.79   10.00
  -3 -13  -3   39.20   11.10
   3  13   3   59.59    7.10
  -3  13  -3   46.70    6.40
   4 -13   3   41.90    8.60
  -4 -13  -3   28.70   11.50
  -4  13  -3   27.30    4.60
  -4  13  -3   30.20    6.20
   4  13   3   31.40    5.30
  -5 -13  -3  146.69   21.20
   5 -13   3  232.58   17.70
  -5  13  -3  220.98   15.10
   5  13   3  225.88   13.90
  -6 -13  -3   64.39   13.70
   6 -13   3  101.29   13.30
   6  13   3   90.79    9.60
  -6  13  -3  114.79   12.30
  -5 -14   3   28.20   12.80
   5 -14  -3   44.10    9.90
   5  14  -3   25.80    5.70
  -5  14   3   24.10    7.80
   4 -14  -3  418.66   26.30
  -4 -14   3  456.35   29.60
  -4  14   3  403.46   23.60
   4  14  -3  401.56   22.00
  -3 -14   3   50.79   11.00
   3 -14  -3   46.10    9.90
  -3  14   3   56.39    9.40
   3  14  -3   39.80    6.10
  -3  14   3   41.70    6.30
   2 -14  -3  102.79   14.00
  -2 -14   3   91.09   14.30
  -2  14   3   83.69    7.80
  -2  14   3   83.89   10.20
   2  14  -3  106.99    9.00
   1 -14  -3    0.90    6.30
  -1 -14   3   10.20    7.70
   1  14  -3    0.10    3.50
  -1  14   3    2.90    3.30
  -1  14   3   -5.00    4.10
   0 -14  -3  481.05   27.60
   0 -14   3  419.06   26.60
   0  14   3  417.76   22.00
   0  14  -3  419.96   21.90
   0  14   3  421.66   22.60
  -1 -14  -3   16.60    8.50
   1 -14   3   16.00    7.20
   1  14   3   16.40    4.50
  -1  14  -3    9.20    3.90
   2 -14   3   -3.30    6.40
  -2 -14  -3   -2.70    8.40
  -2  14  -3    8.30    3.70
   2  14   3    0.40    3.50
   3 -14   3   86.89   12.60
  -3 -14  -3   65.79   13.40
   3  14   3   97.29    8.70
  -3  14  -3   87.79    8.20
   4 -14   3  170.98   16.20
  -4 -14  -3  122.39   19.40
  -4  14  -3  155.08   11.90
   4  14   3  167.78   11.90
   5 -14   3   17.00    7.90
  -5 -14  -3    0.60   11.40
  -5  14  -3   21.40   10.30
   5  14   3   12.50    4.80
   4 -15  -3   52.49   11.00
  -4 -15   3   41.60   12.40
  -4  15   3   51.59    8.80
   4  15  -3   59.59    8.10
   3 -15  -3  -17.30    6.30
  -3 -15   3    4.50    9.30
  -3  15   3   -6.00    2.90
   3  15  -3    1.90    4.20
  -3  15   3   -6.90    5.30
  -2 -15   3  516.55   30.30
   2 -15  -3  460.55   28.60
  -2  15   3  424.46   24.50
  -2  15   3  425.86   23.10
   2  15  -3  467.75   23.70
   1 -15  -3    4.90    7.30
  -1 -15   3    1.00    8.00
   1  15  -3    6.10    4.20
  -1  15   3    2.50    8.00
  -1  15   3   -1.50    3.10
   0 -15   3   -2.20    7.50
   0 -15  -3    9.40    8.00
   0  15  -3    5.60    3.90
   0  15   3    0.00    3.40
  -1 -15  -3   -3.00    8.80
   1 -15   3    8.40    7.60
  -1  15  -3    9.20    4.20
   1  15   3    4.40    4.00
   2 -15   3  222.98   18.90
  -2 -15  -3  238.18   21.30
  -2  15  -3  221.68   14.20
   2  15   3  238.98   14.50
   3 -15   3   -7.00    6.60
  -3 -15  -3  -13.30    9.30
   3  15   3   -4.30    3.70
  -3  15  -3   -3.40    3.60
   4 -15   3   17.80    8.70
  -4 -15  -3    3.80   11.20
   4  15   3   -4.80    4.10
   3 -16  -3    8.90    9.10
  -3 -16   3   22.50   11.00
  -3  16   3    4.10    6.40
   3  16  -3    2.80    5.00
  -3  16   3   13.60    4.30
   2 -16  -3   11.30    8.70
  -2 -16   3   16.00   10.10
   2  16  -3    8.60    4.80
  -2  16   3    2.80    3.80
  -1 -16   3   15.80    9.00
   1 -16  -3   16.90    9.40
   1  16  -3    8.80    4.70
  -1  16   3   14.60    4.70
   0 -16  -3  296.27   23.30
   0 -16   3  366.06   24.50
   0  16  -3  312.87   18.10
   0  16   3  281.37   17.50
   1 -16   3   24.40    9.40
  -1 -16  -3   23.50   11.00
  -1  16  -3   18.50    5.20
   1  16   3   16.20    4.80
  -2 -16  -3   -9.60    9.40
   2 -16   3   -4.00    7.30
   2  16   3   -0.70    4.00
  -2  16  -3    5.50    4.40
   3 -16   3    4.00    8.20
  -3 -16  -3    2.40   11.30
   3  16   3   -7.20    3.80
  -3  16  -3    4.20    4.40
 -10   0   4  125.09   12.60
 -10   0   4  125.49   13.30
  10   0  -4  136.39   14.60
  -9   0   4   -7.60    5.30
  -9   0   4   -1.10    4.90
   9   0  -4   -0.10    5.60
   8   0  -4  548.45   27.90
  -8   0   4  531.85   27.60
  -8   0   4  479.85   26.00
  -7   0   4   -5.20    3.70
  -7   0   4    5.90    4.00
   7   0  -4    5.40    4.80
  -6   0   4  256.97   14.90
  -6   0   4  280.17   14.40
   6   0  -4  247.08   15.10
   5   0  -4   -0.30    2.70
  -5   0   4   -1.10    2.40
  -5   0   4   -5.30    2.20
  -4   0   4 1212.08   54.79
  -4   0   4 1192.88   54.19
   4   0  -4 1276.37   54.99
   3   0  -4   -0.40    2.20
   3   0  -4   -0.30    0.90
  -3   0   4   -2.10    1.80
  -3   0   4   -1.90    1.60
  -2   0   4  451.05   21.50
  -2   0   4  460.35   21.00
   2   0  -4  496.45   20.70
   2   0  -4  461.35   21.50
   1   0  -4   -0.90    1.10
   1   0  -4    1.50    1.60
  -1   0   4   -2.60    1.40
  -1   0   4   -1.80    2.10
   0   0  -4  698.13   29.60
   0   0  -4  702.33   29.90
   0   0  -4  636.04   30.10
  -1   0  -4   -2.20    1.10
   1   0   4    0.60    1.90
  -1   0  -4   -2.10    1.50
   2   0   4 3020.00  133.59
  -2   0  -4 3227.18  132.79
  -2   0  -4 2980.20  133.29
   2   0   4 3079.19  132.59
  -3   0  -4    0.90    1.90
   3   0   4   -2.50    1.80
   3   0   4   -0.10    1.20
  -3   0  -4    1.10    1.20
   4   0   4  566.14   27.10
  -4   0  -4  590.74   25.40
  -4   0  -4  563.34   26.60
   4   0   4  561.24   25.90
  -5   0  -4    0.50    2.50
   5   0   4    1.70    2.50
  -5   0  -4    1.60    1.30
   5   0   4    0.90    2.00
   6   0   4 1460.05   67.69
   6   0   4 1528.35   66.59
  -6   0  -4 1486.65   67.09
   7   0   4    3.90    3.30
  -7   0  -4   -0.10    3.80
   7   0   4    0.20    3.60
   8   0   4    6.70    4.60
  -8   0  -4    4.70    4.80
  -9   0  -4    9.30    6.40
   9   0   4    5.80    5.40
  10   0   4  163.48   15.90
 -10   0  -4  189.88   16.70
  10  -1  -4  218.48   17.60
 -10  -1   4  184.98   16.00
 -10   1   4  179.68   15.80
 -10   1   4  190.08   15.90
  10   1  -4  216.68   17.20
   9  -1  -4   68.19   10.90
  -9  -1   4   48.10    7.40
  -9  -1   4   59.19   10.10
  -9   1   4   47.40    7.50
   9   1  -4   64.29   10.60
  -9   1   4   57.69    8.70
  -8  -1   4  205.88   14.90
  -8  -1   4  197.18   13.60
   8  -1  -4  208.48   15.20
  -8   1   4  216.78   14.50
   8   1  -4  226.38   15.70
  -8   1   4  205.18   14.10
  -7  -1   4   -2.30    4.00
   7  -1  -4   -1.60    4.30
  -7  -1   4    0.40    3.50
  -7   1   4    1.90    3.90
  -7   1   4    1.30    4.00
   7   1  -4   -0.20    4.40
  -6  -1   4 1167.48   52.69
   6  -1  -4 1117.09   52.69
  -6  -1   4 1127.89   51.59
   6   1  -4 1100.99   52.59
  -6   1   4 1246.18   52.59
  -6   1   4 1114.29   51.69
  -5  -1   4  180.28   10.20
  -5  -1   4  181.98   11.00
   5  -1  -4  198.98   11.40
  -5   1   4  191.58   11.00
  -5   1   4  171.38   10.40
  -4  -1   4  775.92   34.80
   4  -1  -4  724.53   34.80
  -4  -1   4  773.02   34.00
   4   1  -4  750.82   33.00
   4   1  -4  763.22   34.90
  -4   1   4  741.83   34.20
  -4   1   4  768.42   34.60
   3  -1  -4    0.80    2.30
  -3  -1   4   -0.90    2.00
   3  -1  -4    1.60    0.90
  -3  -1   4    1.40    1.50
  -3   1   4    0.70    1.80
   3   1  -4    0.80    1.00
  -3   1   4    2.50    1.90
   3   1  -4    4.60    2.40
  -2  -1   4  472.55   22.10
   2  -1  -4  480.25   21.20
  -2  -1   4  482.35   21.30
   2  -1  -4  471.35   22.00
  -2   1   4  466.15   21.70
  -2   1   4  482.35   21.90
   2   1  -4  474.15   22.10
   2   1  -4  508.15   21.30
   1  -1  -4   63.89    4.10
  -1  -1   4   69.19    5.40
   1  -1  -4   64.99    4.50
  -1  -1   4   71.19    4.60
  -1  -1   4   74.19    4.00
  -1   1   4   74.99    4.80
  -1   1   4   64.09    4.90
   1   1  -4   64.39    4.00
   1   1  -4   69.29    4.50
   0  -1   4  852.61   38.60
   0  -1  -4  953.60   38.70
   0  -1  -4  893.61   38.50
   0  -1   4  799.62   40.30
   0   1  -4  897.31   38.70
   0   1  -4  937.41   38.70
   0   1   4  866.91   40.00
   0   1   4  859.71   39.30
  -1  -1  -4  364.46   15.40
   1  -1   4  347.77   16.90
  -1  -1  -4  352.36   16.40
  -1  -1  -4  343.87   15.80
   1  -1   4  334.37   15.50
   1   1   4  342.97   16.30
  -1   1  -4  354.46   15.80
  -1   1  -4  356.36   16.00
  -2  -1  -4  771.42   32.90
  -2  -1  -4  732.13   33.40
   2  -1   4  751.72   32.80
   2  -1   4  735.33   33.80
  -2   1  -4  758.42   32.90
  -2   1  -4  759.12   33.30
   2   1   4  728.63   33.60
   2   1   4  740.03   32.60
  -3  -1  -4  281.07   14.30
  -3  -1  -4  297.57   13.40
   3  -1   4  295.07   13.70
   3  -1   4  281.27   14.60
  -3   1  -4  306.57   13.40
  -3   1  -4  272.67   14.10
   3   1   4  283.77   14.50
   3   1   4  292.67   13.50
  -4  -1  -4 2973.00  127.89
  -4  -1  -4 3028.90  126.69
   4  -1   4 2894.61  128.29
   4  -1   4 2846.72  127.29
  -4   1  -4 2779.52  127.69
   4   1   4 2898.91  127.19
  -4   1  -4 3054.09  126.69
   4   1   4 2969.50  128.29
   5  -1   4  275.87   15.50
   5  -1   4  294.57   14.50
  -5  -1  -4  287.67   13.40
  -5  -1  -4  293.17   15.10
   5   1   4  286.47   15.50
   5   1   4  270.77   14.30
  -5   1  -4  299.87   15.20
  -5   1  -4  287.37   13.30
  -6  -1  -4   80.79    7.80
   6  -1   4   84.29    6.90
   6  -1   4   90.29    8.10
  -6   1  -4   75.59    7.70
   6   1   4   89.49    6.90
   6   1   4   82.19    7.90
  -7  -1  -4    7.90    4.40
   7  -1   4   13.40    4.50
   7  -1   4   17.70    4.20
  -7   1  -4    9.20    4.30
   7   1   4   16.00    4.80
   7   1   4   10.60    3.80
   8  -1   4  352.46   20.80
  -8  -1  -4  353.36   20.40
  -8   1  -4  345.97   20.20
   8   1   4  341.77   20.50
   9  -1   4    9.70    5.60
  -9  -1  -4    8.00    6.40
  -9   1  -4    7.30    6.20
   9   1   4   10.70    5.60
 -10  -1  -4    9.20    7.10
  10  -1   4   -7.20    5.30
 -10   1  -4    0.70    6.90
  10   1   4    4.30    6.00
  10  -2  -4   41.90    9.40
 -10  -2   4   50.29    9.40
 -10   2   4   54.09    9.20
  10   2  -4   39.30    9.50
 -10   2   4   36.80    7.80
  -9  -2   4    4.90    7.30
  -9  -2   4   -1.30    5.80
   9  -2  -4    6.80    6.40
   9   2  -4    6.50    6.60
  -9   2   4    9.80    5.70
  -9   2   4   -1.10    5.10
   8  -2  -4  389.56   22.60
  -8  -2   4  403.16   20.60
  -8  -2   4  378.76   22.40
  -8   2   4  383.16   21.80
   8   2  -4  403.36   22.70
  -8   2   4  385.96   21.50
   7  -2  -4  392.46   20.70
  -7  -2   4  369.26   19.00
  -7  -2   4  359.76   20.40
   7   2  -4  350.96   20.40
  -7   2   4  367.16   19.50
  -7   2   4  354.66   19.80
  -6  -2   4  674.33   33.10
   6  -2  -4  684.43   33.30
  -6  -2   4  697.33   31.80
  -6   2   4  672.03   32.40
  -6   2   4  764.82   33.00
   6   2  -4  625.94   33.10
   5  -2  -4    8.80    3.30
  -5  -2   4    6.80    2.50
  -5  -2   4    8.90    3.20
   5   2  -4    5.90    1.30
  -5   2   4    6.30    2.80
  -5   2   4    6.70    2.90
   5   2  -4    4.00    3.30
   4  -2  -4 1087.69   49.80
  -4  -2   4 1094.89   49.60
  -4  -2   4 1120.39   48.60
   4   2  -4 1108.59   49.80
  -4   2   4 1071.59   49.20
  -4   2   4 1124.09   49.30
   4   2  -4 1108.39   48.00
   3  -2  -4 1372.26   59.99
  -3  -2   4 1383.06   60.39
  -3  -2   4 1400.06   61.49
   3  -2  -4 1437.76   61.59
   3   2  -4 1365.26   61.49
   3   2  -4 1384.76   60.19
  -3   2   4 1448.36   60.99
  -3   2   4 1308.37   60.99
  -2  -2   4  943.71   43.80
  -2  -2   4  925.31   43.80
  -2  -2   4  962.30   42.70
   2  -2  -4 1079.19   42.80
   2  -2  -4  986.70   43.80
  -2   2   4  981.90   43.50
  -2   2   4 1020.30   43.30
   2   2  -4  961.20   42.90
  -1  -2   4   32.90    1.90
   1  -2  -4   31.00    3.40
   1  -2  -4   30.70    2.60
  -1  -2   4   35.20    3.70
  -1  -2   4   33.70    4.20
  -1   2   4   39.30    3.70
   1   2  -4   31.00    2.60
  -1   2   4   32.90    3.00
   0  -2  -4   79.19    4.30
   0  -2   4   67.99    4.60
   0  -2   4   67.29    7.00
   0   2   4   83.09    6.00
   0   2   4   69.59    5.50
   0   2  -4   78.09    4.00
   0   2  -4   74.09    4.20
  -1  -2  -4  112.69    6.90
   1  -2   4  115.69    7.60
   1  -2   4  103.69    5.80
  -1  -2  -4  114.99    5.80
  -1  -2  -4  113.59    6.10
   1   2   4  101.19    6.00
  -1   2  -4  111.39    5.70
  -1   2  -4  115.79    5.90
  -2  -2  -4 1460.25   64.19
   2  -2   4 1404.96   64.49
  -2  -2  -4 1485.35   63.49
   2  -2   4 1485.35   63.69
  -2  -2  -4 1473.85   63.59
  -2   2  -4 1408.66   63.79
  -2   2  -4 1504.25   63.49
   2   2   4 1456.45   64.09
   3  -2   4  103.99    6.10
  -3  -2  -4   98.19    6.50
  -3  -2  -4  100.39    5.60
   3  -2   4  110.29    7.10
   3   2   4   97.29    6.50
  -3   2  -4  105.49    5.50
   3   2   4  102.29    5.70
  -3   2  -4  103.69    6.40
  -4  -2  -4  127.69    8.30
   4  -2   4  125.09    8.50
  -4  -2  -4  138.19    8.50
  -4  -2  -4  132.09    7.00
   4  -2   4  133.49    7.80
  -4   2  -4  139.79    8.30
   4   2   4  137.09    7.60
  -4   2  -4  137.69    6.80
  -5  -2  -4  401.86   20.30
   5  -2   4  399.86   20.50
  -5  -2  -4  387.06   19.90
   5  -2   4  403.56   19.50
  -5  -2  -4  413.36   18.30
  -5   2  -4  403.96   18.10
  -5   2  -4  394.06   20.00
   5   2   4  386.36   19.20
  -6  -2  -4  733.63   35.00
   6  -2   4  701.03   35.00
   6  -2   4  749.53   34.10
  -6  -2  -4  713.83   34.50
  -6   2  -4  718.13   34.50
   6   2   4  755.42   35.10
   6   2   4  722.53   33.80
   7  -2   4  228.98   13.10
  -7  -2  -4  202.98   13.70
   7  -2   4  195.48   13.80
  -7   2  -4  215.28   13.60
   7   2   4  195.98   13.80
   7   2   4  212.98   12.70
   8  -2   4    9.90    5.00
  -8  -2  -4   19.30    5.90
  -8   2  -4   18.80    5.80
   8   2   4   20.40    5.60
  -9  -2  -4   61.69   10.70
   9  -2   4   47.90    8.20
  -9   2  -4   42.40    8.00
   9   2   4   57.19   10.10
  10  -2   4  196.78   17.40
 -10  -2  -4  222.88   17.20
  10   2   4  210.18   17.10
 -10   2  -4  181.08   17.10
 -10  -3   4   40.40    9.00
  10  -3  -4   51.59    9.80
 -10   3   4   40.40    8.10
 -10   3   4   48.30    8.80
  10   3  -4   35.50    9.60
  -9  -3   4  176.88   15.30
   9  -3  -4  188.18   15.40
  -9   3   4  200.78   14.90
   9   3  -4  183.18   16.00
  -9   3   4  187.18   14.30
  -8  -3   4  248.28   19.00
   8  -3  -4  278.27   17.70
  -8  -3   4  239.78   17.00
  -8   3   4  282.37   16.70
   8   3  -4  254.87   17.40
  -8   3   4  273.67   16.70
  -7  -3   4   28.70    4.70
  -7  -3   4   29.70    6.10
   7  -3  -4   24.80    5.70
   7   3  -4   37.70    6.90
  -7   3   4   40.20    6.80
  -7   3   4   28.50    5.60
  -6  -3   4  416.36   21.80
   6  -3  -4  396.96   21.80
  -6  -3   4  414.06   20.10
   6   3  -4  406.56   21.90
  -6   3   4  447.86   21.20
  -6   3   4  395.16   20.90
   5  -3  -4 1950.70   87.79
  -5  -3   4 1971.60   87.59
  -5  -3   4 1944.91   86.29
   5   3  -4 1982.30   87.79
   5   3  -4 1970.70   85.49
  -5   3   4 1985.60   87.09
  -5   3   4 2000.90   86.99
   4  -3  -4  550.94   28.10
  -4  -3   4  610.14   28.20
  -4  -3   4  611.04   26.80
   4  -3  -4  615.34   26.10
   4   3  -4  584.04   26.50
  -4   3   4  592.84   27.50
  -4   3   4  638.64   27.80
   4   3  -4  562.14   28.20
  -3  -3   4  261.07   13.60
   3  -3  -4  264.47   13.70
  -3  -3   4  256.97   13.80
  -3  -3   4  265.67   12.20
   3  -3  -4  247.98   12.00
  -3   3   4  284.27   12.90
  -3   3   4  258.97   13.30
   3   3  -4  273.17   12.30
   2  -3  -4  702.23   29.60
  -2  -3   4  710.73   29.20
  -2  -3   4  665.33   30.70
  -2  -3   4  654.43   30.80
   2  -3  -4  659.43   30.70
  -2   3   4  683.33   29.80
   2   3  -4  648.54   29.70
  -2   3   4  647.64   30.40
  -1  -3   4 1329.57   56.49
   1  -3  -4 1267.17   55.39
   1  -3  -4 1244.88   55.99
  -1  -3   4 1156.98   55.99
  -1   3   4 1289.67   55.19
   1   3  -4 1265.87   55.49
  -1   3   4 1356.16   56.29
   0  -3   4  553.54   24.60
   0  -3   4  529.35   25.80
   0  -3  -4  532.95   24.10
   0  -3  -4  558.24   24.70
   0   3   4  525.15   25.00
   0   3  -4  538.95   23.70
   0   3   4  525.45   24.60
   0   3  -4  558.64   24.10
  -1  -3  -4    6.10    2.50
  -1  -3  -4    6.20    2.40
   1  -3   4    5.00    1.80
   1  -3   4    5.30    3.00
  -1  -3  -4    3.50    1.40
  -1   3  -4    7.70    1.60
  -1   3  -4    7.20    1.40
   1   3   4    6.10    1.60
  -2  -3  -4   26.40    3.90
  -2  -3  -4   20.00    2.60
  -2  -3  -4   26.30    3.30
   2  -3   4   22.90    3.20
   2  -3   4   18.50    3.20
   2   3   4   20.00    2.90
  -2   3  -4   21.60    3.20
  -2   3  -4   22.80    2.40
  -3  -3  -4  680.43   30.30
   3  -3   4  674.03   30.80
  -3  -3  -4  655.13   29.80
   3  -3   4  675.23   30.10
  -3  -3  -4  658.63   30.40
  -3  -3  -4  647.84   29.40
  -3   3  -4  662.33   29.30
  -3   3  -4  628.44   30.00
   4  -3   4  417.86   20.70
  -4  -3  -4  417.06   20.30
   4  -3   4  401.86   19.80
  -4  -3  -4  412.06   20.10
  -4  -3  -4  423.56   19.00
   4   3   4  391.06   19.40
  -4   3  -4  413.86   18.70
  -4   3  -4  439.96   20.10
  -5  -3  -4  264.37   14.20
  -5  -3  -4  235.78   13.60
   5  -3   4  240.88   13.20
  -5  -3  -4  249.68   12.00
   5  -3   4  257.57   14.20
  -5   3  -4  231.48   13.60
   5   3   4  250.97   13.00
  -5   3  -4  247.78   12.50
  -6  -3  -4   30.40    5.40
   6  -3   4   27.80    4.60
  -6  -3  -4   34.20    5.10
   6  -3   4   23.20    4.60
  -6   3  -4   30.30    5.00
   6   3   4   25.40    4.80
   7  -3   4  336.87   18.90
  -7  -3  -4  363.26   19.70
   7  -3   4  364.16   20.30
  -7  -3  -4  352.96   20.20
   7   3   4  356.36   19.30
  -7   3  -4  362.26   19.80
   7   3   4  359.46   20.00
  -8  -3  -4  299.67   17.90
   8  -3   4  271.57   18.10
   8   3   4  299.67   18.50
  -8   3  -4  284.57   17.80
  -9  -3  -4  129.59   13.00
   9  -3   4  120.19   13.10
  -9   3  -4  141.99   13.50
   9   3   4  134.59   13.00
 -10  -4   4   12.30    7.70
  10  -4  -4   17.50    8.50
 -10   4   4   17.70    7.00
 -10   4   4   26.00    7.90
  10   4  -4   29.80    9.40
  -9  -4   4   45.30    8.90
   9  -4  -4   58.19    9.90
  -9   4   4   45.90    7.70
  -9   4   4   74.39   11.10
   9   4  -4   50.89    9.10
  -8  -4   4    7.20    6.00
   8  -4  -4    4.90    5.70
   8   4  -4    8.50    6.00
  -8   4   4   -4.90    4.80
  -8   4   4    5.00    4.50
   7  -4  -4  707.43   35.80
  -7  -4   4  680.13   35.40
  -7   4   4  711.93   34.50
  -7   4   4  734.73   35.00
   7   4  -4  764.42   36.10
   6  -4  -4  366.06   19.50
  -6  -4   4  364.26   17.50
  -6  -4   4  329.07   19.20
   6   4  -4  340.57   19.30
  -6   4   4  362.56   18.40
  -6   4   4  339.07   18.50
   5  -4  -4    2.80    3.20
  -5  -4   4    5.90    3.50
  -5  -4   4    5.00    2.20
   5   4  -4    3.90    3.50
  -5   4   4    8.40    2.80
   5   4  -4    2.80    1.60
  -5   4   4    4.30    3.20
   4  -4  -4  218.08   13.80
  -4  -4   4  268.97   12.30
   4  -4  -4  263.47   11.70
  -4  -4   4  269.67   14.50
  -4  -4   4  255.37   13.90
   4   4  -4  258.17   12.20
   4   4  -4  238.78   14.00
  -4   4   4  270.57   13.00
  -4   4   4  260.37   13.70
  -3  -4   4 2381.56  104.99
   3  -4  -4 2394.86  103.59
  -3  -4   4 2406.36  103.59
   3  -4  -4 2292.17  105.19
  -3  -4   4 2408.66  105.49
  -3   4   4 2520.45  104.09
  -3   4   4 2439.16  104.79
   3   4  -4 2326.37  103.89
  -2  -4   4   27.40    4.10
   2  -4  -4   37.20    2.80
   2  -4  -4   37.90    4.40
  -2  -4   4   40.30    4.50
   2   4  -4   32.60    3.10
  -2   4   4   41.70    2.80
  -2   4   4   33.90    4.20
   1  -4  -4   88.49    4.90
  -1  -4   4   80.29    6.00
   1  -4  -4   90.49    6.10
  -1  -4   4   79.39    6.30
   1   4  -4   83.59    4.90
  -1   4   4   82.99    5.90
   0  -4   4  376.76   18.40
   0  -4   4  381.86   19.30
   0  -4  -4  383.36   17.70
   0  -4  -4  417.86   18.80
   0   4  -4  394.96   17.80
   0   4  -4  370.56   17.20
   0   4   4  408.56   18.80
   1  -4   4 1854.01   83.49
  -1  -4  -4 1930.01   83.99
  -1  -4  -4 1966.30   82.99
   1   4   4 1908.41   83.99
   1   4   4 1937.51   82.89
  -1   4  -4 1787.82   82.79
  -1   4  -4 1982.00   82.99
  -2  -4  -4  183.38    9.10
  -2  -4  -4  180.88   10.20
  -2  -4  -4  192.78   10.20
   2  -4   4  171.08    9.70
   2  -4   4  174.98   10.40
  -2   4  -4  180.18    9.40
  -2   4  -4  187.88    8.90
   2   4   4  178.18    9.30
  -3  -4  -4   93.09    5.60
  -3  -4  -4   99.29    6.90
  -3  -4  -4   91.79    6.30
   3  -4   4   87.79    6.40
  -3  -4  -4   96.89    6.60
   3  -4   4   96.09    6.90
  -3   4  -4   89.29    6.40
  -3   4  -4   94.59    5.30
   4  -4   4   -0.90    2.30
   4  -4   4   -0.40    2.30
  -4  -4  -4   -1.80    2.30
  -4  -4  -4    0.20    1.50
  -4  -4  -4    2.00    2.70
  -4  -4  -4    2.80    2.70
  -4   4  -4    0.00    1.30
  -4   4  -4    0.40    2.60
   5  -4   4  840.12   40.10
  -5  -4  -4  889.11   38.10
   5  -4   4  854.31   39.30
  -5  -4  -4  833.12   39.50
  -5  -4  -4  866.71   39.80
  -5   4  -4  840.02   39.30
   5   4   4  839.42   38.90
  -6  -4  -4  161.78   10.90
   6  -4   4  159.48   10.50
   6  -4   4  147.69   11.00
  -6  -4  -4  150.88   11.10
   6   4   4  153.88    9.90
  -6   4  -4  161.28   11.00
   7  -4   4  165.78   11.40
  -7  -4  -4  167.48   12.40
  -7  -4  -4  158.88   12.50
   7  -4   4  173.38   12.70
  -7   4  -4  177.88   12.60
   7   4   4  151.48   14.30
   8  -4   4    0.60    4.70
  -8  -4  -4   -0.30    5.20
   8   4   4    0.10    4.50
  -8   4  -4   -3.30    4.70
   9  -4   4  200.38   16.50
  -9  -4  -4  214.38   16.20
   9   4   4  213.48   16.60
  -9   4  -4  212.58   16.40
  -9  -5   4  235.88   19.20
   9  -5  -4  313.17   20.70
   9   5  -4  278.27   20.30
  -9   5   4  317.37   19.40
  -9   5   4  287.47   18.10
  -8  -5   4  102.99   11.50
   8  -5  -4   82.69   11.20
  -8   5   4   85.69   10.70
   8   5  -4  103.59   11.90
  -8   5   4   89.09    9.30
  -7  -5   4    5.20    5.00
   7  -5  -4    7.80    5.10
  -7   5   4   18.20    5.20
  -7   5   4   11.70    4.10
   7   5  -4   12.00    5.50
  -6  -5   4   14.70    4.90
   6  -5  -4   20.10    5.00
   6   5  -4   19.00    5.20
  -6   5   4   19.40    4.80
  -6   5   4   21.50    4.00
  -5  -5   4  855.51   39.20
  -5  -5   4  853.21   40.90
   5  -5  -4  885.21   41.40
   5   5  -4  887.61   38.90
   5   5  -4  914.91   41.50
  -5   5   4  931.41   39.90
  -5   5   4  804.12   40.30
  -4  -5   4   21.00    2.90
   4  -5  -4   22.40    2.30
   4  -5  -4   21.70    4.20
  -4  -5   4   33.70    5.10
  -4  -5   4   22.10    4.40
  -4   5   4   20.30    3.40
  -4   5   4   30.90    4.90
   4   5  -4   25.50    3.00
   3  -5  -4    0.20    1.10
   3  -5  -4   -1.60    2.50
  -3  -5   4    1.70    1.30
  -3  -5   4   -1.40    2.70
  -3  -5   4    0.60    2.70
  -3   5   4    1.70    2.30
   3   5  -4   -0.60    1.40
  -3   5   4    0.00    1.40
   2  -5  -4  166.28    8.70
   2  -5  -4  167.98   10.20
  -2  -5   4  191.58   10.50
  -2  -5   4  180.48   10.00
  -2   5   4  187.28    8.30
  -2   5   4  174.48    9.90
   2   5  -4  167.88    8.90
  -1  -5   4 2940.31  120.99
   1  -5  -4 2608.74  119.89
  -1  -5   4 2772.12  121.09
   1  -5  -4 2745.13  121.09
  -1   5   4 2739.33  120.79
   1   5  -4 2816.22  120.09
   0  -5  -4   64.49    5.60
   0  -5   4   61.79    5.40
   0  -5   4   66.49    6.10
   0  -5  -4   65.19    4.30
   0   5   4   61.29    5.30
   0   5  -4   64.79    3.80
   0   5  -4   63.09    4.20
  -1  -5  -4   65.89    6.10
   1  -5   4   36.30    6.20
  -1  -5  -4   45.80    3.80
   1  -5   4   38.40    4.70
   1   5   4   55.39    3.40
  -1   5  -4   42.40    3.50
  -1   5  -4   43.60    3.80
   1   5   4   38.80    4.70
  -2  -5  -4    3.80    1.80
  -2  -5  -4    4.10    2.70
  -2  -5  -4    5.70    1.90
   2  -5   4    7.60    3.10
  -2  -5  -4   12.40    3.50
   2  -5   4   10.70    2.80
  -2   5  -4    5.60    2.20
  -2   5  -4    3.60    1.50
  -3  -5  -4 2444.56  106.39
  -3  -5  -4 2422.46  105.79
  -3  -5  -4 2424.06  106.39
   3  -5   4 2319.07  106.19
   3  -5   4 2478.15  106.79
  -3  -5  -4 2414.46  105.29
  -3   5  -4 2468.55  105.09
  -3   5  -4 2397.86  105.79
   4  -5   4   27.90    4.80
  -4  -5  -4   31.40    5.00
  -4  -5  -4   24.00    3.90
  -4  -5  -4   23.60    3.40
  -4  -5  -4   31.50    5.40
   4  -5   4   25.80    4.20
  -4   5  -4   25.90    2.90
  -4   5  -4   19.10    3.80
   5  -5   4  176.18   11.10
   5  -5   4  177.08   11.60
  -5  -5  -4  181.18   11.30
  -5  -5  -4  182.58   11.40
  -5  -5  -4  178.08    9.50
  -5   5  -4  174.48   11.20
   5   5   4  176.28   10.60
   6  -5   4   -3.20    3.50
  -6  -5  -4   -3.30    3.70
  -6  -5  -4    4.10    4.30
   6  -5   4    4.10    3.80
   6   5   4   -0.40    2.90
  -6   5  -4    1.50    3.70
  -7  -5  -4  387.66   20.80
  -7  -5  -4  354.16   20.70
   7  -5   4  325.17   20.60
   7  -5   4  395.66   20.40
  -7   5  -4  367.76   20.30
   8  -5   4    6.90    5.10
  -8  -5  -4    0.10    5.30
  -8  -5  -4    1.00    5.20
  -8   5  -4    2.00    5.20
   8   5   4   -2.00    4.70
  -9  -5  -4   86.19   12.10
   9  -5   4   90.59   12.00
   9   5   4   82.69   11.30
  -9   5  -4   65.49   11.40
  -9  -6   4   21.80    8.00
   9  -6  -4   41.10    8.70
   9   6  -4   27.60    8.60
  -9   6   4   25.40    7.10
   8  -6  -4   50.49    8.50
  -8  -6   4   45.30    8.20
  -8   6   4   64.99   10.20
   8   6  -4   43.50    8.80
  -7  -6   4  311.27   19.50
   7  -6  -4  351.36   20.30
  -7   6   4  341.97   18.10
  -7   6   4  324.57   19.20
   7   6  -4  325.57   20.20
   6  -6  -4    2.70    4.30
  -6  -6   4    0.30    4.30
   6   6  -4    5.00    5.10
  -6   6   4    0.90    3.90
  -6   6   4    4.20    3.00
  -5  -6   4    9.40    3.90
  -5  -6   4   10.30    4.80
   5  -6  -4   10.70    4.00
   5   6  -4    5.50    2.20
  -5   6   4    9.00    2.70
  -5   6   4   11.40    3.90
   4  -6  -4   13.70    4.20
  -4  -6   4   17.90    3.70
   4  -6  -4   15.20    2.30
  -4  -6   4   15.60    4.30
  -4   6   4   17.50    3.20
   4   6  -4   15.40    2.50
  -4   6   4   13.20    3.50
  -3  -6   4 1243.18   56.59
   3  -6  -4 1267.67   56.49
   3  -6  -4 1242.98   54.39
  -3  -6   4 1235.58   55.69
  -3   6   4 1326.87   54.29
  -3   6   4 1225.68   55.69
   3   6  -4 1184.28   53.89
   3   6  -4 1194.48   54.59
  -2  -6   4  170.18    9.70
  -2  -6   4  168.58   10.30
   2  -6  -4  170.18   10.30
   2  -6  -4  166.68    8.40
   2   6  -4  160.28    8.60
  -2   6   4  157.18    9.60
   1  -6  -4   34.40    3.20
  -1  -6   4   33.70    4.50
  -1  -6   4   34.30    4.90
   1  -6  -4   33.30    5.20
   1   6  -4   35.80    2.30
   1   6  -4   37.60    3.40
  -1   6   4   35.10    4.50
   0  -6   4  164.88   10.60
   0  -6  -4  203.68   11.50
   0  -6  -4  187.18    9.70
   0  -6   4  202.08   11.10
   0   6  -4  190.88    9.10
   0   6  -4  193.38    9.70
   0   6   4  196.18   10.60
   1  -6   4 2949.41  130.29
   1  -6   4 2695.83  129.59
  -1  -6  -4 3028.10  130.49
  -1  -6  -4 3005.50  128.69
  -1   6  -4 2939.01  128.39
  -1   6  -4 3020.80  128.69
   1   6   4 2974.50  129.59
   1   6   4 3110.79  128.19
  -2  -6  -4  116.49    9.10
  -2  -6  -4  125.39    7.00
   2  -6   4  116.69    9.10
  -2  -6  -4  135.19    7.20
   2  -6   4  110.89    8.00
  -2   6  -4  125.39    6.80
   2   6   4  120.79    8.20
  -2   6  -4  119.09    7.30
  -3  -6  -4  125.29    7.50
   3  -6   4  113.19    8.60
  -3  -6  -4  134.89    9.10
   3  -6   4  130.19    9.20
  -3  -6  -4  136.19    9.60
  -3  -6  -4  128.19    8.00
  -3   6  -4  146.39    8.40
  -3   6  -4  135.09    7.20
  -4  -6  -4   20.90    3.80
  -4  -6  -4   15.20    2.70
  -4  -6  -4   16.70    4.20
   4  -6   4   19.10    4.00
  -4  -6  -4   14.00    4.20
   4  -6   4   15.10    3.80
  -4   6  -4   15.60    2.30
  -4   6  -4   19.80    4.00
   5  -6   4  785.92   37.90
  -5  -6  -4  803.62   37.60
  -5  -6  -4  836.52   38.00
  -5  -6  -4  827.82   36.30
  -5  -6  -4  809.82   37.90
   5  -6   4  783.02   38.20
  -5   6  -4  752.02   37.30
  -6  -6  -4   27.20    4.50
  -6  -6  -4   28.70    5.60
   6  -6   4   27.30    5.30
  -6  -6  -4   23.70    5.50
   6  -6   4   31.40    5.80
   6   6   4   29.50    5.00
  -6   6  -4   29.20    5.60
  -7  -6  -4   93.39   10.30
   7  -6   4  104.19   10.20
   7  -6   4   86.99    9.20
  -7  -6  -4   81.99   10.00
  -7   6  -4   81.69    9.90
  -8  -6  -4   18.00    6.40
   8  -6   4   13.60    5.90
  -8  -6  -4   21.20    6.90
  -8   6  -4    8.30    6.10
   9  -6   4  122.79   13.80
  -9  -6  -4  129.19   13.70
  -9   6  -4  115.59   13.50
   9   6   4  140.79   13.80
   9  -7  -4  193.38   17.50
  -9  -7   4  163.48   16.30
   9   7  -4  213.88   18.20
  -9   7   4  178.38   16.00
   8  -7  -4   47.10    8.80
  -8  -7   4   35.40    7.70
   8   7  -4   36.00    8.60
  -8   7   4   43.90    7.90
  -7  -7   4   15.40    6.10
   7  -7  -4   24.30    6.90
  -7   7   4   21.90    5.90
   7   7  -4   11.90    6.50
   6  -7  -4  102.49   10.70
  -6  -7   4  117.49   10.70
   6   7  -4  141.49   11.70
  -6   7   4  130.49   10.50
  -5  -7   4  524.95   26.30
   5  -7  -4  511.35   26.90
  -5  -7   4  518.65   27.50
  -5   7   4  548.45   26.20
   5   7  -4  507.15   24.20
   4  -7  -4  263.27   15.60
  -4  -7   4  245.98   15.70
  -4  -7   4  254.27   14.70
   4  -7  -4  269.07   12.70
  -4   7   4  273.37   14.80
   4   7  -4  268.97   13.20
  -3  -7   4    1.90    3.10
   3  -7  -4    1.00    1.50
  -3  -7   4    2.10    3.50
   3  -7  -4    3.70    3.20
  -3   7   4    2.30    2.90
   3   7  -4    4.50    2.00
   2  -7  -4  230.98   13.50
   2  -7  -4  236.98   11.60
  -2  -7   4  225.58   13.60
  -2  -7   4  246.48   12.80
   2   7  -4  229.68   11.70
  -2   7   4  227.78   12.70
   1  -7  -4 1665.03   73.69
  -1  -7   4 1672.23   74.39
   1  -7  -4 1731.23   75.49
  -1  -7   4 1741.93   75.49
   1   7  -4 1642.64   73.69
  -1   7   4 1640.24   74.49
   1   7  -4 1692.93   72.79
   0  -7   4  314.17   17.30
   0  -7   4  336.87   16.90
   0  -7  -4  351.66   18.10
   0  -7  -4  343.77   16.00
   0   7  -4  333.77   15.40
   0   7  -4  335.77   16.00
   0   7   4  323.27   16.70
   1  -7   4  276.47   15.30
  -1  -7  -4  292.97   13.80
   1  -7   4  269.97   15.10
  -1  -7  -4  296.27   16.40
  -1   7  -4  277.97   13.50
   1   7   4  272.67   14.80
   1   7   4  287.87   12.90
  -1   7  -4  274.27   13.70
  -2  -7  -4  486.55   22.40
   2  -7   4  469.05   24.60
   2  -7   4  461.85   23.70
  -2  -7  -4  492.75   22.20
  -2  -7  -4  492.05   25.10
  -2   7  -4  519.95   22.40
  -2   7  -4  486.05   22.60
   2   7   4  441.36   23.40
  -3  -7  -4  591.74   27.00
  -3  -7  -4  628.84   27.30
  -3  -7  -4  561.94   29.30
   3  -7   4  564.54   28.90
  -3  -7  -4  589.94   28.30
   3  -7   4  556.94   28.30
  -3   7  -4  611.04   26.80
  -3   7  -4  571.04   27.40
   4  -7   4  212.58   13.30
   4  -7   4  212.48   13.00
  -4  -7  -4  217.58   11.30
  -4  -7  -4  217.58   13.10
  -4  -7  -4  201.38   12.00
  -4  -7  -4  228.88   14.10
  -4   7  -4  196.48   12.20
  -4   7  -4  206.18   10.70
  -5  -7  -4   29.20    5.80
   5  -7   4   23.70    5.20
  -5  -7  -4   35.50    4.70
  -5  -7  -4   42.80    7.20
  -5  -7  -4   26.50    4.90
   5  -7   4   26.90    5.20
  -5   7  -4   29.30    5.10
  -6  -7  -4   75.59    9.00
  -6  -7  -4   60.79    5.80
  -6  -7  -4   67.59    8.20
   6  -7   4   61.69    8.10
   6  -7   4   67.69    8.50
  -6   7  -4   56.69    8.50
   6   7   4   52.89    7.40
  -7  -7  -4  251.97   17.20
   7  -7   4  297.27   17.80
   7  -7   4  265.17   16.90
  -7  -7  -4  251.37   16.90
  -7   7  -4  267.27   16.80
  -8  -7  -4  131.29   13.00
  -8  -7  -4  112.49   12.20
   8  -7   4  127.89   12.70
  -8   7  -4  112.09   12.10
   9  -7   4   52.79    9.10
   9   7   4   47.70    8.60
  -9   7  -4   53.39    9.10
   9  -8  -4   13.50    8.40
  -9  -8   4    2.10    7.40
  -9   8   4   17.40    7.50
   9   8  -4   17.90    9.00
  -8  -8   4  167.78   15.60
   8  -8  -4  196.48   16.60
  -8   8   4  190.98   15.60
   8   8  -4  187.48   17.10
  -7  -8   4  205.78   15.80
   7  -8  -4  222.08   16.50
   7   8  -4  219.08   16.70
  -7   8   4  226.78   15.70
  -6  -8   4  196.28   14.40
  -6  -8   4  224.68   16.80
   6  -8  -4  228.08   15.60
   6   8  -4  205.28   15.30
  -6   8   4  195.28   14.10
   5  -8  -4   -2.10    4.20
  -5  -8   4    4.90    5.50
  -5  -8   4    0.50    4.30
  -5   8   4    1.30    3.90
   5   8  -4    0.80    2.50
  -4  -8   4  471.25   23.90
  -4  -8   4  453.75   25.50
   4  -8  -4  469.25   25.20
   4   8  -4  492.75   22.60
  -4   8   4  497.15   24.20
   3  -8  -4  723.33   31.40
  -3  -8   4  680.03   34.00
  -3  -8   4  711.53   32.70
   3  -8  -4  664.53   33.70
   3   8  -4  697.83   31.70
  -3   8   4  670.73   32.70
  -2  -8   4 1010.00   45.90
   2  -8  -4  972.20   45.70
   2  -8  -4  943.21   43.40
  -2  -8   4  981.40   44.30
  -2   8   4  990.10   44.60
   2   8  -4  952.00   43.60
  -1  -8   4   48.40    6.50
   1  -8  -4   46.30    6.40
   1  -8  -4   41.80    4.20
  -1  -8   4   38.80    5.10
   1   8  -4   49.40    3.40
  -1   8   4   49.50    5.60
   1   8  -4   41.60    4.30
   0  -8  -4  324.17   17.60
   0  -8   4  313.87   15.80
   0  -8   4  305.77   16.80
   0  -8  -4  297.27   15.10
   0   8   4  324.17   16.20
   0   8  -4  303.77   14.50
   0   8  -4  304.07   15.10
  -1  -8  -4  246.18   12.70
   1  -8   4  254.17   14.00
  -1  -8  -4  261.47   15.60
   1  -8   4  234.58   14.20
  -1   8  -4  257.07   12.50
  -1   8  -4  260.57   12.70
   1   8   4  241.08   13.60
  -2  -8  -4  206.38   14.90
  -2  -8  -4  231.88   11.80
   2  -8   4  213.58   13.90
   2  -8   4  228.18   13.30
  -2  -8  -4  227.38   11.30
  -2   8  -4  221.78   11.90
  -2   8  -4  238.08   11.60
   2   8   4  211.68   12.70
  -3  -8  -4  115.19   11.00
   3  -8   4  107.19    9.60
  -3  -8  -4  108.09    7.40
  -3  -8  -4   97.69    7.20
   3  -8   4  115.09    8.90
  -3   8  -4  121.09    7.00
   3   8   4  114.39    8.70
  -3   8  -4  116.69    8.00
   4  -8   4   34.40    5.70
   4  -8   4   26.70    5.30
  -4  -8  -4   22.20    5.10
  -4  -8  -4   25.90    6.30
  -4  -8  -4   23.10    3.50
  -4  -8  -4   31.00    5.40
  -4   8  -4   28.20    3.90
  -4   8  -4   27.10    4.70
  -5  -8  -4  126.19    9.80
  -5  -8  -4  139.99   11.80
   5  -8   4  127.69   10.80
  -5  -8  -4  124.39    8.60
  -5  -8  -4  127.09   11.10
   5  -8   4  145.99   11.00
  -5   8  -4  151.98   10.60
  -6  -8  -4  288.97   17.90
   6  -8   4  290.97   18.20
  -6  -8  -4  282.37   18.70
  -6  -8  -4  298.57   15.70
   6  -8   4  330.27   18.50
  -6  -8  -4  270.17   17.20
  -6   8  -4  328.37   18.00
  -7  -8  -4    7.50    5.90
   7  -8   4   13.10    5.60
  -7  -8  -4   12.00    5.90
   7  -8   4   16.40    6.10
  -7   8  -4    7.60    5.60
  -8  -8  -4    5.00    6.30
   8  -8   4   10.10    6.30
  -8   8  -4    3.20    5.90
  -8  -9   4   69.79   12.20
   8  -9  -4   57.79   10.30
   8   9  -4   66.29   11.20
  -8   9   4   67.69   10.00
  -7  -9   4    5.00    6.30
   7  -9  -4   11.40    7.00
   7   9  -4    8.70    7.50
  -7   9   4    9.00    6.20
   6  -9  -4  379.06   22.90
  -6  -9   4  399.76   24.80
  -6  -9   4  364.16   21.50
  -6   9   4  411.26   22.00
   6   9  -4  371.46   19.30
   5  -9  -4   74.49    9.60
  -5  -9   4   54.59    8.40
  -5  -9   4   79.89   10.80
   5   9  -4   62.89    6.10
  -5   9   4   73.79    8.50
  -4  -9   4  537.45   27.30
   4  -9  -4  546.65   29.00
  -4  -9   4  557.84   29.80
  -4   9   4  566.24   27.80
  -4   9   4  596.74   25.90
   4   9  -4  536.85   26.20
  -3  -9   4   31.00    5.00
   3  -9  -4   23.80    5.30
  -3  -9   4   23.80    6.00
   3  -9  -4   25.90    3.70
  -3   9   4   20.00    4.50
   3   9  -4   24.70    3.50
   2  -9  -4  571.04   28.70
  -2  -9   4  550.54   27.00
  -2  -9   4  604.74   29.10
   2  -9  -4  514.95   26.10
   2   9  -4  580.14   26.40
  -2   9   4  582.64   27.40
   1  -9  -4  251.27   15.10
  -1  -9   4  254.17   13.20
  -1  -9   4  253.47   15.10
   1  -9  -4  241.48   12.50
  -1   9   4  229.28   13.50
   1   9  -4  233.58   12.60
   0  -9   4  980.60   47.20
   0  -9   4 1035.90   45.90
   0  -9  -4 1055.39   45.50
   0  -9  -4 1056.69   48.20
   0   9   4 1024.30   46.20
   0   9  -4  962.20   44.60
   0   9  -4  970.20   45.30
  -1  -9  -4    8.50    2.50
  -1  -9  -4    0.40    4.50
   1  -9   4    8.30    3.40
   1  -9   4   10.10    4.20
  -1   9  -4    7.00    2.40
   1   9   4    8.90    3.20
  -1   9  -4    8.40    2.60
  -2  -9  -4   59.19    5.90
  -2  -9  -4   80.59   10.90
   2  -9   4   83.89    8.10
   2  -9   4   76.59    8.00
  -2   9  -4   78.09    6.40
  -2   9  -4   75.89    5.90
   2   9   4   95.29    7.40
   3  -9   4    2.30    3.80
   3  -9   4    7.00    4.60
  -3  -9  -4    4.30    2.80
  -3  -9  -4   -2.50    5.60
  -3   9  -4    2.20    2.10
  -3   9  -4   -0.10    3.20
   3   9   4    3.20    3.20
  -4  -9  -4  165.88   10.20
  -4  -9  -4  170.68   14.20
   4  -9   4  164.18   12.00
   4  -9   4  162.98   12.90
  -4  -9  -4  164.08   10.60
  -4   9  -4  162.98    9.40
  -4   9  -4  180.08   11.10
   4   9   4  170.18   11.60
  -5  -9  -4   12.80    6.50
  -5  -9  -4    8.30    3.30
   5  -9   4    3.80    4.80
  -5  -9  -4    2.50    4.90
   5  -9   4    8.30    4.60
  -5  -9  -4    3.00    4.00
  -5   9  -4   12.90    4.90
   6  -9   4   24.00    6.20
  -6  -9  -4   16.40    5.50
  -6  -9  -4   12.10    6.70
   6  -9   4   10.10    5.40
  -6  -9  -4   17.20    6.10
  -6  -9  -4   14.70    4.00
  -6   9  -4    8.00    5.40
  -7  -9  -4   43.10    7.40
   7  -9   4   53.69    9.90
  -7   9  -4   44.70    7.70
  -8   9  -4  472.55   26.70
  -8 -10   4  294.27   20.70
   8 -10  -4  318.37   22.40
   8  10  -4  269.07   22.30
  -8  10   4  304.07   20.60
  -7 -10   4   -6.20    6.10
   7 -10  -4    0.50    6.70
  -7  10   4   -2.10    5.90
   7  10  -4    0.00    7.30
  -6 -10   4   95.29   14.40
  -6 -10   4  113.19   11.30
   6 -10  -4  104.69   12.90
  -6  10   4  128.89   11.90
   6  10  -4  100.69    8.10
  -5 -10   4   11.30    5.20
  -5 -10   4    8.50    6.10
   5 -10  -4   12.00    5.80
  -5  10   4   12.60    5.50
   5  10  -4    9.10    3.40
   4 -10  -4  254.57   17.40
  -4 -10   4  275.17   18.50
  -4 -10   4  269.07   15.60
  -4  10   4  270.47   13.70
  -4  10   4  268.17   16.00
   4  10  -4  263.67   14.30
  -3 -10   4    0.90    3.70
   3 -10  -4   -2.50    4.40
  -3 -10   4   -0.30    4.90
   3 -10  -4   -3.00    1.80
   3  10  -4    1.50    2.70
  -3  10   4    3.00    4.00
  -2 -10   4  604.54   31.20
   2 -10  -4  620.24   28.20
  -2 -10   4  629.14   28.90
   2 -10  -4  597.54   30.90
   2  10  -4  585.04   28.30
  -2  10   4  586.24   29.20
   1 -10  -4  179.38   13.20
   1 -10  -4  189.88   10.50
  -1 -10   4  198.38   13.90
  -1 -10   4  181.68   11.10
  -1  10   4  192.78   11.70
   1  10  -4  182.48   10.60
   0 -10  -4  581.74   29.80
   0 -10   4  556.44   28.70
   0 -10   4  567.14   26.70
   0 -10  -4  565.54   26.40
   0  10   4  546.85   27.10
   0  10  -4  561.74   26.50
   1 -10   4    2.80    3.00
  -1 -10  -4   -0.10    2.20
  -1 -10  -4   -5.40    4.50
   1 -10   4    1.60    4.00
  -1  10  -4    0.20    2.30
   1  10   4    0.40    2.90
  -1  10  -4   -4.00    2.40
  -2 -10  -4  638.94   35.00
   2 -10   4  643.64   33.10
  -2 -10  -4  676.43   30.90
   2 -10   4  664.13   32.00
  -2  10  -4  660.53   30.80
  -2  10  -4  668.93   30.70
   2  10   4  666.83   31.60
  -3 -10  -4   -1.30    2.70
   3 -10   4    0.50    4.20
  -3 -10  -4   -1.40    6.20
   3  10   4   -0.60    3.20
  -3  10  -4    0.60    2.20
  -3  10  -4   -1.40    3.30
  -4 -10  -4   35.80    8.40
  -4 -10  -4   30.10    4.80
   4 -10   4   63.79    8.90
  -4  10  -4   46.00    7.00
  -4  10  -4   50.69    5.20
   4  10   4   26.00    5.40
   5 -10   4   14.90    5.80
  -5 -10  -4    4.10    3.50
  -5 -10  -4   12.00    7.50
   5  10   4   -1.60    4.10
  -5  10  -4    8.50    4.80
   6 -10   4  295.27   20.10
  -6 -10  -4  339.37   17.30
  -6 -10  -4  307.67   22.20
  -6  10  -4  326.27   19.20
   7 -10   4    2.40    5.70
  -7  10  -4    6.50    6.10
  -8  10  -4    4.20    6.70
  -7 -11   4   17.80    7.50
   7 -11  -4   29.30    9.00
   7  11  -4   34.80    9.80
  -7  11   4   13.20    7.20
   6 -11  -4  127.29   14.10
  -6 -11   4  101.49   15.10
  -6 -11   4  110.59   12.00
   6  11  -4  105.59    8.70
  -6  11   4  120.99   12.50
  -5 -11   4    5.70    7.80
  -5 -11   4   12.70    5.50
   5 -11  -4   18.10    6.90
   5  11  -4   15.70    4.10
  -5  11   4    8.20    5.50
   4 -11  -4   56.39    9.20
  -4 -11   4   57.09    8.20
  -4 -11   4   64.59   11.50
  -4  11   4   68.29    5.60
  -4  11   4   52.29    8.70
   4  11  -4   65.39    6.60
  -3 -11   4    0.50    5.70
   3 -11  -4    8.20    5.50
  -3 -11   4    1.90    3.80
  -3  11   4    5.10    4.30
   3  11  -4    0.30    3.00
  -3  11   4    1.70    2.20
   2 -11  -4  443.26   22.00
   2 -11  -4  452.45   25.20
  -2 -11   4  457.15   23.00
  -2 -11   4  442.16   25.50
   2  11  -4  467.15   22.40
  -2  11   4  465.65   23.50
  -1 -11   4  102.49   11.20
   1 -11  -4  115.79   11.10
   1 -11  -4  129.09    8.20
  -1  11   4  129.79    9.50
   1  11  -4  110.09    8.00
   0 -11   4  783.72   38.80
   0 -11  -4  795.32   36.30
   0 -11  -4  773.82   39.50
   0  11  -4  792.12   36.20
   0  11   4  771.22   36.90
  -1 -11  -4   97.79   12.40
  -1 -11  -4  107.99    7.80
   1 -11   4  117.79   10.80
   1  11   4  102.49    8.70
  -1  11  -4   96.69    7.50
  -2 -11  -4  239.38   13.10
   2 -11   4  222.18   15.70
  -2 -11  -4  193.08   17.80
  -2  11  -4  242.58   13.10
  -2  11  -4  244.98   12.90
   2  11   4  225.08   13.70
   3 -11   4   66.69    9.70
  -3 -11  -4   51.39   10.40
  -3 -11  -4   70.09    7.00
   3  11   4   73.89    7.90
  -3  11  -4   64.79    6.10
  -3  11  -4   63.59    7.70
   4 -11   4  374.06   21.80
  -4 -11  -4  291.87   23.70
  -4 -11  -4  373.46   18.90
  -4  11  -4  344.57   18.00
   4  11   4  366.56   19.90
  -4  11  -4  382.56   19.70
  -5 -11  -4    9.90    8.30
  -5 -11  -4    5.30    3.80
   5 -11   4    6.00    6.20
  -5  11  -4    8.50    5.30
  -6 -11  -4   30.60    9.80
   6 -11   4   23.50    7.30
  -6  11  -4   20.30    6.50
   7 -11   4   27.10    7.90
  -7  11  -4   25.50    7.60
  -7 -12   4  116.59   18.60
   7 -12  -4   85.19   14.30
  -7 -12   4  100.49   18.50
  -7  12   4  120.29   14.00
   7  12  -4  119.19   15.80
   6 -12  -4   28.50    8.60
  -6 -12   4   20.60   10.20
   6  12  -4   18.90    4.70
  -6  12   4   21.50    7.30
  -5 -12   4   -3.50    8.10
   5 -12  -4   -2.70    6.00
  -5  12   4   -9.80    5.30
   5  12  -4   -6.50    3.30
  -4 -12   4   75.19   13.90
   4 -12  -4   93.99   12.00
   4  12  -4   91.39    8.10
  -4  12   4   86.99    6.90
  -4  12   4   80.09   10.30
  -3 -12   4  109.19   13.10
   3 -12  -4  105.69   12.00
  -3  12   4  122.99    8.00
   3  12  -4  105.59    8.70
  -3  12   4  101.59   10.20
  -2 -12   4  311.17   21.20
   2 -12  -4  306.77   20.90
  -2  12   4  325.87   17.30
   2  12  -4  360.76   17.80
  -2  12   4  369.46   19.00
   1 -12  -4   -4.20    5.60
  -1 -12   4    1.30    5.90
   1 -12  -4    1.20    2.90
   1  12  -4    6.40    3.10
  -1  12   4    1.10    3.90
   0 -12  -4  229.98   16.70
   0 -12   4  200.38   15.30
   0 -12  -4  203.78   12.10
   0  12   4  198.78   13.10
   0  12  -4  206.48   12.10
  -1 -12  -4  353.36   23.10
  -1 -12  -4  355.36   18.90
   1 -12   4  394.16   22.10
  -1  12  -4  373.56   18.90
   1  12   4  371.06   19.60
   2 -12   4  433.76   24.10
  -2 -12  -4  430.66   26.70
  -2 -12  -4  410.96   21.10
  -2  12  -4  398.86   20.70
   2  12   4  416.46   21.70
  -3 -12  -4  150.18   10.30
  -3 -12  -4  131.79   16.60
   3 -12   4  176.28   14.10
   3  12   4  144.69   11.00
  -3  12  -4  143.59   11.00
  -3  12  -4  141.79    9.60
   4 -12   4   62.39   10.80
  -4 -12  -4   69.69   12.40
  -4 -12  -4   79.09    7.70
  -4  12  -4   72.59    6.90
  -4  12  -4   68.19    8.90
  -5 -12  -4   97.49    8.80
   5 -12   4  101.99   11.80
  -5 -12  -4   57.39   12.50
  -5  12  -4   97.29   10.90
   6 -12   4  112.69   13.10
  -6  12  -4  126.49   12.30
   6  12   4  111.99    9.80
   7 -12   4   19.30    8.10
  -7  12  -4   30.80    7.80
   6 -13  -4   94.29   15.00
  -6 -13   4  104.69   19.20
   6  13  -4   87.49    9.20
  -6  13   4   90.39   13.40
  -5 -13   4  215.98   20.40
   5 -13  -4  218.18   17.70
  -5  13   4  172.38   15.20
   5  13  -4  179.28   12.70
  -4 -13   4  148.49   16.70
   4 -13  -4  129.59   14.40
  -4  13   4  153.48   13.10
   4  13  -4  143.39   10.70
  -3 -13   4   11.50    7.90
   3 -13  -4   -0.60    5.80
  -3  13   4   -0.20    2.70
   3  13  -4   -0.70    3.50
  -3  13   4   -0.40    4.90
  -2 -13   4   31.80    8.60
   2 -13  -4   30.40    7.60
  -2  13   4   23.30    3.90
  -2  13   4   21.80    5.80
   2  13  -4   27.60    4.70
  -1 -13   4  490.65   28.90
   1 -13  -4  508.55   29.20
   1  13  -4  503.85   25.00
  -1  13   4  516.45   25.90
  -1  13   4  502.05   24.80
   0 -13   4  354.26   21.70
   0 -13  -4  349.77   22.10
   0 -13  -4  336.47   17.70
   0  13  -4  319.07   17.60
   0  13   4  308.67   18.30
  -1 -13  -4   48.80    6.40
   1 -13   4   29.80    7.70
  -1 -13  -4   40.30    9.30
   1  13   4   32.70    5.60
  -1  13  -4   44.10    6.10
   2 -13   4   77.79   11.00
  -2 -13  -4   72.09   12.10
  -2 -13  -4   54.29    7.30
   2  13   4   63.89    8.10
  -2  13  -4   63.89    7.00
  -3 -13  -4  141.19   19.20
  -3 -13  -4  185.88   12.60
   3 -13   4  211.68   16.30
  -3  13  -4  224.78   12.30
  -4 -13  -4   34.10   11.50
   4 -13   4   41.30    9.00
  -4  13  -4   28.50    4.90
   4  13   4   21.10    5.20
   5 -13   4  122.59   13.00
  -5 -13  -4   62.49   14.30
  -5  13  -4  117.19   11.40
   5  13   4   94.59    9.40
   6 -13   4    7.80    7.20
   6  13   4    0.80    4.40
  -6  13  -4    8.70    6.60
  -5 -14   4  -14.10   10.10
   5 -14  -4    9.70    7.80
  -5  14   4  -11.00    5.90
   5  14  -4   -0.10    4.60
  -4 -14   4   29.60   11.00
   4 -14  -4   23.20    9.00
   4  14  -4   16.30    5.20
  -4  14   4   16.30    6.80
  -3 -14   4  561.14   34.20
   3 -14  -4  576.44   33.40
   3  14  -4  603.94   28.80
  -3  14   4  566.44   30.10
  -3  14   4  574.44   28.10
  -2 -14   4  139.99   15.60
   2 -14  -4  154.98   15.70
   2  14  -4  123.69   10.20
  -2  14   4  134.89    9.80
  -2  14   4  138.59   12.00
   1 -14  -4   11.70    7.20
  -1 -14   4   20.50    8.60
   1  14  -4   26.30    4.80
  -1  14   4   20.60    5.60
  -1  14   4   34.60    5.00
   0 -14   4    7.80    6.70
   0 -14  -4   10.70    7.60
   0  14  -4   13.30    4.10
   0  14   4   13.30    4.80
   0  14   4   17.30    4.10
  -1 -14  -4  300.27   22.10
   1 -14   4  283.57   19.60
   1  14   4  255.47   15.50
  -1  14  -4  262.97   15.50
   1  14   4  278.97   18.10
   2 -14   4   -2.80    6.60
  -2 -14  -4    9.80    9.80
  -2  14  -4    3.40    3.60
   2  14   4    5.90    3.80
  -3 -14  -4   40.00   12.40
   3 -14   4   35.40    8.60
   3  14   4   61.39    7.50
  -3  14  -4   34.80    5.30
   4 -14   4   18.80    8.30
  -4 -14  -4   -2.00   10.30
  -4  14  -4   12.10    4.40
   4  14   4    4.60    4.40
   5 -14   4  202.98   18.30
   5  14   4  190.98   13.60
  -4 -15   4    3.00   10.20
   4 -15  -4    4.00    8.70
  -4  15   4   -8.20    5.70
   4  15  -4   10.50    5.10
   3 -15  -4    9.70    7.70
  -3 -15   4   19.60   10.50
  -3  15   4   -3.10    3.40
   3  15  -4    7.90    4.70
  -3  15   4    9.10    6.00
  -2 -15   4   -5.50    8.00
   2 -15  -4   -5.60    7.40
   2  15  -4   -2.20    4.20
  -2  15   4    1.80    5.40
  -2  15   4    5.70    3.60
  -1 -15   4  553.54   29.70
   1 -15  -4  411.86   27.80
  -1  15   4  423.26   22.90
  -1  15   4  439.56   24.10
   1  15  -4  427.26   23.20
   0 -15   4    2.90    7.80
   0 -15  -4    9.30    8.50
   0  15  -4   -0.90    3.70
   0  15   4    1.20    3.60
   1 -15   4   24.80    8.40
  -1 -15  -4   26.30   10.30
  -1  15  -4   15.50    4.60
   1  15   4   14.60    4.60
  -2 -15  -4   39.40   11.90
   2 -15   4   30.20    9.20
  -2  15  -4   27.70    5.40
   2  15   4   36.30    5.90
   3 -15   4  212.68   18.30
  -3 -15  -4  180.48   21.90
  -3  15  -4  223.38   13.60
   3  15   4  201.58   13.80
  -4 -15  -4    4.30   11.70
   4 -15   4    7.30    7.70
   4  15   4    5.80    4.90
   3 -16  -4  199.88   19.70
  -3 -16   4  216.98   22.60
   3  16  -4  209.18   14.50
  -3  16   4  218.88   13.70
  -3  16   4  203.68   16.30
   2 -16  -4   20.30    9.20
  -2 -16   4    3.00    9.50
   2  16  -4   20.40    5.40
  -2  16   4    0.00    6.70
  -2  16   4   13.20    4.60
   1 -16  -4   -4.50    7.80
  -1 -16   4   -9.80    7.80
  -1  16   4    1.60    3.60
   1  16  -4    3.90    4.50
   0 -16  -4   12.50    9.00
   0 -16   4    7.50    9.00
   0  16  -4    4.80    4.50
   0  16   4   12.60    4.40
   1 -16   4  382.06   26.70
  -1 -16  -4  425.46   28.70
  -1  16  -4  367.86   21.00
   1  16   4  365.36   20.80
   2 -16   4  105.99   14.50
  -2 -16  -4   91.09   15.00
  -2  16  -4   62.59    8.70
   2  16   4   69.39    8.90
  -3 -16  -4   12.30   12.20
   3 -16   4   12.20    9.10
   3  16   4    2.90    4.70
  -3  16  -4    9.40    4.90
 -10   0   5   -1.10    6.30
  10   0  -5    2.30    7.20
 -10   0   5   -8.90    5.90
  -9   0   5  304.77   18.80
  -9   0   5  337.97   20.60
   9   0  -5  318.97   20.90
   8   0  -5   -1.60    5.40
  -8   0   5   -4.20    4.70
  -8   0   5   -3.90    4.10
   7   0  -5  792.42   39.80
  -7   0   5  831.22   39.50
  -7   0   5  839.32   38.50
  -6   0   5   -2.70    3.10
  -6   0   5    3.10    2.90
   6   0  -5   -0.30    3.70
   5   0  -5 1212.08   59.49
  -5   0   5 1377.86   58.79
  -5   0   5 1372.36   59.49
   4   0  -5    0.20    1.10
  -4   0   5    3.40    2.10
  -4   0   5    2.60    2.40
   4   0  -5   -3.00    2.40
  -3   0   5   12.30    2.80
   3   0  -5   12.70    2.00
   3   0  -5   16.10    3.00
  -3   0   5   15.90    2.40
   2   0  -5   -3.70    1.10
  -2   0   5   -1.20    1.50
  -2   0   5   -1.10    1.80
   2   0  -5   -0.70    1.90
  -1   0   5 1355.56   60.39
  -1   0   5 1382.56   59.89
   1   0  -5 1384.76   59.49
   1   0  -5 1339.97   59.69
   0   0   5   -1.50    3.30
   0   0  -5   -0.10    1.10
   0   0  -5    0.60    1.30
   0   0  -5   -3.60    1.90
  -1   0  -5  443.56   19.50
  -1   0  -5  421.76   19.80
   1   0   5  427.16   20.50
  -2   0  -5    1.50    1.90
  -2   0  -5   -0.70    1.20
   2   0   5    0.60    0.80
   2   0   5    2.40    2.00
  -3   0  -5 7393.66  311.27
   3   0   5 7268.27  312.57
   3   0   5 7312.47  311.17
  -3   0  -5 6943.81  311.97
   4   0   5    0.30    2.10
  -4   0  -5    1.00    1.40
  -4   0  -5   -1.30    2.30
   4   0   5    1.90    1.60
  -5   0  -5   66.09    4.30
   5   0   5   65.39    5.20
   5   0   5   64.39    6.50
  -5   0  -5   58.49    6.30
  -6   0  -5    2.70    3.50
   6   0   5   -1.80    2.90
   6   0   5    1.50    2.60
  -7   0  -5  465.05   23.50
   7   0   5  426.96   23.90
   8   0   5    4.80    4.60
  -8   0  -5    0.30    4.90
  -9   0  -5   -4.80    5.90
   9   0   5    1.40    5.40
  10   0   5   -6.50    5.80
  10  -1  -5    1.50    7.30
 -10  -1   5    2.40    6.80
  10   1  -5   15.20    7.70
 -10   1   5   -1.30    6.10
 -10   1   5    0.40    6.10
   9  -1  -5  392.16   23.10
  -9  -1   5  352.26   22.00
  -9  -1   5  372.46   20.70
  -9   1   5  345.87   21.00
   9   1  -5  352.76   22.70
  -9   1   5  363.06   21.90
   8  -1  -5   88.29   10.80
  -8  -1   5   76.99    9.00
  -8  -1   5   72.19   10.40
   8   1  -5   73.19   10.50
  -8   1   5   88.89    9.60
  -8   1   5   99.69   10.40
  -7  -1   5  655.13   32.40
   7  -1  -5  654.73   32.60
  -7  -1   5  649.04   31.00
  -7   1   5  707.23   32.40
   7   1  -5  652.13   32.80
  -7   1   5  593.94   31.20
  -6  -1   5   61.79    6.50
  -6  -1   5   63.39    7.40
   6  -1  -5   69.99    7.50
   6   1  -5   64.69    7.60
  -6   1   5   70.69    7.30
  -6   1   5   64.79    6.90
  -5  -1   5  689.73   32.60
   5  -1  -5  675.43   32.80
  -5  -1   5  667.83   31.50
   5   1  -5  733.13   33.10
  -5   1   5  702.53   32.40
  -5   1   5  687.43   32.00
  -4  -1   5  111.19    6.70
   4  -1  -5  123.09    7.90
  -4  -1   5  112.09    7.70
   4  -1  -5  112.49    5.50
  -4   1   5  112.09    7.10
   4   1  -5  103.79    7.70
   4   1  -5  121.39    5.80
  -4   1   5  108.19    7.30
  -3  -1   5 1037.20   44.90
   3  -1  -5  982.00   45.80
  -3  -1   5  997.00   45.80
   3  -1  -5 1037.80   44.50
   3   1  -5 1013.00   44.60
  -3   1   5 1040.40   45.30
  -3   1   5 1002.20   45.50
   3   1  -5 1056.29   45.90
   2  -1  -5    7.00    1.50
  -2  -1   5    7.40    2.40
  -2  -1   5    8.50    1.60
   2  -1  -5   12.30    2.50
  -2   1   5    8.70    2.20
  -2   1   5    6.70    2.00
   2   1  -5    7.20    2.20
   2   1  -5    8.70    1.60
  -1  -1   5   11.10    2.90
   1  -1  -5   13.00    1.80
   1  -1  -5   11.90    2.10
  -1  -1   5   19.20    2.70
  -1   1   5   16.90    2.90
   1   1  -5   15.60    2.70
  -1   1   5   10.80    2.30
   1   1  -5   14.30    2.30
   0  -1   5 1173.28   48.90
   0  -1  -5 1146.79   48.70
   0  -1   5  971.00   50.69
   0  -1  -5 1165.58   49.00
   0   1   5 1075.59   50.59
   0   1  -5 1149.08   49.00
   0   1  -5 1142.59   49.10
   0   1   5 1111.99   49.80
  -1  -1  -5 4768.42  204.08
   1  -1   5 4852.61  204.88
   1  -1   5 4234.68  203.08
  -1  -1  -5 4913.31  203.58
  -1   1  -5 4843.12  203.48
  -1   1  -5 4656.73  203.68
   1   1   5 4797.32  204.18
  -2  -1  -5   33.70    4.10
   2  -1   5   37.20    4.30
   2  -1   5   37.80    2.60
  -2  -1  -5   39.00    3.10
   2   1   5   35.50    3.90
  -2   1  -5   37.50    3.00
   2   1   5   38.90    2.30
  -2   1  -5   33.10    3.80
  -3  -1  -5  231.18   11.10
  -3  -1  -5  224.88   11.90
   3  -1   5  233.58   11.00
   3  -1   5  244.18   12.60
  -3   1  -5  232.08   11.00
  -3   1  -5  216.58   11.70
   3   1   5  223.48   12.20
   3   1   5  231.28   10.80
  -4  -1  -5  117.99    6.30
   4  -1   5  120.49    6.70
  -4  -1  -5  113.29    7.80
   4  -1   5  119.19    8.10
  -4   1  -5  128.99    6.30
   4   1   5  108.09    6.50
   4   1   5  110.49    7.80
  -4   1  -5  106.29    7.40
   5  -1   5 1782.12   79.19
   5  -1   5 1730.13   80.49
  -5  -1  -5 1826.02   78.39
   5   1   5 1802.52   80.49
   5   1   5 1769.62   78.99
  -5   1  -5 1859.91   79.89
  -5   1  -5 1827.72   78.29
  -6  -1  -5  157.18   10.90
   6  -1   5  171.18   11.50
   6  -1   5  168.38   10.00
  -6   1  -5  160.68   11.10
   6   1   5  157.48    9.70
   6   1   5  170.88   11.40
   7  -1   5   42.60    7.30
  -7  -1  -5   44.60    6.50
   7   1   5   45.60    7.20
  -7   1  -5   38.30    6.10
   8  -1   5    7.30    5.10
  -8  -1  -5   -1.70    5.10
  -8   1  -5    3.80    5.30
   8   1   5   13.00    5.10
   9  -1   5  198.08   15.60
  -9  -1  -5  171.38   15.10
  -9   1  -5  169.58   15.30
   9   1   5  170.98   14.80
  10  -2  -5   73.59   13.40
 -10  -2   5   74.39   12.20
  10   2  -5   72.39   13.50
 -10   2   5   68.09   11.50
 -10   2   5   77.49   11.40
  -9  -2   5  118.69   13.50
   9  -2  -5  145.39   14.00
  -9   2   5  140.49   13.00
  -9   2   5  146.19   13.00
   9   2  -5  139.89   14.00
  -8  -2   5   -4.80    4.80
   8  -2  -5    8.40    6.00
  -8  -2   5   -1.10    3.90
  -8   2   5   -2.20    4.60
   8   2  -5    2.00    5.40
  -8   2   5    1.00    5.00
   7  -2  -5  490.45   27.10
  -7  -2   5  553.34   27.40
  -7  -2   5  515.85   25.50
  -7   2   5  512.75   26.10
   7   2  -5  530.05   27.40
  -7   2   5  546.75   26.80
   6  -2  -5  713.93   32.90
  -6  -2   5  703.83   31.20
  -6  -2   5  668.63   32.50
  -6   2   5  626.24   31.80
  -6   2   5  637.34   31.60
  -5  -2   5  622.54   30.80
   5  -2  -5  650.63   31.00
  -5  -2   5  686.83   29.60
  -5   2   5  639.44   30.40
   5   2  -5  639.64   28.60
   5   2  -5  649.74   31.10
  -5   2   5  635.64   30.20
  -4  -2   5  160.18    8.30
  -4  -2   5  157.28    9.60
   4  -2  -5  156.18    9.70
   4  -2  -5  158.88    7.40
   4   2  -5  165.78    7.80
  -4   2   5  156.28    9.10
   4   2  -5  154.88    9.70
  -4   2   5  156.68    9.10
  -3  -2   5  482.35   23.20
   3  -2  -5  495.85   23.20
  -3  -2   5  491.25   21.90
   3  -2  -5  495.95   21.70
   3   2  -5  473.35   21.80
  -3   2   5  459.95   22.50
   3   2  -5  507.05   23.20
  -3   2   5  507.55   22.70
  -2  -2   5  597.14   27.00
  -2  -2   5  529.55   26.80
   2  -2  -5  602.14   26.80
  -2  -2   5  600.84   25.60
   2  -2  -5  593.44   25.80
  -2   2   5  591.04   26.30
   2   2  -5  588.44   26.80
   2   2  -5  562.54   25.90
  -2   2   5  584.44   26.60
  -1  -2   5 1448.66   62.09
   1  -2  -5 1387.96   62.69
  -1  -2   5 1477.85   62.89
  -1  -2   5 1431.26   63.59
   1  -2  -5 1456.75   62.39
   1   2  -5 1414.36   62.39
  -1   2   5 1441.66   63.19
  -1   2   5 1417.16   62.79
   0  -2  -5    9.60    1.70
   0  -2  -5   14.90    2.60
   0  -2   5    0.70    3.50
   0  -2   5   11.30    1.90
   0   2  -5   12.10    1.70
   0   2   5   18.60    3.60
   0   2   5   12.40    2.70
   0   2  -5    8.50    1.60
   1  -2   5   92.99    7.30
  -1  -2  -5   86.19    5.00
   1  -2   5   80.59    4.70
  -1  -2  -5   82.79    4.90
  -1  -2  -5   84.19    6.10
   1   2   5   81.29    5.30
  -1   2  -5   87.09    5.00
  -1   2  -5   85.09    4.90
   2  -2   5 1788.92   77.19
   2  -2   5 1720.13   78.49
  -2  -2  -5 1764.22   76.99
  -2  -2  -5 1823.42   78.09
  -2  -2  -5 1838.72   77.39
  -2   2  -5 1768.62   77.19
  -2   2  -5 1830.02   77.59
   2   2   5 1686.13   77.79
  -3  -2  -5 1463.65   63.19
   3  -2   5 1476.25   63.39
   3  -2   5 1482.25   64.69
  -3  -2  -5 1423.36   63.99
  -3   2  -5 1454.15   63.09
  -3   2  -5 1405.26   63.79
   3   2   5 1446.66   64.19
   3   2   5 1422.76   63.09
  -4  -2  -5  422.06   19.00
  -4  -2  -5  402.06   20.20
   4  -2   5  435.46   21.00
   4  -2   5  424.56   19.60
  -4   2  -5  408.26   18.90
   4   2   5  407.56   19.20
   4   2   5  409.46   20.50
  -4   2  -5  408.56   20.10
  -5  -2  -5  245.48   13.90
  -5  -2  -5  258.17   12.20
   5  -2   5  251.07   13.10
   5  -2   5  242.48   14.30
  -5   2  -5  260.67   13.90
   5   2   5  247.98   12.70
   5   2   5  235.78   14.00
  -5   2  -5  255.37   12.00
   6  -2   5   37.50    6.50
   6  -2   5   37.20    5.30
  -6  -2  -5   48.30    6.80
   6   2   5   38.90    6.30
  -6   2  -5   26.70    4.60
   6   2   5   33.80    4.90
   7  -2   5  378.26   21.00
  -7  -2  -5  366.36   20.20
   7   2   5  382.56   20.90
  -7   2  -5  360.16   20.10
  -8  -2  -5  127.89   12.00
   8  -2   5  138.59   12.30
   8   2   5  130.19   12.10
  -8   2  -5  144.69   12.50
   9  -2   5    3.20    5.60
  -9  -2  -5   -2.10    5.80
  -9   2  -5  -10.70    5.40
   9   2   5   -1.40    5.20
 -10  -3   5    1.50    6.90
  10  -3  -5    6.90    7.50
  10   3  -5    8.80    8.00
 -10   3   5   -2.90    6.40
 -10   3   5   -0.20    5.90
   9  -3  -5   69.79   11.40
  -9  -3   5   62.39   10.70
   9   3  -5   64.69   11.60
  -9   3   5   50.79    8.00
  -9   3   5   64.19   10.50
  -8  -3   5  438.56   23.50
   8  -3  -5  385.56   23.30
   8   3  -5  420.46   23.60
  -8   3   5  387.66   22.20
  -8   3   5  395.76   22.20
   7  -3  -5  199.68   13.40
  -7  -3   5  187.18   11.20
  -7  -3   5  176.08   13.20
  -7   3   5  167.28   12.40
  -7   3   5  182.58   12.20
   7   3  -5  173.28   13.40
  -6  -3   5    2.50    3.70
  -6  -3   5   -0.70    2.60
   6  -3  -5   -0.50    3.70
  -6   3   5   -2.90    3.50
  -6   3   5   -0.70    3.10
   6   3  -5   -1.00    3.90
  -5  -3   5  554.64   26.90
   5  -3  -5  562.74   27.20
  -5  -3   5  547.95   25.30
  -5   3   5  527.85   26.10
   5   3  -5  546.45   24.70
   5   3  -5  574.14   27.20
  -5   3   5  550.64   26.30
   4  -3  -5 1644.14   71.49
   4  -3  -5 1648.83   73.59
  -4  -3   5 1635.34   71.99
  -4  -3   5 1623.04   73.39
  -4   3   5 1621.94   72.69
   4   3  -5 1669.93   73.59
   4   3  -5 1690.53   71.79
  -4   3   5 1676.03   72.99
   3  -3  -5  596.34   28.40
  -3  -3   5  633.54   28.50
  -3  -3   5  509.95   28.30
   3  -3  -5  601.24   26.80
  -3  -3   5  635.34   26.80
   3   3  -5  615.74   27.10
   3   3  -5  656.33   28.60
  -3   3   5  608.54   27.50
  -3   3   5  608.04   28.00
  -2  -3   5  344.37   17.60
   2  -3  -5  364.16   16.50
  -2  -3   5  354.66   17.90
   2  -3  -5  360.86   17.60
  -2   3   5  390.26   16.90
  -2   3   5  367.26   17.50
   2   3  -5  370.96   16.70
   1  -3  -5   41.20    4.10
  -1  -3   5   49.90    4.40
   1  -3  -5   41.60    3.30
  -1  -3   5   55.29    5.40
   1   3  -5   43.20    3.40
  -1   3   5   47.70    3.60
  -1   3   5   44.20    4.50
   0  -3  -5 1616.54   71.19
   0  -3  -5 1680.13   71.59
   0  -3   5 1585.04   72.99
   0  -3   5 1602.14   71.49
   0   3  -5 1684.63   70.79
   0   3   5 1601.74   72.19
   0   3   5 1649.93   72.09
   0   3  -5 1661.33   71.19
   1  -3   5  285.17   14.30
  -1  -3  -5  307.67   14.90
   1  -3   5  306.97   16.60
  -1  -3  -5  314.27   15.30
  -1  -3  -5  302.57   14.20
   1   3   5  301.87   14.40
  -1   3  -5  294.37   14.10
  -1   3  -5  334.87   14.30
   2  -3   5  234.08   11.80
  -2  -3  -5  242.08   12.70
   2  -3   5  257.37   13.30
  -2  -3  -5  229.58   11.60
  -2  -3  -5  248.18   11.80
   2   3   5  242.98   12.10
  -2   3  -5  244.88   11.50
  -2   3  -5  243.38   11.90
  -3  -3  -5   14.80    2.20
  -3  -3  -5   17.50    3.20
   3  -3   5   13.10    3.10
   3  -3   5   22.50    3.20
  -3  -3  -5   19.60    2.90
   3   3   5   15.50    2.70
  -3   3  -5   19.40    2.50
  -3   3  -5   18.50    3.10
   4  -3   5  486.65   22.90
  -4  -3  -5  495.15   22.20
  -4  -3  -5  458.45   23.40
   4  -3   5  494.65   24.00
  -4   3  -5  480.85   21.90
   4   3   5  479.35   22.40
  -4   3  -5  472.35   23.10
   4   3   5  511.85   23.60
   5  -3   5  439.56   21.50
  -5  -3  -5  419.86   22.00
   5  -3   5  422.06   22.60
  -5  -3  -5  475.95   20.60
  -5   3  -5  460.45   20.20
   5   3   5  408.06   22.10
   5   3   5  443.46   21.10
  -5   3  -5  454.95   22.10
   6  -3   5  343.17   17.10
   6  -3   5  308.47   18.10
  -6  -3  -5  320.37   17.70
   6   3   5  317.67   17.80
  -6   3  -5  340.57   17.60
   6   3   5  299.97   16.40
   7  -3   5   44.30    6.70
  -7  -3  -5   38.40    6.30
   7   3   5   40.00    7.30
  -7   3  -5   26.30    5.60
  -8  -3  -5  180.38   14.00
   8  -3   5  178.78   14.70
  -8   3  -5  203.88   14.50
   8   3   5  188.88   14.50
  -9  -3  -5   95.09   12.20
   9  -3   5   87.09   12.40
   9   3   5   98.69   11.70
  -9   3  -5   99.39   12.50
 -10  -4   5  307.57   22.80
  10  -4  -5  375.76   24.40
 -10   4   5  363.06   22.40
  10   4  -5  354.46   23.70
 -10   4   5  341.47   21.60
  -9  -4   5   59.19    9.90
   9  -4  -5   74.19   11.70
  -9   4   5   66.39   11.10
   9   4  -5   76.29   12.70
  -9   4   5   74.39   10.10
  -8  -4   5   14.70    6.40
   8  -4  -5    8.80    5.90
  -8   4   5    6.90    4.80
  -8   4   5   14.20    5.60
   8   4  -5   16.80    6.70
   7  -4  -5   33.30    6.40
  -7  -4   5   30.40    6.30
  -7   4   5   27.90    5.90
  -7   4   5   30.10    5.40
   7   4  -5   26.40    6.10
  -6  -4   5 1157.78   53.69
   6  -4  -5 1121.89   53.89
  -6   4   5 1173.78   52.79
  -6   4   5 1116.49   53.09
   6   4  -5 1231.58   54.19
   5  -4  -5   61.99    6.80
  -5  -4   5   59.69    6.90
  -5  -4   5   54.59    4.70
   5   4  -5   57.09    4.20
  -5   4   5   71.99    5.90
   5   4  -5   57.09    7.00
  -5   4   5   50.89    6.60
   4  -4  -5   75.49    6.70
   4  -4  -5   68.79    3.80
  -4  -4   5   57.99    4.20
  -4  -4   5   69.09    6.60
  -4   4   5   71.39    6.10
   4   4  -5   73.19    6.80
   4   4  -5   64.79    4.40
  -4   4   5   61.79    5.10
  -3  -4   5  413.86   19.80
   3  -4  -5  389.16   19.70
   3  -4  -5  424.16   18.00
  -3  -4   5  402.56   17.70
  -3  -4   5  350.86   19.60
   3   4  -5  384.66   18.20
  -3   4   5  406.56   18.40
  -3   4   5  398.76   19.30
   2  -4  -5 1960.70   86.29
   2  -4  -5 1943.01   87.49
  -2  -4   5 2003.40   87.59
  -2  -4   5 2061.39   87.79
  -2   4   5 2071.49   86.29
   2   4  -5 1883.81   86.49
  -2   4   5 2005.60   87.39
   1  -4  -5   54.49    3.90
   1  -4  -5   58.59    5.10
  -1  -4   5   63.69    5.90
  -1  -4   5   58.19    5.20
  -1   4   5   66.99    3.70
   1   4  -5   58.99    4.10
  -1   4   5   66.79    5.30
   0  -4   5  751.32   35.50
   0  -4  -5  728.33   33.60
   0  -4   5  731.33   34.20
   0  -4  -5  777.12   34.50
   0   4   5  730.53   34.10
   0   4  -5  742.43   33.70
   0   4  -5  822.02   33.10
   0   4   5  775.02   34.90
   1  -4   5   -0.70    3.40
  -1  -4  -5    5.90    1.60
   1  -4   5    4.60    2.10
  -1  -4  -5    5.70    2.90
   1   4   5    8.30    2.60
  -1   4  -5    8.60    1.90
   1   4   5    3.60    1.70
  -1   4  -5    5.20    1.50
  -2  -4  -5 1369.76   59.29
   2  -4   5 1338.37   59.99
   2  -4   5 1235.98   58.49
  -2  -4  -5 1279.37   58.19
  -2  -4  -5 1359.76   58.89
   2   4   5 1326.77   58.49
  -2   4  -5 1405.26   58.39
  -2   4  -5 1308.07   58.09
  -3  -4  -5  201.28   10.00
   3  -4   5  199.58   11.70
  -3  -4  -5  196.98   11.40
   3  -4   5  200.58   10.70
  -3  -4  -5  206.58   10.80
  -3   4  -5  213.18   10.70
   3   4   5  189.48   10.60
  -3   4  -5  181.28    9.70
  -4  -4  -5  645.34   30.00
  -4  -4  -5  655.03   30.60
   4  -4   5  655.23   30.20
  -4  -4  -5  643.74   29.30
   4  -4   5  667.83   31.20
  -4   4  -5  633.04   30.20
   4   4   5  653.23   30.50
  -4   4  -5  641.54   29.00
   5  -4   5   28.00    4.40
  -5  -4  -5   27.00    4.90
   5  -4   5   17.70    4.30
  -5  -4  -5   23.10    3.50
   5   4   5   24.70    4.20
  -5   4  -5   24.00    4.20
  -5   4  -5   21.50    3.40
   5   4   5   29.30    5.10
   6  -4   5  432.56   21.50
  -6  -4  -5  388.46   21.80
   6  -4   5  432.36   22.70
   6   4   5  388.06   21.00
   6   4   5  437.86   22.20
  -6   4  -5  441.46   22.00
  -7  -4  -5   53.29    8.80
   7  -4   5   47.20    8.20
   7   4   5   64.39    8.30
  -7   4  -5   56.99    8.60
   8  -4   5  274.17   18.10
  -8  -4  -5  266.37   17.60
   8   4   5  280.87   18.00
  -8   4  -5  257.97   17.40
   9  -4   5   -2.30    5.50
  -9  -4  -5   -4.20    6.20
  -9   4  -5   -1.20    5.80
   9   4   5    4.20    5.70
   9  -5  -5   -5.10    6.20
  -9  -5   5   -3.40    6.60
  -9   5   5    1.10    6.10
  -9   5   5   -1.90    4.80
   9   5  -5    7.90    7.50
  -8  -5   5  825.72   44.30
   8  -5  -5  969.30   45.50
  -8   5   5  903.51   43.30
  -8   5   5  896.31   43.90
   8   5  -5  938.61   45.30
   7  -5  -5   14.40    5.80
  -7  -5   5   14.10    5.80
  -7   5   5    5.70    4.90
   7   5  -5    8.40    5.90
  -7   5   5    9.70    3.90
  -6  -5   5    5.60    4.30
   6  -5  -5    2.70    4.10
  -6   5   5    0.60    3.80
   6   5  -5    1.90    4.50
  -6   5   5    0.80    3.00
   5  -5  -5   24.30    5.00
  -5  -5   5   17.00    4.20
  -5   5   5   19.20    3.50
   5   5  -5   21.60    3.20
   5   5  -5   18.00    4.60
  -5   5   5   19.50    4.20
   4  -5  -5 1084.39   49.70
   4  -5  -5 1043.20   47.20
  -4  -5   5 1038.20   49.70
  -4  -5   5 1093.09   49.30
  -4   5   5 1050.99   49.00
   4   5  -5 1108.59   47.70
  -4   5   5 1133.19   48.10
   3  -5  -5   48.50    3.40
  -3  -5   5   50.79    5.70
   3  -5  -5   34.80    5.20
  -3  -5   5   43.80    5.60
  -3   5   5   41.10    5.10
  -3   5   5   43.50    3.50
   3   5  -5   47.20    3.80
   2  -5  -5  232.18   11.30
  -2  -5   5  231.28   12.90
  -2  -5   5  241.28   12.70
   2  -5  -5  232.58   12.90
  -2   5   5  240.28   12.70
   2   5  -5  225.68   11.50
  -2   5   5  245.08   10.90
   1  -5  -5    2.70    1.60
   1  -5  -5   12.00    2.90
  -1  -5   5    8.90    2.70
  -1  -5   5    2.80    2.60
  -1   5   5    9.00    2.70
   1   5  -5    7.20    1.80
   0  -5  -5 2003.70   86.39
   0  -5  -5 1924.91   85.19
   0  -5   5 1975.40   86.79
   0  -5   5 1854.81   85.99
   0   5  -5 2095.19   84.59
   0   5  -5 1932.81   85.29
   0   5   5 1905.11   86.29
   1  -5   5    2.90    3.50
  -1  -5  -5    2.70    3.20
  -1  -5  -5    3.10    1.70
   1  -5   5    6.40    2.50
  -1   5  -5    5.40    1.80
   1   5   5    4.30    2.70
   1   5   5    6.30    1.70
  -1   5  -5    6.50    1.80
   2  -5   5 1170.58   54.99
  -2  -5  -5 1204.88   52.99
  -2  -5  -5 1311.27   54.29
  -2  -5  -5 1183.98   54.19
   2  -5   5 1122.99   53.49
   2   5   5 1205.48   52.99
  -2   5  -5 1222.68   52.89
  -2   5  -5 1193.18   52.99
  -3  -5  -5    3.80    3.30
  -3  -5  -5    7.00    2.00
   3  -5   5    6.20    2.80
  -3  -5  -5    7.50    3.00
   3  -5   5    4.40    3.00
   3   5   5    1.40    2.20
  -3   5  -5    6.80    1.70
  -3   5  -5    6.20    2.60
  -4  -5  -5 1297.57   56.79
   4  -5   5 1339.47   58.79
   4  -5   5 1295.87   57.79
  -4  -5  -5 1282.77   58.19
  -4  -5  -5 1257.37   57.59
   4   5   5 1293.77   57.69
  -4   5  -5 1220.28   57.39
  -4   5  -5 1292.77   56.49
  -5  -5  -5    0.60    3.50
   5  -5   5    1.80    3.20
   5  -5   5    2.10    3.00
  -5  -5  -5    4.90    2.20
  -5  -5  -5   -1.60    3.40
  -5   5  -5   -2.30    3.00
   5   5   5    0.20    2.50
  -6  -5  -5  598.74   29.00
   6  -5   5  609.84   28.70
   6  -5   5  534.85   29.30
   6   5   5  554.24   29.50
   6   5   5  565.84   28.80
  -6   5  -5  612.34   28.80
   7  -5   5    9.60    5.10
  -7  -5  -5    5.90    5.20
  -7   5  -5   11.70    5.10
   7   5   5    1.50    4.20
  -8  -5  -5  152.58   13.50
   8  -5   5  121.99   12.80
   8   5   5  137.39   12.50
  -8   5  -5  148.29   12.90
  -9  -5  -5   -2.80    6.70
   9  -5   5   -0.10    5.30
  -9   5  -5   -0.10    6.00
   9   5   5    0.90    5.40
  -9  -6   5    9.20    7.70
   9  -6  -5   12.50    7.30
   9   6  -5   17.00    8.30
  -9   6   5    0.90    6.40
  -8  -6   5    4.70    6.20
   8  -6  -5    8.10    6.60
   8   6  -5    9.40    7.30
  -8   6   5   16.70    6.40
   7  -6  -5    7.60    5.60
  -7  -6   5    4.90    5.40
   7   6  -5   11.70    6.00
  -7   6   5    5.80    5.20
  -7   6   5    6.40    5.30
  -6  -6   5  734.33   38.00
   6  -6  -5  833.02   39.00
  -6   6   5  818.22   36.80
   6   6  -5  787.32   38.70
  -6   6   5  772.92   37.70
   5  -6  -5  175.18   12.10
  -5  -6   5  177.78   12.70
  -5  -6   5  167.68   11.60
  -5   6   5  186.48   10.20
   5   6  -5  169.78   12.20
   5   6  -5  176.58    9.40
   4  -6  -5   32.50    5.90
   4  -6  -5   41.00    3.20
  -4  -6   5   31.00    5.30
  -4  -6   5   41.60    6.30
  -4   6   5   28.60    4.60
   4   6  -5   36.80    3.90
  -4   6   5   32.70    3.80
   3  -6  -5   13.30    2.00
  -3  -6   5   14.70    3.70
   3  -6  -5   14.90    3.90
  -3  -6   5   19.90    4.20
  -3   6   5   16.00    2.10
   3   6  -5   12.70    2.30
  -3   6   5   15.60    3.60
  -2  -6   5  939.71   42.10
   2  -6  -5  908.01   40.90
  -2  -6   5  824.52   42.30
   2  -6  -5  962.60   42.60
  -2   6   5  974.00   42.20
   2   6  -5  926.31   41.10
   1  -6  -5   70.69    4.70
   1  -6  -5   72.99    6.60
  -1  -6   5   67.29    6.10
  -1  -6   5   74.19    6.50
   1   6  -5   69.79    4.90
  -1   6   5   83.79    6.40
   0  -6  -5  591.94   28.30
   0  -6   5  577.44   27.90
   0  -6  -5  591.04   26.80
   0  -6   5  610.14   28.30
   0   6  -5  618.74   26.90
   0   6   5  563.74   27.80
   0   6  -5  581.64   26.10
  -1  -6  -5  392.76   19.70
  -1  -6  -5  382.96   17.60
   1  -6   5  370.46   19.80
   1  -6   5  372.16   18.60
   1   6   5  393.06   17.10
   1   6   5  341.87   18.70
  -1   6  -5  364.46   17.50
  -1   6  -5  363.06   17.30
   2  -6   5 1794.52   78.59
  -2  -6  -5 1564.84   77.59
  -2  -6  -5 1786.82   76.09
   2  -6   5 1707.83   76.99
  -2   6  -5 1769.92   76.09
  -2   6  -5 1837.22   75.99
   2   6   5 1746.33   75.89
   2   6   5 1673.23   77.29
  -3  -6  -5  248.08   12.90
  -3  -6  -5  273.47   14.60
   3  -6   5  251.07   15.10
   3  -6   5  254.47   14.00
  -3  -6  -5  274.37   14.70
  -3   6  -5  250.47   13.40
   3   6   5  252.57   13.30
  -3   6  -5  263.17   12.70
  -4  -6  -5  867.01   39.70
  -4  -6  -5  880.01   41.20
   4  -6   5  875.61   40.90
  -4  -6  -5  906.11   40.50
  -4  -6  -5  949.11   41.30
   4  -6   5  890.71   41.80
  -4   6  -5  850.51   39.30
  -4   6  -5  841.52   40.40
  -5  -6  -5   96.29    8.50
  -5  -6  -5   89.09    6.50
  -5  -6  -5   92.59    8.10
   5  -6   5   96.79    9.00
   5  -6   5   87.59    8.20
  -5  -6  -5   95.49    9.20
  -5   6  -5   90.19    8.00
   6  -6   5  547.95   25.90
  -6  -6  -5  500.95   23.90
  -6  -6  -5  491.15   25.60
   6  -6   5  496.25   26.40
  -6  -6  -5  473.25   26.00
  -6   6  -5  527.35   25.60
   6   6   5  478.35   25.50
   6   6   5  491.55   28.60
  -7  -6  -5   70.39   10.40
   7  -6   5   72.09    9.70
   7   6   5   66.29    8.80
  -7   6  -5   74.89    9.80
   8  -6   5  231.48   17.00
  -8  -6  -5  215.98   16.90
  -8   6  -5  248.68   16.80
   8   6   5  219.58   16.20
  -9  -6  -5    4.00    7.20
   9  -6   5    3.70    6.40
   9   6   5    7.00    5.90
  -9   6  -5    8.70    6.60
  -9  -7   5   42.10    9.30
   9  -7  -5   67.99   12.30
   9   7  -5   57.69   10.60
  -9   7   5   53.89    9.10
  -8  -7   5  375.66   24.40
   8  -7  -5  454.75   25.70
   8   7  -5  419.26   25.50
  -8   7   5  450.65   24.90
   7  -7  -5  159.68   14.30
  -7  -7   5  155.48   13.90
  -7   7   5  170.48   13.30
   7   7  -5  187.58   14.60
   6  -7  -5    3.40    4.60
  -6  -7   5    6.30    5.10
  -6   7   5    6.70    4.70
   6   7  -5    6.20    5.50
   5  -7  -5    8.80    4.60
  -5  -7   5    6.40    4.30
  -5  -7   5   12.80    5.50
  -5   7   5   16.90    4.60
   5   7  -5   11.40    2.80
   4  -7  -5  621.24   30.60
  -4  -7   5  639.64   29.90
   4  -7  -5  600.54   27.70
  -4  -7   5  567.74   30.40
   4   7  -5  626.64   28.20
  -4   7   5  622.24   29.70
  -3  -7   5  543.15   27.00
  -3  -7   5  534.85   26.20
   3  -7  -5  555.94   24.60
   3  -7  -5  521.75   26.80
  -3   7   5  542.15   26.20
   3   7  -5  531.35   24.90
  -2  -7   5  198.38   12.80
   2  -7  -5  225.28   11.00
  -2  -7   5  231.98   12.50
   2  -7  -5  219.38   13.10
  -2   7   5  213.98   12.40
   2   7  -5  219.88   11.20
  -1  -7   5  929.41   43.40
  -1  -7   5  954.20   43.00
   1  -7  -5  950.50   43.60
   1  -7  -5  937.81   41.90
  -1   7   5  945.01   43.00
   1   7  -5  924.21   42.00
   0  -7   5  791.92   37.00
   0  -7   5  802.02   37.00
   0  -7  -5  847.32   37.70
   0  -7  -5  776.72   35.70
   0   7  -5  752.92   35.60
   0   7   5  756.12   36.70
   0   7  -5  829.62   35.00
   1  -7   5  389.26   19.50
  -1  -7  -5  359.06   17.50
  -1  -7  -5  347.67   19.70
   1  -7   5  326.77   18.50
  -1   7  -5  393.06   17.10
   1   7   5  357.06   18.70
   1   7   5  373.76   16.60
  -1   7  -5  366.46   17.40
   2  -7   5  523.65   25.80
   2  -7   5  546.55   27.50
  -2  -7  -5  530.85   24.70
  -2  -7  -5  444.66   26.60
  -2   7  -5  571.94   24.60
   2   7   5  554.74   24.30
   2   7   5  520.35   25.90
  -2   7  -5  540.55   24.70
  -3  -7  -5    4.50    3.70
  -3  -7  -5    5.40    4.10
  -3  -7  -5   -1.00    2.00
   3  -7   5   -0.10    3.00
   3  -7   5   -0.10    3.70
   3   7   5    0.70    2.20
  -3   7  -5   -0.80    1.70
  -3   7  -5    3.60    3.00
  -4  -7  -5  640.54   30.70
  -4  -7  -5  658.73   30.10
  -4  -7  -5  605.14   31.70
  -4  -7  -5  705.53   32.50
   4  -7   5  630.94   32.40
   4  -7   5  684.43   31.80
  -4   7  -5  645.04   30.80
  -4   7  -5  655.73   29.70
   5  -7   5  393.56   21.10
  -5  -7  -5  364.66   19.60
  -5  -7  -5  386.76   20.70
  -5  -7  -5  383.46   20.50
  -5  -7  -5  375.66   18.40
   5  -7   5  357.76   20.10
  -5   7  -5  360.76   19.70
   6  -7   5  143.19   11.90
   6  -7   5  130.09   10.60
  -6  -7  -5  132.39   11.90
  -6  -7  -5  135.99   10.90
  -6  -7  -5  138.39    8.90
  -6   7  -5  136.79   11.10
  -7  -7  -5   66.69   10.40
   7  -7   5   56.79    9.40
  -7   7  -5   72.69   10.00
   7   7   5   70.59    9.00
   8  -7   5  179.28   15.70
  -8  -7  -5  217.78   16.70
  -8   7  -5  203.78   15.90
   8   7   5  199.68   15.30
   9  -7   5  129.49   15.00
  -9  -7  -5  154.78   16.10
  -9   7  -5  152.88   14.60
   9   7   5  129.99   14.00
  -9  -8   5   31.90    9.10
   9  -8  -5   38.10    9.50
   9   8  -5   59.69   11.60
  -9   8   5   52.29    9.40
   8  -8  -5   -1.90    6.40
  -8  -8   5   -2.20    6.30
   8   8  -5    0.50    7.00
  -8   8   5    3.80    6.40
  -7  -8   5   77.29   11.20
   7  -8  -5   81.49   11.70
  -7   8   5   76.39   11.10
   7   8  -5   95.19   12.00
  -6  -8   5  232.18   15.10
   6  -8  -5  210.78   15.90
   6   8  -5  233.08   15.90
  -6   8   5  193.78   14.40
  -5  -8   5  716.03   37.10
  -5  -8   5  758.02   35.80
   5  -8  -5  755.52   37.00
   5   8  -5  732.63   33.80
  -5   8   5  727.83   35.70
  -4  -8   5    6.30    4.80
   4  -8  -5    6.60    4.40
  -4  -8   5    7.60    4.00
   4  -8  -5    6.10    1.90
  -4   8   5    7.00    3.80
   4   8  -5    7.80    2.70
   3  -8  -5  420.46   18.50
  -3  -8   5  392.66   21.20
  -3  -8   5  382.46   20.00
   3  -8  -5  345.37   20.60
   3   8  -5  388.66   18.70
  -3   8   5  393.46   20.20
  -2  -8   5  687.83   32.60
   2  -8  -5  658.63   32.50
  -2  -8   5  675.73   31.50
   2  -8  -5  668.63   30.30
  -2   8   5  664.83   31.60
   2   8  -5  644.34   30.50
  -1  -8   5  963.30   43.70
  -1  -8   5  886.91   44.50
   1  -8  -5  955.80   44.90
   1  -8  -5  987.40   42.90
  -1   8   5  983.10   44.00
   1   8  -5  964.30   42.90
   0  -8   5  572.24   27.40
   0  -8  -5  582.84   26.40
   0  -8  -5  606.04   28.90
   0  -8   5  578.44   28.00
   0   8   5  553.54   27.40
   0   8  -5  582.44   26.50
   0   8  -5  542.75   25.60
   1  -8   5  279.77   16.10
  -1  -8  -5  299.97   14.70
   1  -8   5  310.57   16.40
  -1  -8  -5  294.97   17.40
  -1   8  -5  279.97   14.20
   1   8   5  310.67   15.90
  -1   8  -5  289.37   14.60
   2  -8   5  154.68   11.80
  -2  -8  -5  134.09   12.20
   2  -8   5  162.28   10.70
  -2  -8  -5  161.48    9.10
  -2   8  -5  158.98    8.90
   2   8   5  150.98    8.40
   2   8   5  142.59   10.30
  -2   8  -5  179.68    9.30
  -3  -8  -5  384.16   22.70
   3  -8   5  412.56   21.40
  -3  -8  -5  391.46   19.70
   3  -8   5  406.16   22.70
  -3   8  -5  425.26   20.20
   3   8   5  404.66   21.20
   3   8   5  406.06   19.70
  -3   8  -5  426.46   19.50
  -4  -8  -5    7.80    3.40
   4  -8   5    7.10    4.40
  -4  -8  -5    2.50    2.70
  -4  -8  -5    5.30    5.10
   4  -8   5    9.90    4.30
  -4  -8  -5    2.70    4.40
  -4   8  -5    4.30    3.70
  -4   8  -5    3.40    2.20
  -5  -8  -5   31.90    5.30
   5  -8   5   42.80    6.90
  -5  -8  -5   27.50    6.30
   5  -8   5   42.80    7.30
  -5  -8  -5   36.10    6.60
  -5  -8  -5   30.40    4.40
  -5   8  -5   36.50    5.70
   6  -8   5  276.67   18.20
   6  -8   5  290.37   17.60
  -6  -8  -5  287.47   18.30
  -6  -8  -5  282.77   15.20
  -6   8  -5  293.17   17.30
   7  -8   5  354.96   22.20
  -7  -8  -5  352.16   21.80
   7   8   5  353.26   20.70
  -7   8  -5  387.56   21.30
   8  -8   5  100.19   13.20
  -8  -8  -5   92.39   12.80
   8   8   5   89.99   11.30
  -8   8  -5   78.89   12.20
  -8  -9   5   31.40    8.20
   8  -9  -5   16.80    8.50
   8   9  -5   19.50    9.00
  -8   9   5   24.00    7.80
   7  -9  -5  201.98   16.30
  -7  -9   5  175.68   15.20
   7   9  -5  180.98   16.40
  -7   9   5  201.28   15.70
   6  -9  -5    5.10    5.70
  -6  -9   5   -4.00    5.10
  -6  -9   5   11.40    6.90
  -6   9   5    4.70    5.30
   5  -9  -5  239.68   16.90
  -5  -9   5  243.68   15.50
  -5  -9   5  224.18   17.10
  -5   9   5  243.98   15.60
   5   9  -5  269.47   13.40
  -4  -9   5  152.68   10.90
  -4  -9   5  125.79   12.20
   4  -9  -5  127.69   11.70
   4  -9  -5  135.29    8.00
  -4   9   5  151.68   11.20
   4   9  -5  144.09    8.90
  -3  -9   5 1744.03   76.09
   3  -9  -5 1566.34   77.09
  -3  -9   5 1862.51   77.99
   3  -9  -5 1686.43   74.69
  -3   9   5 1631.84   76.19
   3   9  -5 1698.93   74.99
  -2  -9   5   13.80    4.00
   2  -9  -5   13.50    4.60
   2  -9  -5    9.80    2.60
  -2  -9   5    7.80    4.50
  -2   9   5   18.70    4.30
   2   9  -5    9.80    2.80
  -1  -9   5  361.96   18.50
   1  -9  -5  377.16   20.20
   1  -9  -5  364.86   17.60
  -1  -9   5  363.36   19.90
   1   9  -5  351.56   17.70
  -1   9   5  348.57   18.70
   0  -9   5  177.98   11.00
   0  -9   5  179.18   12.10
   0  -9  -5  169.68   10.00
   0  -9  -5  202.48   13.10
   0   9   5  180.88   11.20
   0   9  -5  171.38    9.90
   1  -9   5  843.72   38.90
  -1  -9  -5  805.62   37.80
  -1  -9  -5  895.51   41.10
   1  -9   5  770.42   39.30
  -1   9  -5  850.21   37.30
  -1   9  -5  839.12   37.80
   1   9   5  811.62   38.70
   2  -9   5   14.20    4.60
   2  -9   5   16.10    4.70
  -2  -9  -5   17.60    3.20
  -2  -9  -5    5.70    5.90
  -2   9  -5   11.20    2.70
  -2   9  -5   15.20    3.30
   2   9   5   11.40    4.00
  -3  -9  -5    7.10    2.90
  -3  -9  -5   15.40    6.20
   3  -9   5   10.20    4.50
   3  -9   5   11.50    5.50
   3   9   5    5.20    3.70
  -3   9  -5    9.00    2.60
  -3   9  -5    8.90    3.40
  -4  -9  -5   62.49   10.80
   4  -9   5   68.19    8.20
   4  -9   5   65.59    9.90
  -4  -9  -5   82.59    6.70
   4   9   5   74.99    8.50
  -4   9  -5   77.69    7.90
  -4   9  -5   77.49    6.00
  -5  -9  -5  398.26   20.00
   5  -9   5  384.06   23.10
   5  -9   5  400.76   22.30
  -5  -9  -5  382.86   23.20
  -5  -9  -5  429.56   22.60
  -5   9  -5  382.06   21.20
  -6  -9  -5   28.60    7.20
   6  -9   5   33.80    7.50
   6  -9   5   35.20    7.00
  -6  -9  -5   35.60    5.10
   6   9   5   28.70    5.60
  -6   9  -5   33.30    6.40
  -7  -9  -5   -7.40    6.00
   7  -9   5    2.50    6.20
   7   9   5   -1.40    4.30
  -7   9  -5    6.50    5.60
  -8   9  -5   15.00    7.20
   8   9   5   24.20    6.90
  -8 -10   5   30.00    8.30
   8 -10  -5   15.60    8.10
  -8  10   5   24.10    8.30
   8  10  -5   14.30    9.20
  -7 -10   5   85.79   12.00
   7 -10  -5   69.09   11.20
  -7  10   5   83.29   12.00
   7  10  -5   74.79   13.90
   6 -10  -5   -3.30    5.30
  -6 -10   5   -6.50    7.30
  -6 -10   5    2.70    5.70
  -6  10   5    4.10    5.80
   6  10  -5   -3.00    3.20
  -5 -10   5  442.66   27.20
  -5 -10   5  455.75   24.80
   5 -10  -5  474.85   26.60
   5  10  -5  478.15   22.90
  -5  10   5  480.95   25.20
  -4 -10   5    2.10    5.60
   4 -10  -5    3.70    4.70
  -4 -10   5    5.20    4.70
  -4  10   5    2.20    4.50
   4  10  -5   -1.10    3.00
  -4  10   5    3.60    2.10
   3 -10  -5  358.56   21.70
  -3 -10   5  383.86   20.20
  -3 -10   5  408.46   22.30
   3 -10  -5  373.06   18.50
   3  10  -5  380.26   19.00
  -3  10   5  378.16   20.50
   2 -10  -5   14.30    5.20
   2 -10  -5   12.50    3.00
  -2 -10   5   11.40    5.10
  -2 -10   5   20.50    4.60
  -2  10   5   22.00    4.60
   2  10  -5   13.30    3.30
  -1 -10   5 1915.61   85.99
   1 -10  -5 1993.40   88.19
  -1 -10   5 1911.81   87.89
   1 -10  -5 1930.61   85.49
  -1  10   5 1977.10   86.69
   1  10  -5 1918.71   85.59
   0 -10  -5    6.60    2.80
   0 -10   5   12.40    4.80
   0 -10   5   16.80    4.10
   0 -10  -5    9.40    5.60
   0  10  -5    9.90    2.90
   0  10   5    7.30    3.70
  -1 -10  -5   72.09    6.20
   1 -10   5   75.79    8.60
  -1 -10  -5   69.29    9.80
   1 -10   5   73.89    7.40
   1  10   5   64.29    7.00
  -1  10  -5   67.29    6.00
  -2 -10  -5   27.10    7.90
   2 -10   5   44.40    7.20
   2 -10   5   61.49    7.90
  -2 -10  -5   23.20    3.90
  -2  10  -5   40.70    5.60
   2  10   5   32.30    5.00
   3 -10   5  557.04   29.50
  -3 -10  -5  551.14   27.10
   3 -10   5  630.04   29.70
  -3 -10  -5  437.66   30.50
   3  10   5  624.74   28.60
  -3  10  -5  557.44   26.70
  -3  10  -5  587.14   27.20
   4 -10   5    8.00    4.90
  -4 -10  -5    9.30    6.70
  -4 -10  -5   -0.10    3.20
   4 -10   5   16.30    7.40
   4  10   5    4.50    4.20
  -4  10  -5    3.10    4.20
  -4  10  -5    9.60    3.00
   5 -10   5   -0.60    4.90
  -5 -10  -5    7.80    3.70
  -5 -10  -5   -1.20    7.20
   5  10   5   -5.00    4.40
  -5  10  -5   -3.60    4.30
  -6 -10  -5   -4.20    3.50
   6 -10   5    5.80    5.70
   6  10   5   -1.50    5.30
  -6  10  -5    0.10    5.20
  -7  10  -5  477.55   26.60
  -7 -11   5  207.88   16.80
   7 -11  -5  215.98   17.90
   7  11  -5  212.08   19.20
  -7  11   5  203.08   17.20
  -6 -11   5    8.10    6.30
  -6 -11   5   14.20    9.40
   6 -11  -5    9.90    6.70
  -6  11   5   -5.10    6.00
   6  11  -5    8.90    4.00
  -5 -11   5   77.79   12.90
   5 -11  -5   70.89   11.30
  -5 -11   5   79.99    9.70
   5  11  -5   82.09    7.50
  -5  11   5   62.99   10.20
  -4 -11   5   40.20    9.10
   4 -11  -5   32.40    7.10
  -4 -11   5   42.10    6.50
  -4  11   5   52.29    8.60
  -4  11   5   42.70    5.00
   4  11  -5   42.40    6.10
  -3 -11   5  628.14   33.60
   3 -11  -5  636.94   33.30
   3 -11  -5  652.63   29.90
  -3 -11   5  639.04   31.10
  -3  11   5  654.13   31.80
   3  11  -5  610.54   30.10
   2 -11  -5   22.30    3.60
   2 -11  -5   23.20    6.50
  -2 -11   5   23.20    6.30
  -2 -11   5   26.90    5.20
  -2  11   5   25.70    5.30
   2  11  -5   26.50    4.20
   1 -11  -5  158.08   10.20
  -1 -11   5  179.88   13.50
   1 -11  -5  169.48   13.60
  -1 -11   5  171.98   11.20
   1  11  -5  190.38   10.60
  -1  11   5  170.88   11.70
   0 -11  -5   32.80    4.80
   0 -11   5   12.70    5.70
   0 -11  -5   28.70    7.20
   0  11  -5   29.10    4.10
   0  11   5   30.00    5.00
  -1 -11  -5 1177.88   55.99
   1 -11   5 1165.68   54.49
  -1 -11  -5 1115.19   51.99
  -1  11  -5 1144.39   51.99
   1  11   5 1157.08   52.99
  -2 -11  -5    9.90    3.40
   2 -11   5   16.60    6.00
  -2 -11  -5   20.30    7.60
   2  11   5   15.40    4.40
  -2  11  -5   12.60    3.30
  -3 -11  -5   46.10    6.20
   3 -11   5   43.90    7.40
  -3 -11  -5   24.60    8.90
  -3  11  -5   36.00    5.30
   3  11   5   36.60    5.90
  -3  11  -5   37.70    6.60
  -4 -11  -5   42.20    6.50
   4 -11   5   40.90    7.60
  -4 -11  -5   31.40    9.10
  -4  11  -5   35.80    5.90
   4  11   5   40.90    6.50
  -4  11  -5   39.30    5.50
  -5 -11  -5  602.94   34.90
   5 -11   5  617.44   32.50
  -5 -11  -5  616.84   29.70
  -5  11  -5  635.54   30.70
   5  11   5  567.14   31.10
   6 -11   5   15.90    7.10
  -6 -11  -5   15.00    4.80
  -6  11  -5   21.20    6.60
  -7  11  -5   14.10    6.90
  -7 -12   5   57.29    9.70
   7 -12  -5   65.39   11.60
  -7 -12   5   68.29   13.50
  -7  12   5   82.59   11.20
   7  12  -5   58.89   12.00
  -6 -12   5   72.89   13.30
  -6 -12   5   62.19    9.30
   6 -12  -5   99.89   14.20
   6  12  -5   71.99    8.00
  -6  12   5   80.29   12.40
   5 -12  -5  186.98   16.40
  -5 -12   5  193.08   18.20
  -5 -12   5  180.68   14.80
   5  12  -5  178.58   12.00
  -5  12   5  193.28   14.60
  -4 -12   5   -7.60    7.00
   4 -12  -5   -3.00    5.70
   4  12  -5   -4.30    3.20
  -4  12   5    1.10    5.00
  -4  12   5    2.00    2.50
   3 -12  -5   53.29    9.20
  -3 -12   5   66.09   11.30
  -3  12   5   46.80    5.60
   3  12  -5   57.19    6.80
  -3  12   5   45.40    7.00
  -2 -12   5  278.27   18.40
   2 -12  -5  251.27   13.90
   2 -12  -5  259.57   17.70
   2  12  -5  243.38   14.30
  -2  12   5  243.28   15.50
  -1 -12   5  553.84   31.00
   1 -12  -5  613.04   31.60
   1 -12  -5  599.94   28.00
  -1  12   5  567.24   29.10
   1  12  -5  583.44   28.10
   0 -12  -5   55.69    9.20
   0 -12  -5   51.39    6.20
   0 -12   5   45.30    8.10
   0  12  -5   52.69    6.30
   0  12   5   44.10    7.40
  -1 -12  -5   77.09   12.20
   1 -12   5   56.79    9.80
  -1 -12  -5   67.09    6.80
  -1  12  -5   57.69    6.40
   1  12   5   63.59    7.90
  -2 -12  -5  186.08   11.60
  -2 -12  -5  194.28   17.70
   2 -12   5  177.48   14.70
  -2  12  -5  198.48   11.50
   2  12   5  171.58   12.20
   3 -12   5  524.95   27.80
  -3 -12  -5  456.55   24.30
  -3 -12  -5  387.36   29.20
   3  12   5  523.75   25.40
  -3  12  -5  510.45   24.00
  -4 -12  -5   44.20    6.20
  -4 -12  -5   28.20   10.30
   4 -12   5   50.39    8.90
  -4  12  -5   44.60    6.10
  -4  12  -5   84.79    9.10
   4  12   5   53.09    8.50
  -5 -12  -5   -8.30    8.60
  -5 -12  -5    8.80    4.50
   5 -12   5    9.70    6.70
  -5  12  -5   11.20    5.50
  -6 -12  -5   50.89    8.00
   6 -12   5   59.29    9.90
  -6  12  -5   73.39   11.50
   6 -13  -5   -3.00    7.30
  -6 -13   5   11.80   10.80
   6  13  -5    7.10    4.60
  -6  13   5   -9.30    6.50
   5 -13  -5   32.50    9.40
  -5 -13   5   36.60   11.40
  -5  13   5   38.80    8.10
   5  13  -5   23.60    5.30
  -4 -13   5  315.27   23.30
   4 -13  -5  287.07   21.30
   4  13  -5  281.57   16.50
  -4  13   5  293.67   18.80
  -3 -13   5  188.98   17.30
   3 -13  -5  168.58   16.50
  -3  13   5  202.18   11.90
   3  13  -5  204.88   12.60
  -3  13   5  213.28   14.70
   2 -13  -5    6.20    6.30
  -2 -13   5   14.00    7.40
  -2  13   5   11.60    5.00
  -2  13   5    9.80    3.40
   2  13  -5   12.60    4.20
  -1 -13   5   34.80    8.00
   1 -13  -5   18.10    8.00
   1 -13  -5   39.70    5.70
   1  13  -5   23.90    4.40
  -1  13   5   25.30    5.70
   0 -13  -5  422.66   21.60
   0 -13   5  439.46   25.30
   0 -13  -5  434.76   26.10
   0  13   5  409.96   22.50
   0  13  -5  412.86   21.60
   1 -13   5  154.18   14.30
  -1 -13  -5  159.08   15.40
  -1 -13  -5  139.49   10.30
  -1  13  -5  148.19   10.40
   1  13   5  178.48   11.90
   2 -13   5   48.40    9.00
  -2 -13  -5   52.29   11.10
  -2 -13  -5   46.90    6.70
   2  13   5   42.20    6.60
  -2  13  -5   55.39    6.60
  -3 -13  -5    2.40    9.30
  -3 -13  -5   -0.20    3.80
   3 -13   5   14.00    7.00
   3  13   5   15.90    6.10
  -3  13  -5    6.70    3.60
  -4 -13  -5   79.59    8.60
   4 -13   5   99.49   13.40
  -4 -13  -5   52.79   12.90
  -4  13  -5   95.89    8.00
  -5 -13  -5  131.69   10.70
   5 -13   5  135.39   14.50
  -5 -13  -5   92.39   17.70
   6 -13   5  132.49   15.10
  -6  13  -5  156.98   14.50
   6  13   5  155.38   11.70
  -5 -14   5   24.20   11.40
   5 -14  -5   31.50   10.00
  -5  14   5   33.50    8.30
   5  14  -5   38.10    6.40
  -4 -14   5    0.30    8.80
   4 -14  -5   12.40    8.30
   4  14  -5   10.80    4.70
  -4  14   5   -0.70    5.80
  -3 -14   5   13.90    8.50
   3 -14  -5    3.50    7.20
   3  14  -5   17.40    4.90
  -3  14   5   13.00    3.80
  -3  14   5    9.50    6.20
  -2 -14   5  647.74   34.50
   2 -14  -5  611.84   33.90
  -2  14   5  593.04   31.00
  -2  14   5  577.94   29.20
   2  14  -5  597.14   29.70
  -1 -14   5   29.10    9.00
   1 -14  -5   24.80    8.00
  -1  14   5   34.00    6.50
  -1  14   5   30.90    4.90
   1  14  -5   14.60    4.60
   0 -14  -5   77.49   12.90
   0 -14   5   62.59   10.60
   0 -14  -5   72.89    7.80
   0  14   5   74.09    9.40
   0  14  -5   67.99    7.60
  -1 -14  -5   26.00    9.50
  -1 -14  -5   17.90    4.50
   1 -14   5   22.20    7.70
   1  14   5   18.80    5.50
  -1  14  -5   18.80    4.60
  -2 -14  -5  129.59   16.50
  -2 -14  -5  102.29    9.40
   2 -14   5  129.79   14.20
  -2  14  -5  105.69    9.20
  -3 -14  -5   19.40    5.20
   3 -14   5   19.70    7.80
  -3 -14  -5   -5.90    9.70
  -3  14  -5   24.10    4.90
   4 -14   5   70.39   12.00
  -4 -14  -5   16.90   11.70
  -4  14  -5   60.19    7.50
   4  14   5   47.00    6.70
   5 -14   5    4.60    7.50
   5  14   5    2.30    4.40
  -4 -15   5  509.85   32.20
   4 -15  -5  437.16   28.70
  -4  15   5  425.76   25.70
   4  15  -5  435.06   23.80
  -3 -15   5    6.70    9.50
   3 -15  -5    7.10    8.10
   3  15  -5    4.40    4.60
  -3  15   5   -3.80    5.70
  -3  15   5   -1.00    3.30
   2 -15  -5   58.09   11.10
  -2 -15   5   81.79   14.80
   2  15  -5   52.09    7.80
  -2  15   5   42.60    6.80
  -2  15   5   61.29   10.30
  -1 -15   5   61.19   11.10
   1 -15  -5   32.00    9.40
   1  15  -5   35.10    6.00
  -1  15   5   35.10    6.80
  -1  15   5   30.10    5.60
   0 -15   5  299.17   22.20
   0 -15  -5  303.37   23.00
   0  15   5  296.27   18.30
   0  15  -5  302.67   17.30
   0  15   5  281.97   16.80
   1 -15   5   -3.90    7.10
  -1 -15  -5    3.90    8.90
  -1  15  -5    1.20    4.00
   1  15   5    1.00    3.80
   2 -15   5   65.29   11.10
  -2 -15  -5   50.59   12.20
   2  15   5   59.59    7.60
  -2  15  -5   64.59    7.90
  -3 -15  -5   -6.50    9.90
   3 -15   5    5.40    7.50
   3  15   5    0.70    4.30
  -3  15  -5   -3.00    4.00
  -4 -15  -5   65.19   14.70
   4 -15   5   92.29   13.90
   4  15   5   89.99    9.60
   3 -16  -5   -8.80    8.40
  -3 -16   5   -4.30    9.00
   3  16  -5    4.20    5.00
  -3  16   5    8.50    4.20
  -3  16   5    0.40    6.10
   2 -16  -5  299.67   23.70
  -2 -16   5  359.96   25.30
  -2  16   5  304.27   20.10
  -2  16   5  299.67   17.70
   2  16  -5  317.17   18.60
   1 -16  -5   23.80    9.50
  -1 -16   5   28.20   10.50
   1  16  -5   30.30    6.20
  -1  16   5   36.30    5.60
   0 -16   5   35.40   10.70
   0 -16  -5   29.30   10.00
   0  16  -5   22.80    5.70
   0  16   5   32.50    5.70
   1 -16   5   16.80    9.10
  -1 -16  -5   29.80   11.30
   1  16   5   20.00    5.50
  -1  16  -5   21.00    5.40
   2 -16   5  222.58   19.40
  -2 -16  -5  190.98   21.50
  -2  16  -5  176.78   13.30
   2  16   5  186.88   13.30
 -10   0   6  183.18   16.30
  10   0  -6  214.48   18.70
   9   0  -6   -0.70    6.40
  -9   0   6   -1.80    4.80
  -9   0   6    5.30    6.10
   8   0  -6  743.83   37.90
  -8   0   6  751.52   37.50
  -8   0   6  762.52   36.30
  -7   0   6   -0.30    4.00
  -7   0   6    0.10    3.90
   7   0  -6    2.50    5.10
  -6   0   6  189.68   11.50
   6   0  -6  176.88   12.60
  -6   0   6  209.48   12.50
  -5   0   6    6.10    3.10
  -5   0   6    1.80    2.60
   5   0  -6    2.60    3.40
   4   0  -6  348.17   15.70
  -4   0   6  341.77   16.60
   4   0  -6  351.36   17.60
  -4   0   6  339.07   17.40
  -3   0   6   -1.60    1.70
   3   0  -6    0.10    2.30
  -3   0   6    2.40    2.30
   3   0  -6    0.10    1.30
  -2   0   6  443.26   20.60
   2   0  -6  438.56   21.00
   2   0  -6  470.05   20.40
   1   0  -6   -0.80    1.20
  -1   0   6    1.10    1.90
   1   0  -6    0.50    1.60
  -1   0   6    0.40    2.80
   0   0  -6 2877.81  127.89
   0   0  -6 3135.09  127.09
   0   0   6 2792.02  129.39
   0   0  -6 2968.80  127.49
   1   0   6    1.10    2.70
  -1   0  -6    3.00    2.10
  -1   0  -6    1.40    1.40
   2   0   6   49.20    5.00
  -2   0  -6   51.99    4.50
  -2   0  -6   59.59    4.00
  -3   0  -6    1.50    1.50
   3   0   6   -1.10    2.10
   3   0   6   -0.60    1.00
  -3   0  -6   -2.10    2.10
   4   0   6 2138.89   93.09
   4   0   6 2116.59   94.79
  -4   0  -6 2086.59   94.19
  -4   0  -6 2218.58   93.09
  -5   0  -6   -0.20    1.60
   5   0   6   -1.30    1.80
   5   0   6   -1.90    2.80
  -5   0  -6   -0.20    2.80
  -6   0  -6   17.00    4.50
   6   0   6   18.90    4.80
  -7   0  -6   -1.30    4.30
   7   0   6    0.40    3.90
  -8   0  -6  272.77   17.90
   8   0   6  290.87   18.40
   9   0   6   -3.80    5.20
  -9   0  -6   -8.10    5.90
 -10  -1   6  299.77   21.30
  10  -1  -6  335.47   23.10
  10   1  -6  317.27   22.50
 -10   1   6  301.07   20.80
 -10   1   6  305.67   19.80
  -9  -1   6    4.40    6.60
   9  -1  -6    2.20    7.10
   9   1  -6    0.50    6.60
  -9   1   6    3.60    5.90
  -9   1   6   16.90    6.00
  -8  -1   6  380.06   21.10
  -8  -1   6  337.77   19.10
   8  -1  -6  327.67   21.20
   8   1  -6  365.36   21.60
  -8   1   6  357.06   19.70
  -8   1   6  354.26   20.50
   7  -1  -6   57.69    9.00
  -7  -1   6   59.49    8.40
  -7  -1   6   66.09    7.50
  -7   1   6   68.59    8.30
  -7   1   6   53.49    7.30
   7   1  -6   54.99    8.60
  -6  -1   6  688.23   34.00
   6  -1  -6  751.52   34.40
  -6  -1   6  720.33   32.90
  -6   1   6  699.93   33.80
  -6   1   6  687.73   33.10
   6   1  -6  691.83   34.20
   5  -1  -6  176.48   11.20
  -5  -1   6  165.88    9.80
  -5  -1   6  169.28   10.80
  -5   1   6  163.38   10.60
   5   1  -6  172.18   11.30
   5   1  -6  175.58    9.30
  -5   1   6  194.68   10.40
   4  -1  -6  157.58   10.10
   4  -1  -6  171.28    8.10
  -4  -1   6  170.98    9.00
  -4  -1   6  172.28   10.10
   4   1  -6  179.28    8.30
  -4   1   6  164.18    9.70
   4   1  -6  156.48   10.10
  -4   1   6  163.78    9.40
   3  -1  -6  157.88    9.00
  -3  -1   6  154.58    8.00
   3  -1  -6  150.98    7.60
  -3  -1   6  155.28    9.30
   3   1  -6  159.48    7.70
   3   1  -6  149.39    9.10
  -3   1   6  146.09    8.70
  -3   1   6  151.58    8.50
  -2  -1   6 1320.17   57.79
  -2  -1   6 1288.67   56.49
   2  -1  -6 1298.97   56.59
   2  -1  -6 1274.27   57.19
  -2   1   6 1334.07   57.19
   2   1  -6 1282.57   56.59
   2   1  -6 1285.67   57.29
  -2   1   6 1291.47   57.29
   1  -1  -6  204.38   10.00
   1  -1  -6  209.98   10.20
  -1  -1   6  218.78   10.50
   1   1  -6  200.48   10.00
  -1   1   6  204.48   11.00
  -1   1   6  201.18   11.40
   1   1  -6  217.98   10.30
   0  -1  -6   41.90    3.00
   0  -1   6   46.30    6.90
   0  -1  -6   40.70    3.40
   0  -1   6   44.10    3.20
   0   1   6   49.70    6.90
   0   1  -6   39.60    3.40
   0   1   6   43.00    4.70
   0   1  -6   52.09    4.00
   1  -1   6  501.75   22.30
  -1  -1  -6  518.15   22.90
   1  -1   6  521.85   24.80
  -1  -1  -6  511.05   23.60
  -1   1  -6  493.35   23.10
   1   1   6  505.05   24.00
  -1   1  -6  510.25   22.90
   2  -1   6 3307.47  148.59
   2  -1   6 3433.46  150.48
  -2  -1  -6 3551.24  149.19
  -2  -1  -6 3430.46  149.88
   2   1   6 3484.45  150.08
  -2   1  -6 3325.97  149.49
  -2   1  -6 3623.54  149.19
   3  -1   6   91.49    7.10
  -3  -1  -6  109.29    5.80
   3  -1   6   94.39    5.30
  -3  -1  -6  101.59    6.80
  -3   1  -6   97.09    5.60
  -3   1  -6   98.39    6.60
   3   1   6   93.09    5.00
   3   1   6   94.09    6.90
  -4  -1  -6   72.39    4.60
  -4  -1  -6   66.39    5.80
   4  -1   6   55.09    6.10
   4  -1   6   62.59    4.40
  -4   1  -6   70.49    4.50
   4   1   6   55.89    4.10
  -4   1  -6   52.79    5.60
   4   1   6   58.19    6.00
   5  -1   6    3.90    2.90
   5  -1   6    4.10    2.10
  -5  -1  -6    4.00    1.90
  -5  -1  -6    5.20    3.40
  -5   1  -6    7.80    3.30
   5   1   6    3.30    2.10
   5   1   6    0.90    2.90
  -5   1  -6    6.50    2.00
  -6  -1  -6  556.44   27.70
   6  -1   6  565.74   28.40
   6   1   6  543.35   28.10
  -6   1  -6  573.14   27.70
   7  -1   6   63.29    8.90
  -7  -1  -6   77.19    9.10
   7   1   6   65.09    8.50
  -7   1  -6   67.59    8.60
   8  -1   6    8.00    5.40
  -8  -1  -6   25.20    6.50
  -8   1  -6   23.10    6.50
   8   1   6   12.00    5.40
   9  -1   6    0.20    5.40
  -9  -1  -6    0.00    6.10
   9   1   6    5.00    5.50
  -9   1  -6   -0.30    6.40
 -10  -2   6   50.59    9.90
  10  -2  -6   70.89   11.60
  10   2  -6   88.99   13.60
 -10   2   6   85.89   12.20
 -10   2   6   82.59   11.50
   9  -2  -6  193.48   16.30
  -9  -2   6  178.98   15.70
   9   2  -6  197.18   16.30
  -9   2   6  172.28   14.30
  -9   2   6  188.78   14.70
   8  -2  -6  329.67   20.40
  -8  -2   6  284.77   19.00
   8   2  -6  323.97   19.90
  -8   2   6  291.87   18.40
  -8   2   6  343.77   19.20
  -7  -2   6  179.28   13.40
   7  -2  -6  179.38   13.40
  -7  -2   6  174.98   11.30
  -7   2   6  181.28   12.20
  -7   2   6  200.28   12.60
   7   2  -6  183.68   13.50
  -6  -2   6  433.36   22.90
  -6  -2   6  461.35   21.60
   6  -2  -6  441.56   23.20
   6   2  -6  436.66   23.30
  -6   2   6  421.76   22.10
  -6   2   6  460.75   22.60
  -5  -2   6  380.56   18.50
   5  -2  -6  374.76   20.10
  -5  -2   6  377.46   20.00
   5   2  -6  404.46   17.80
  -5   2   6  403.96   19.60
  -5   2   6  391.16   19.40
   4  -2  -6 1194.18   54.19
  -4  -2   6 1210.48   54.19
   4  -2  -6 1192.48   52.19
  -4  -2   6 1236.98   52.79
   4   2  -6 1097.69   53.99
   4   2  -6 1168.58   52.49
  -4   2   6 1200.58   53.59
  -4   2   6 1300.97   53.79
  -3  -2   6   65.39    4.30
  -3  -2   6   63.09    6.10
   3  -2  -6   57.49    5.60
   3  -2  -6   76.89    4.20
   3   2  -6   72.49    4.40
   3   2  -6   73.49    5.90
  -3   2   6   72.29    5.20
  -3   2   6   79.59    5.60
   2  -2  -6    4.10    2.30
   2  -2  -6    3.20    1.50
  -2  -2   6    4.60    1.40
  -2  -2   6    3.60    2.70
   2   2  -6   10.90    2.60
   2   2  -6    7.30    1.60
  -2   2   6    4.20    1.90
  -2   2   6    6.70    2.30
   1  -2  -6 1807.62   78.89
  -1  -2   6 1786.72   78.99
  -1  -2   6 1783.52   80.19
   1  -2  -6 1733.93   78.49
  -1  -2   6 1873.41   78.59
  -1   2   6 1852.91   79.59
  -1   2   6 1912.81   79.29
   1   2  -6 1719.33   78.59
   0  -2  -6 3066.99  131.49
   0  -2   6 3007.20  133.69
   0  -2  -6 3054.99  131.39
   0  -2   6 2951.90  131.49
   0   2   6 3080.39  133.09
   0   2   6 3099.39  132.59
   0   2  -6 3120.29  131.49
   0   2  -6 2940.61  131.29
  -1  -2  -6   61.99    4.20
  -1  -2  -6   67.19    4.20
   1  -2   6   51.69    6.90
   1  -2   6   59.79    3.80
  -1  -2  -6   61.49    5.40
  -1   2  -6   59.49    4.10
   1   2   6   71.89    5.10
  -1   2  -6   57.79    4.30
  -2  -2  -6   51.09    3.10
   2  -2   6   50.29    5.70
  -2  -2  -6   49.30    5.00
   2  -2   6   46.90    3.50
  -2  -2  -6   61.09    4.00
  -2   2  -6   58.49    3.90
  -2   2  -6   51.49    4.40
   2   2   6   53.69    4.60
   3  -2   6  201.58   11.80
  -3  -2  -6  200.78   11.30
  -3  -2  -6  206.28   10.20
   3  -2   6  204.08   10.10
  -3   2  -6  199.38   10.80
   3   2   6  206.98    9.70
  -3   2  -6  205.08   10.00
   3   2   6  205.38   11.20
   4  -2   6  852.71   37.90
  -4  -2  -6  826.72   38.80
  -4  -2  -6  848.32   37.70
   4  -2   6  859.61   39.60
   4   2   6  828.32   39.10
   4   2   6  827.52   37.60
  -4   2  -6  841.52   37.60
  -4   2  -6  889.81   38.70
  -5  -2  -6  205.88   12.70
   5  -2   6  215.78   13.40
   5  -2   6  232.58   11.80
  -5  -2  -6  219.88   11.10
  -5   2  -6  246.08   12.90
   5   2   6  218.28   11.40
  -5   2  -6  211.78   10.90
   5   2   6  215.68   13.10
   6  -2   6    1.90    3.40
  -6  -2  -6    9.80    4.10
   6   2   6    5.40    3.70
  -6   2  -6    5.90    3.80
   7  -2   6    8.30    4.70
  -7  -2  -6    4.80    4.60
   7   2   6    4.70    4.20
  -7   2  -6   -0.40    4.30
  -8  -2  -6  288.07   17.80
   8  -2   6  272.17   18.50
  -8   2  -6  271.67   17.90
   8   2   6  281.77   18.10
   9  -2   6  149.69   15.20
  -9  -2  -6  179.58   15.10
  -9   2  -6  149.39   14.50
   9   2   6  163.68   14.40
 -10  -3   6   76.79   13.40
  10  -3  -6   73.39   13.50
 -10   3   6   79.69   13.00
 -10   3   6   95.09   11.90
  10   3  -6   94.99   14.10
   9  -3  -6   -3.40    6.20
  -9  -3   6   -5.10    6.10
   9   3  -6    2.00    7.00
  -9   3   6   -3.20    5.00
  -9   3   6    4.40    5.90
  -8  -3   6   60.49    9.00
   8  -3  -6   80.19   10.70
  -8   3   6   67.59    9.50
   8   3  -6   62.59   11.00
  -8   3   6   76.39    9.40
  -7  -3   6  652.33   32.90
   7  -3  -6  670.43   33.20
  -7   3   6  629.34   31.90
  -7   3   6  661.63   32.10
  -6  -3   6  349.77   16.60
  -6  -3   6  344.87   18.70
   6  -3  -6  350.66   18.80
   6   3  -6  313.87   18.60
  -6   3   6  318.17   17.80
  -6   3   6  302.67   17.40
  -5  -3   6  398.96   20.00
   5  -3  -6  373.26   20.00
  -5  -3   6  400.76   18.10
  -5   3   6  376.46   19.20
  -5   3   6  355.86   19.00
   5   3  -6  384.76   17.60
   5   3  -6  379.46   20.00
   4  -3  -6  110.19    5.50
  -4  -3   6  106.29    6.00
   4  -3  -6  104.39    7.90
  -4  -3   6  109.39    8.20
  -4   3   6  100.69    6.90
   4   3  -6  102.59    8.10
  -4   3   6  105.39    7.70
   4   3  -6   99.49    5.90
   3  -3  -6 1662.93   71.99
  -3  -3   6 1578.44   70.19
  -3  -3   6 1657.43   72.19
   3  -3  -6 1646.24   70.39
  -3   3   6 1614.34   71.59
  -3   3   6 1550.74   70.99
   3   3  -6 1624.54   70.59
   3   3  -6 1633.74   71.89
   2  -3  -6 1334.57   62.49
   2  -3  -6 1363.86   63.49
  -2  -3   6 1391.96   63.59
  -2  -3   6 1516.45   64.19
   2   3  -6 1419.76   62.69
  -2   3   6 1498.45   63.69
  -2   3   6 1529.15   62.99
  -1  -3   6  231.28   10.70
  -1  -3   6  226.58   11.80
  -1  -3   6  242.08   13.20
   1  -3  -6  222.98   11.70
   1  -3  -6  214.48   11.10
  -1   3   6  253.37   11.70
   1   3  -6  240.08   11.30
  -1   3   6  244.08   12.50
   0  -3   6   15.00    4.20
   0  -3  -6    7.40    2.20
   0  -3  -6    6.50    1.70
   0  -3   6    8.60    2.00
   0   3   6    8.10    2.60
   0   3  -6    8.30    1.80
   0   3  -6    9.90    1.60
   0   3   6   14.00    3.40
  -1  -3  -6 1355.66   60.59
  -1  -3  -6 1443.66   59.59
   1  -3   6 1318.57   61.99
  -1  -3  -6 1294.87   59.89
   1  -3   6 1286.47   59.49
  -1   3  -6 1354.76   59.39
  -1   3  -6 1441.06   59.59
   1   3   6 1388.66   59.99
  -2  -3  -6 1191.58   51.69
   2  -3   6 1044.90   50.39
  -2  -3  -6 1194.58   50.49
  -2  -3  -6 1160.98   50.59
   2  -3   6 1159.68   52.39
   2   3   6 1135.59   51.09
  -2   3  -6 1147.09   50.69
  -2   3  -6 1164.88   50.49
  -3  -3  -6  548.45   26.30
   3  -3   6  555.24   25.30
   3  -3   6  552.44   26.90
  -3  -3  -6  567.14   25.00
  -3  -3  -6  580.84   25.20
   3   3   6  554.04   26.00
  -3   3  -6  545.55   25.00
  -3   3  -6  524.65   25.60
  -4  -3  -6    0.90    1.80
   4  -3   6    4.60    3.10
  -4  -3  -6    4.10    3.00
   4  -3   6    3.90    2.10
   4   3   6    3.60    2.60
  -4   3  -6    4.40    1.70
  -4   3  -6   -2.40    2.50
   4   3   6    2.10    1.60
  -5  -3  -6   82.39    5.50
   5  -3   6   71.59    7.60
  -5  -3  -6   79.59    7.70
   5  -3   6   79.69    6.40
   5   3   6   75.09    5.70
  -5   3  -6   75.09    5.10
  -5   3  -6   75.59    7.20
   5   3   6   80.49    7.20
  -6  -3  -6  151.28   11.80
   6  -3   6  170.18   12.30
  -6   3  -6  185.68   11.70
   6   3   6  178.38   11.90
   7  -3   6  204.88   14.60
  -7  -3  -6  191.58   14.20
   7   3   6  211.18   14.30
  -7   3  -6  218.38   14.00
   8  -3   6   34.50    7.40
  -8  -3  -6   43.20    7.50
  -8   3  -6   36.20    7.10
   8   3   6   25.70    6.50
   9  -3   6   45.10    8.80
  -9  -3  -6   44.80    8.60
  -9   3  -6   45.00    8.70
   9   3   6   56.19   10.20
 -10  -4   6    3.90    7.70
 -10   4   6    1.70    6.30
  -9  -4   6  308.27   21.20
   9  -4  -6  329.37   22.00
  -9   4   6  294.77   20.10
   9   4  -6  342.77   21.90
  -9   4   6  336.97   19.90
  -8  -4   6   81.29   11.10
   8  -4  -6  108.49   11.90
  -8   4   6   91.39    9.70
  -8   4   6   95.59   10.90
   8   4  -6   90.99   12.60
   7  -4  -6   57.89    9.50
  -7  -4   6   58.09    9.70
   7   4  -6   56.59   10.00
  -7   4   6   66.29    7.80
  -7   4   6   69.09    9.10
   6  -4  -6    5.20    4.00
  -6  -4   6    0.00    3.90
   6   4  -6    1.00    4.10
  -6   4   6    5.40    3.40
  -6   4   6   -1.80    3.90
  -5  -4   6 1294.77   57.19
   5  -4  -6 1125.69   56.99
   5   4  -6 1285.17   57.39
  -5   4   6 1293.87   56.09
   5   4  -6 1257.47   54.89
  -5   4   6 1243.18   56.49
   4  -4  -6   88.49    4.80
   4  -4  -6   81.39    7.30
  -4  -4   6   74.79    7.60
  -4  -4   6   86.49    5.00
  -4   4   6   90.09    6.00
   4   4  -6   83.39    7.50
  -4   4   6   89.49    7.40
   4   4  -6   82.59    5.30
   3  -4  -6  428.46   21.30
  -3  -4   6  446.76   21.50
   3  -4  -6  421.96   19.60
  -3  -4   6  423.06   21.40
  -3   4   6  450.95   20.10
   3   4  -6  434.26   19.80
  -3   4   6  417.46   20.90
   2  -4  -6    1.00    2.40
  -2  -4   6    0.40    2.80
   2  -4  -6    0.10    1.30
  -2  -4   6    1.50    2.40
  -2   4   6   -0.30    2.40
  -2   4   6    0.70    1.50
   2   4  -6   -1.40    1.50
  -1  -4   6 1355.86   60.19
  -1  -4   6 1264.77   59.19
   1  -4  -6 1341.67   59.29
   1  -4  -6 1283.87   58.49
  -1   4   6 1352.36   59.79
   1   4  -6 1305.07   58.59
  -1   4   6 1452.25   58.39
   0  -4   6  535.35   26.70
   0  -4   6  514.05   24.90
   0  -4  -6  561.14   25.20
   0  -4  -6  507.75   24.40
   0   4   6  550.04   25.40
   0   4   6  543.95   25.80
   0   4  -6  562.34   23.90
   0   4  -6  538.85   24.50
  -1  -4  -6  748.43   35.00
   1  -4   6  679.43   34.10
   1  -4   6  765.72   36.80
  -1  -4  -6  782.22   34.10
  -1   4  -6  800.02   34.00
  -1   4  -6  796.32   33.80
   1   4   6  776.52   34.20
   1   4   6  749.33   35.30
  -2  -4  -6   94.59    6.30
  -2  -4  -6   87.59    5.60
  -2  -4  -6   85.29    7.00
  -2   4  -6   95.39    5.50
   2   4   6   88.29    5.90
  -2   4  -6   91.09    5.90
   3  -4   6  755.72   34.60
   3  -4   6  762.22   36.20
  -3  -4  -6  761.82   34.20
  -3  -4  -6  738.13   35.50
  -3  -4  -6  788.12   34.60
  -3   4  -6  753.62   34.70
  -3   4  -6  789.52   34.10
   3   4   6  752.02   34.90
   4  -4   6  159.58    8.90
   4  -4   6  141.09   10.00
  -4  -4  -6  135.19    9.70
  -4  -4  -6  150.38    8.10
   4   4   6  143.39    9.20
   4   4   6  137.59    8.00
  -4   4  -6  132.89    9.00
  -4   4  -6  141.79    7.80
  -5  -4  -6  401.46   21.10
   5  -4   6  409.36   21.70
  -5  -4  -6  423.26   19.30
   5  -4   6  421.76   20.30
   5   4   6  398.06   19.70
  -5   4  -6  395.06   18.90
   5   4   6  408.96   21.00
  -5   4  -6  392.66   20.60
  -6  -4  -6   20.10    5.60
   6  -4   6   32.50    5.80
   6   4   6   39.70    6.60
  -6   4  -6   27.00    5.20
   7  -4   6  127.39   11.80
  -7  -4  -6  134.99   12.00
   7   4   6  128.59   11.30
  -7   4  -6  147.19   11.60
  -8  -4  -6   23.00    6.80
   8  -4   6   28.40    7.10
   8   4   6   23.10    6.20
  -8   4  -6   17.50    6.10
   9  -4   6  277.07   19.80
  -9  -4  -6  259.77   19.00
  -9   4  -6  249.78   18.50
   9   4   6  262.07   18.80
   9  -5  -6   12.10    7.90
  -9  -5   6   33.90    8.50
   9   5  -6   25.10    8.60
  -9   5   6   26.80    7.60
   8  -5  -6    8.40    6.60
  -8  -5   6    5.40    6.70
  -8   5   6   18.20    6.40
  -8   5   6   16.70    5.00
   8   5  -6   12.90    7.00
  -7  -5   6  698.43   35.60
   7  -5  -6  756.22   36.30
  -7   5   6  686.43   35.00
   7   5  -6  698.83   36.10
  -7   5   6  710.63   34.10
   6  -5  -6    5.90    4.30
  -6  -5   6    3.20    4.50
   6   5  -6    1.50    4.60
  -6   5   6    4.20    4.30
  -6   5   6    6.10    3.30
  -5  -5   6  103.59    9.00
   5  -5  -6   92.39    8.60
   5   5  -6   91.89    6.00
  -5   5   6   85.99    8.30
  -5   5   6  103.79    7.10
   5   5  -6   87.29    9.40
   4  -5  -6   -1.70    3.00
  -4  -5   6    4.90    3.60
  -4  -5   6   -4.20    3.10
   4  -5  -6    0.70    1.30
  -4   5   6    3.30    3.20
   4   5  -6    0.70    1.80
  -4   5   6    0.40    1.90
  -3  -5   6  624.24   31.30
  -3  -5   6  696.63   31.60
   3  -5  -6  637.14   31.30
   3  -5  -6  606.04   29.40
  -3   5   6  728.53   29.70
  -3   5   6  688.43   31.10
   3   5  -6  645.84   29.80
   2  -5  -6   34.60    4.70
   2  -5  -6   19.10    2.90
  -2  -5   6   30.70    5.40
  -2  -5   6   29.30    4.90
   2   5  -6   20.70    3.20
  -2   5   6   31.40    5.00
  -2   5   6   30.40    2.60
   1  -5  -6  362.76   18.40
  -1  -5   6  339.77   18.20
  -1  -5   6  394.06   19.20
   1  -5  -6  366.66   17.30
   1   5  -6  383.36   17.50
  -1   5   6  392.46   18.80
   0  -5   6   13.00    4.00
   0  -5  -6   12.40    2.10
   0  -5   6   12.70    2.90
   0  -5  -6   11.40    3.20
   0   5   6   23.60    3.90
   0   5  -6   11.20    2.10
   0   5  -6   11.60    2.10
   0   5   6   11.30    3.10
  -1  -5  -6 1598.14   69.89
   1  -5   6 1657.03   72.69
   1  -5   6 1545.85   70.29
  -1  -5  -6 1547.35   71.19
   1   5   6 1601.54   71.19
   1   5   6 1577.94   69.79
  -1   5  -6 1571.24   69.49
  -1   5  -6 1669.93   69.89
   2  -5   6    1.70    3.50
   2  -5   6   -1.20    2.00
  -2  -5  -6    1.10    1.70
  -2  -5  -6    4.10    3.10
  -2  -5  -6    0.20    2.80
  -2   5  -6   -2.80    1.90
  -2   5  -6    1.00    1.60
   2   5   6   -1.80    1.70
   3  -5   6  774.52   38.00
  -3  -5  -6  798.72   35.90
  -3  -5  -6  817.32   37.40
  -3  -5  -6  806.22   36.60
   3  -5   6  799.52   36.50
  -3   5  -6  817.82   35.70
  -3   5  -6  769.02   36.20
   3   5   6  797.82   36.40
  -4  -5  -6   90.79    5.90
  -4  -5  -6   75.29    7.70
   4  -5   6   82.99    6.80
   4  -5   6   85.39    8.00
  -4  -5  -6   90.59    6.70
  -4   5  -6   73.39    5.40
   4   5   6   84.29    6.80
  -4   5  -6   81.19    6.90
   5  -5   6  476.65   24.60
   5  -5   6  464.05   23.10
  -5  -5  -6  474.85   22.00
  -5  -5  -6  491.35   24.10
  -5   5  -6  467.65   23.30
   5   5   6  461.55   23.40
  -5   5  -6  447.76   21.70
   5   5   6  441.26   22.80
  -6  -5  -6    4.70    4.50
  -6  -5  -6    0.10    3.20
   6  -5   6    3.30    4.00
   6   5   6   -0.20    3.50
  -6   5  -6    3.50    4.20
  -7  -5  -6  320.57   19.30
   7  -5   6  319.47   19.90
   7   5   6  328.07   19.20
  -7   5  -6  331.67   19.10
  -8  -5  -6   24.50    7.10
   8  -5   6   40.80    7.70
   8   5   6   25.20    6.50
  -8   5  -6   23.80    6.70
  -9  -5  -6   54.69    9.40
   9  -5   6   49.30    9.40
  -9   5  -6   54.49    9.00
   9   5   6   61.79   11.10
   9  -6  -6  382.66   24.40
  -9  -6   6  320.77   23.50
  -9   6   6  357.16   22.90
   9   6  -6  457.05   26.20
  -8  -6   6   38.30    8.00
   8  -6  -6   42.20    8.90
   8   6  -6   34.10    8.60
  -8   6   6   34.10    7.50
   7  -6  -6   72.59   10.50
  -7  -6   6   42.90    7.60
   7   6  -6   72.49   10.40
  -7   6   6   53.39    9.30
  -6  -6   6   -0.60    4.60
   6  -6  -6    9.10    4.80
   6   6  -6   -2.00    4.50
  -6   6   6    7.00    4.70
  -5  -6   6  619.44   31.70
   5  -6  -6  616.14   32.10
   5   6  -6  651.43   29.50
  -5   6   6  676.63   30.10
   5   6  -6  663.93   32.30
  -5   6   6  655.83   31.50
  -4  -6   6   83.99    8.20
   4  -6  -6   89.49    5.20
  -4  -6   6   75.29    8.00
   4  -6  -6   74.19    7.70
  -4   6   6   76.79    7.50
   4   6  -6   81.69    5.80
  -4   6   6   95.39    6.00
   3  -6  -6   77.99    5.00
   3  -6  -6   71.69    7.30
  -3  -6   6   87.59    7.50
  -3  -6   6   76.59    7.40
  -3   6   6   84.39    4.90
   3   6  -6   76.59    5.40
  -3   6   6   76.89    7.00
   2  -6  -6   46.10    5.90
  -2  -6   6   45.10    5.60
   2  -6  -6   53.59    4.00
  -2  -6   6   63.09    6.10
   2   6  -6   46.80    4.20
  -2   6   6   49.20    5.90
   1  -6  -6  780.02   34.20
  -1  -6   6  745.73   35.70
  -1  -6   6  814.52   35.50
   1  -6  -6  745.53   35.50
   1   6  -6  721.43   34.20
  -1   6   6  766.62   35.60
   0  -6   6   67.49    6.00
   0  -6  -6   66.29    4.80
   0  -6   6   72.89    7.30
   0  -6  -6   68.49    6.60
   0   6  -6   62.19    3.90
   0   6  -6   63.69    4.70
   0   6   6   67.79    6.40
   1  -6   6  733.63   35.70
  -1  -6  -6  740.13   33.30
  -1  -6  -6  695.23   35.00
   1  -6   6  692.53   33.90
   1   6   6  743.43   32.90
   1   6   6  759.52   34.70
  -1   6  -6  752.62   33.20
  -1   6  -6  771.82   32.80
  -2  -6  -6    3.50    2.10
   2  -6   6    9.90    3.10
  -2  -6  -6    9.40    3.90
   2   6   6    7.50    3.10
  -2   6  -6    9.00    2.10
  -2   6  -6    9.30    2.50
   2   6   6    8.30    2.20
  -3  -6  -6  946.51   42.00
   3  -6   6  901.51   44.40
  -3  -6  -6  914.71   43.40
  -3  -6  -6 1040.90   43.50
   3  -6   6  874.41   42.70
  -3   6  -6  908.01   42.20
   3   6   6  953.90   42.40
  -3   6  -6  947.41   41.80
  -4  -6  -6  115.49    8.80
   4  -6   6  117.99    9.90
  -4  -6  -6  111.89    9.70
  -4  -6  -6  113.59    7.50
   4  -6   6  117.69    8.50
  -4   6  -6  125.69    7.10
   4   6   6  106.59    8.20
  -4   6  -6  121.59    8.40
  -5  -6  -6  457.55   21.80
  -5  -6  -6  432.76   23.70
   5  -6   6  465.25   24.50
  -5  -6  -6  476.05   26.30
   5  -6   6  451.85   23.10
  -5   6  -6  446.86   22.90
   5   6   6  454.45   23.00
   6  -6   6   51.09    8.50
   6  -6   6   48.90    7.80
  -6  -6  -6   37.70    6.80
  -6  -6  -6   47.70    5.40
   6   6   6   52.59    7.40
  -6   6  -6   59.99    8.30
   7  -6   6  150.88   13.10
  -7  -6  -6  136.49   13.50
  -7   6  -6  138.39   12.40
   7   6   6  147.89   12.00
   8  -6   6   42.40    8.10
  -8  -6  -6   47.50    8.70
   8   6   6   53.89    9.30
  -8   6  -6   71.29   10.80
  -9  -6  -6  149.69   15.40
   9  -6   6  135.79   14.80
  -9   6  -6  157.48   14.60
   9   6   6  124.29   13.80
  -9  -7   6    5.80    8.10
   9  -7  -6   17.00    8.00
  -9   7   6    8.90    7.40
   9   7  -6   24.50    9.60
   8  -7  -6   28.70    8.00
  -8  -7   6   20.90    7.90
   8   7  -6   26.40    8.30
  -8   7   6   27.50    7.80
  -7  -7   6  414.96   23.70
   7  -7  -6  447.26   24.90
  -7   7   6  392.96   23.50
   7   7  -6  412.56   24.80
  -6  -7   6  329.27   19.90
   6  -7  -6  376.66   20.90
  -6   7   6  346.17   19.90
   6   7  -6  335.67   20.60
   5  -7  -6    7.50    4.70
  -5  -7   6    3.60    5.00
  -5  -7   6    4.30    4.50
   5   7  -6    4.80    2.50
  -5   7   6    2.00    4.00
   4  -7  -6   -0.20    1.60
  -4  -7   6   -6.60    3.60
   4  -7  -6    0.50    3.70
  -4  -7   6    3.80    3.90
   4   7  -6    1.00    2.20
  -4   7   6    0.40    3.50
   3  -7  -6 1049.40   46.10
   3  -7  -6 1066.69   48.40
  -3  -7   6  968.70   48.30
  -3  -7   6 1041.60   47.90
  -3   7   6 1061.19   47.90
   3   7  -6 1052.79   46.50
  -2  -7   6  307.57   16.30
  -2  -7   6  271.87   16.40
   2  -7  -6  315.47   16.90
   2  -7  -6  309.17   14.80
  -2   7   6  313.37   16.40
   2   7  -6  308.77   15.00
   1  -7  -6  637.54   31.00
   1  -7  -6  630.84   29.30
  -1  -7   6  661.93   31.00
  -1  -7   6  654.13   30.90
   1   7  -6  620.14   29.40
  -1   7   6  667.63   30.80
   0  -7   6  317.07   15.90
   0  -7   6  306.07   16.40
   0  -7  -6  273.67   16.20
   0  -7  -6  273.77   14.30
   0   7  -6  288.17   14.40
   0   7  -6  300.77   13.50
   0   7   6  290.47   15.70
  -1  -7  -6  225.38   11.80
  -1  -7  -6  210.68   14.00
   1  -7   6  219.38   12.70
   1  -7   6  246.28   14.40
   1   7   6  234.88   11.20
   1   7   6  238.58   13.50
  -1   7  -6  230.28   11.40
  -1   7  -6  232.78   11.80
  -2  -7  -6  345.57   15.70
  -2  -7  -6  241.48   17.60
   2  -7   6  330.07   16.90
   2  -7   6  318.57   18.80
   2   7   6  307.57   17.10
  -2   7  -6  319.07   15.50
   2   7   6  319.27   15.20
  -2   7  -6  326.57   15.50
  -3  -7  -6  232.48   14.50
  -3  -7  -6  251.87   15.00
  -3  -7  -6  253.57   12.80
   3  -7   6  245.88   15.90
   3  -7   6  236.68   13.90
   3   7   6  263.27   13.00
   3   7   6  240.88   14.50
  -3   7  -6  259.87   12.60
  -3   7  -6  217.58   12.90
  -4  -7  -6   69.69    8.40
  -4  -7  -6   56.29    5.50
   4  -7   6   51.99    8.40
  -4  -7  -6   46.00    7.80
   4  -7   6   51.29    6.80
   4   7   6   52.79    6.00
  -4   7  -6   59.59    6.90
  -4   7  -6   60.79    5.00
  -5  -7  -6  360.46   17.90
   5  -7   6  377.66   21.10
  -5  -7  -6  348.77   20.10
   5  -7   6  364.26   19.60
   5   7   6  335.37   18.90
  -5   7  -6  369.36   19.10
  -6  -7  -6  273.07   14.60
   6  -7   6  264.47   16.20
   6  -7   6  259.47   17.50
  -6  -7  -6  239.18   17.00
   6   7   6  283.87   16.20
  -6   7  -6  300.67   16.70
  -7  -7  -6  216.08   16.10
   7  -7   6  210.88   16.00
   7   7   6  195.78   14.40
  -7   7  -6  191.98   14.80
  -8  -7  -6   34.10    8.30
   8  -7   6   27.20    7.80
  -8   7  -6   35.10    7.40
   8   7   6   23.90    6.70
   9  -8  -6   73.69   12.00
  -9  -8   6   61.69   11.00
  -9   8   6   94.89   13.70
   9   8  -6  108.49   15.20
   8  -8  -6  190.28   15.90
  -8  -8   6  136.89   15.20
  -8   8   6  149.79   15.30
   8   8  -6  179.18   16.50
   7  -8  -6    1.10    6.10
  -7  -8   6    0.10    5.80
   7   8  -6    0.90    6.80
  -7   8   6   -3.20    5.90
  -6  -8   6   30.80    6.70
   6  -8  -6   16.80    6.40
  -6   8   6   21.10    6.20
   6   8  -6   22.80    6.90
   5  -8  -6  684.73   34.20
  -5  -8   6  661.93   33.10
  -5  -8   6  633.94   34.20
   5   8  -6  693.93   31.00
  -5   8   6  666.33   33.00
  -4  -8   6  928.81   45.40
   4  -8  -6  959.30   46.40
   4  -8  -6 1062.09   43.50
  -4  -8   6  949.60   46.60
  -4   8   6  985.00   45.60
   4   8  -6  948.11   43.80
  -3  -8   6  165.68   12.00
   3  -8  -6  180.78    9.30
   3  -8  -6  161.58   11.80
  -3  -8   6  173.08   11.60
  -3   8   6  170.28   11.30
   3   8  -6  159.98    9.60
   2  -8  -6  124.69    9.90
   2  -8  -6  121.69    7.40
  -2  -8   6  119.89    9.10
  -2  -8   6  116.59    9.60
   2   8  -6  130.69    7.80
  -2   8   6  132.89    9.20
  -1  -8   6  322.57   17.90
  -1  -8   6  332.67   17.70
   1  -8  -6  349.47   18.60
   1  -8  -6  339.77   16.30
   1   8  -6  333.37   16.40
  -1   8   6  328.17   17.70
   0  -8  -6  721.73   33.10
   0  -8  -6  732.23   35.30
   0  -8   6  737.33   34.70
   0  -8   6  742.03   34.50
   0   8  -6  714.53   33.10
   0   8   6  708.83   34.30
   1  -8   6  146.89   10.20
  -1  -8  -6  134.49    8.60
  -1  -8  -6  151.88   11.90
   1  -8   6  153.98   11.00
  -1   8  -6  156.18    8.80
   1   8   6  151.38   10.20
  -1   8  -6  157.38    8.30
  -2  -8  -6    7.30    2.50
   2  -8   6   -0.50    3.10
   2  -8   6    4.40    4.50
  -2  -8  -6    6.10    5.20
   2   8   6    9.20    3.70
  -2   8  -6    2.80    2.70
  -2   8  -6    9.90    2.60
  -3  -8  -6   88.29    6.80
  -3  -8  -6   91.19    9.90
   3  -8   6   80.49   10.20
   3  -8   6   93.99    8.20
  -3   8  -6   86.59    7.20
   3   8   6   97.99    8.80
   3   8   6   99.19    6.80
  -3   8  -6   85.89    6.30
   4  -8   6  261.67   15.80
  -4  -8  -6  278.67   17.10
  -4  -8  -6  293.37   16.80
   4  -8   6  272.27   17.70
  -4  -8  -6  269.37   14.30
  -4   8  -6  263.87   15.00
  -4   8  -6  274.07   13.90
   4   8   6  257.47   14.50
  -5  -8  -6   67.89    6.60
   5  -8   6   77.99    8.50
   5  -8   6   71.29   10.00
  -5  -8  -6   71.59   10.30
  -5   8  -6   62.19    8.20
   5   8   6   75.49    7.60
   6  -8   6   68.49    8.90
  -6  -8  -6   60.59   10.70
  -6  -8  -6   63.19    6.80
   6  -8   6   65.39   10.30
  -6   8  -6   64.69    8.90
   6   8   6   63.19    8.10
   7  -8   6   60.19   10.80
  -7  -8  -6   59.49    9.20
  -7   8  -6   52.09    8.10
   7   8   6   67.79    9.00
   8  -8   6  306.77   21.90
  -8  -8  -6  333.67   21.90
   8   8   6  336.47   20.50
  -8   8  -6  317.07   20.80
   8  -9  -6   60.39   10.60
  -8  -9   6   61.89   10.10
   8   9  -6   66.79   11.70
  -8   9   6   78.09   12.90
   7  -9  -6   26.00    8.30
  -7  -9   6   24.00    7.80
   7   9  -6   33.00    8.90
  -7   9   6   27.50    7.90
  -6  -9   6  465.85   25.50
   6  -9  -6  488.55   26.80
  -6  -9   6  489.05   27.80
  -6   9   6  410.76   25.30
   6   9  -6  472.75   26.50
  -5  -9   6   16.60    5.60
   5  -9  -6   34.60    7.20
  -5  -9   6   14.70    6.80
   5   9  -6   19.30    3.80
  -5   9   6   32.40    6.30
   4  -9  -6  152.18   12.90
  -4  -9   6  171.18   13.30
  -4  -9   6  143.99   11.70
   4  -9  -6  171.08    9.10
   4   9  -6  150.98    9.60
  -4   9   6  160.78   11.70
  -3  -9   6  295.47   16.70
   3  -9  -6  287.37   14.60
   3  -9  -6  306.77   17.70
  -3  -9   6  288.97   17.70
  -3   9   6  276.77   16.60
   3   9  -6  296.57   15.10
   2  -9  -6 1559.94   74.09
  -2  -9   6 1543.65   73.99
   2  -9  -6 1679.23   71.99
  -2  -9   6 1678.43   73.19
  -2   9   6 1677.43   73.49
   2   9  -6 1631.54   72.09
   1  -9  -6    2.10    2.30
  -1  -9   6    3.70    3.80
  -1  -9   6    1.50    3.40
   1  -9  -6   -2.20    3.80
   1   9  -6   -0.70    2.30
  -1   9   6    4.40    3.30
   0  -9  -6   30.20    4.30
   0  -9   6   35.70    6.20
   0  -9  -6   48.90    8.00
   0  -9   6   37.60    6.80
   0   9  -6   32.90    4.50
   0   9   6   38.30    6.10
  -1  -9  -6   38.90    4.90
   1  -9   6   50.79    7.20
  -1  -9  -6   58.39    9.00
   1  -9   6   52.29    6.70
  -1   9  -6   57.59    5.20
   1   9   6   45.70    6.80
  -1   9  -6   42.30    6.20
  -2  -9  -6  185.08   16.00
   2  -9   6  217.18   14.90
   2  -9   6  234.08   14.30
  -2  -9  -6  210.28   12.30
  -2   9  -6  259.17   12.60
   2   9   6  250.27   14.40
  -2   9  -6  243.28   12.50
  -3  -9  -6    3.80    2.70
   3  -9   6    9.30    5.70
   3  -9   6    4.40    3.80
  -3  -9  -6   -1.70    5.30
  -3   9  -6    2.80    3.40
  -3   9  -6    0.40    2.40
   3   9   6    5.00    4.10
   4  -9   6   -1.10    5.30
  -4  -9  -6    2.10    3.10
   4  -9   6   10.80    4.80
  -4  -9  -6   12.50    6.20
  -4   9  -6    8.20    4.00
   4   9   6   10.60    4.80
  -4   9  -6    6.80    2.80
  -5  -9  -6   17.70    4.10
  -5  -9  -6   25.90    6.50
   5  -9   6   17.70    6.70
   5  -9   6   26.20    6.00
  -5   9  -6   20.20    5.10
   6  -9   6  571.54   32.00
  -6  -9  -6  614.34   31.10
  -6  -9  -6  587.64   28.10
   6  -9   6  548.15   30.20
   6   9   6  561.54   29.60
  -6   9  -6  593.24   29.50
  -7  -9  -6   55.79    9.30
   7  -9   6   42.60    8.80
  -7   9  -6   32.50    7.30
   7   9   6   25.90    6.30
  -8  -9  -6   33.50   14.60
  -8   9  -6   30.70    7.90
   8   9   6   29.70    7.10
  -8 -10   6   98.49   14.00
   8 -10  -6  121.79   15.70
  -8  10   6  116.29   14.80
   8  10  -6  111.79   16.50
   7 -10  -6   34.10    9.00
  -7 -10   6   18.90    7.40
  -7  10   6   33.40    8.40
   7  10  -6   28.30    9.00
  -6 -10   6   89.29   13.80
  -6 -10   6   67.89   10.70
   6 -10  -6   81.29   12.50
  -6  10   6   72.59   11.50
   6  10  -6   86.89    9.80
   5 -10  -6    4.50    5.40
  -5 -10   6   -2.80    6.00
  -5 -10   6   -2.80    4.70
   5  10  -6    0.30    3.10
  -5  10   6    1.60    5.10
   4 -10  -6  943.31   42.50
  -4 -10   6  997.40   46.80
  -4 -10   6  914.21   44.30
   4 -10  -6  890.31   45.80
   4  10  -6  957.60   43.00
  -4  10   6  937.11   44.90
   3 -10  -6    1.70    4.50
  -3 -10   6   -1.30    4.70
  -3 -10   6    3.30    4.40
   3 -10  -6    1.20    2.40
  -3  10   6    6.90    4.10
   3  10  -6    2.80    3.10
  -2 -10   6  102.29   10.40
   2 -10  -6  104.59   10.10
  -2 -10   6  104.39    9.10
   2 -10  -6   93.69    7.00
   2  10  -6  100.19    7.40
  -2  10   6  104.59    9.40
   1 -10  -6   14.10    3.10
  -1 -10   6   15.70    4.30
   1 -10  -6   10.20    5.00
  -1 -10   6   14.90    5.10
   1  10  -6   11.80    3.20
  -1  10   6   20.50    4.60
   0 -10   6  472.05   22.70
   0 -10  -6  428.86   21.40
   0 -10   6  410.46   23.30
   0 -10  -6  465.15   24.60
   0  10   6  441.56   22.70
   0  10  -6  422.56   21.40
   1 -10   6  151.48   10.80
  -1 -10  -6  111.69    8.40
   1 -10   6  146.89   10.70
  -1 -10  -6  140.59   12.30
  -1  10  -6  123.89    8.40
   1  10   6  132.69    9.90
   2 -10   6   18.60    5.20
   2 -10   6    6.80    4.70
  -2 -10  -6   14.50    3.50
  -2 -10  -6   13.90    7.00
  -2  10  -6    8.20    3.70
   2  10   6    7.70    4.00
  -2  10  -6   14.70    3.30
   3 -10   6    7.80    5.30
  -3 -10  -6   12.70    7.30
  -3 -10  -6   14.50    3.60
   3 -10   6    4.20    5.40
  -3  10  -6   14.50    4.30
   3  10   6   13.70    4.90
  -3  10  -6   17.00    3.50
   4 -10   6  558.34   28.80
   4 -10   6  538.65   30.40
  -4 -10  -6  492.85   30.10
  -4 -10  -6  571.64   26.80
   4  10   6  553.24   28.40
  -4  10  -6  543.75   26.10
  -4  10  -6  565.64   27.20
   5 -10   6    1.40    7.10
  -5 -10  -6   -3.00    3.40
   5 -10   6   -0.70    4.80
  -5  10  -6   -2.40    4.40
   5  10   6   -0.80    4.80
   6 -10   6   25.60    6.90
  -6 -10  -6   20.50    4.90
   6  10   6   26.00    7.00
  -6  10  -6   29.40    6.30
  -7 -10  -6   17.40   12.00
  -7  10  -6   13.50    6.60
   7 -11  -6   47.00   10.20
  -7 -11   6   35.30    8.50
   7  11  -6   42.60   10.30
  -7  11   6   33.70    8.80
  -6 -11   6  212.48   19.60
   6 -11  -6  200.98   18.10
  -6 -11   6  220.68   16.30
   6  11  -6  249.97   14.30
  -6  11   6  222.68   17.10
   5 -11  -6   -1.00    5.70
  -5 -11   6   -0.90    6.90
  -5 -11   6    0.00    5.30
   5  11  -6   -5.00    3.20
  -5  11   6   -9.10    4.80
  -4 -11   6   78.09   12.10
  -4 -11   6   55.49    8.90
   4 -11  -6   53.59   10.10
  -4  11   6   55.49    8.10
   4  11  -6   69.49    7.00
  -3 -11   6   73.59   10.30
  -3 -11   6   60.69    8.60
   3 -11  -6   66.89    5.90
   3 -11  -6   53.29    9.50
  -3  11   6   58.69    8.80
   3  11  -6   60.09    6.70
   2 -11  -6  484.35   26.50
   2 -11  -6  477.55   23.10
  -2 -11   6  466.05   26.30
  -2 -11   6  459.05   24.30
   2  11  -6  489.05   23.40
  -2  11   6  477.85   24.90
  -1 -11   6   80.99    8.10
  -1 -11   6   92.59    9.90
   1 -11  -6  115.69   11.40
   1 -11  -6   81.99    6.80
   1  11  -6   76.89    7.00
  -1  11   6   71.99    8.70
   0 -11   6   62.89    7.50
   0 -11  -6   57.99    6.20
   0 -11   6   68.59    9.50
   0 -11  -6   63.29    9.90
   0  11   6   71.49    8.20
   0  11  -6   69.29    6.40
   1 -11   6   11.20    5.20
  -1 -11  -6    0.10    6.20
  -1 -11  -6    7.60    3.30
   1 -11   6    4.20    5.60
  -1  11  -6   -0.60    2.60
   1  11   6    0.40    3.70
   2 -11   6  381.66   20.90
  -2 -11  -6  325.07   22.40
  -2 -11  -6  324.57   18.00
  -2  11  -6  358.86   17.90
   2  11   6  341.37   19.30
  -3 -11  -6  102.09    8.60
   3 -11   6  115.19   11.30
  -3 -11  -6   68.69   13.40
   3  11   6  130.09   10.50
  -3  11  -6  113.49    8.10
  -4 -11  -6   -3.70    7.30
   4 -11   6   11.90    5.70
  -4 -11  -6   -2.00    3.40
  -4  11  -6    9.90    4.70
   4  11   6    2.40    4.60
  -4  11  -6    3.10    3.10
   5 -11   6    9.00    6.00
  -5 -11  -6   11.60    4.40
   5  11   6   23.70    6.20
  -5  11  -6   15.30    5.50
  -6 -11  -6  527.15   26.50
   6 -11   6  498.45   29.40
  -6  11  -6  514.65   27.90
   6  11   6  584.64   36.50
  -7  11  -6   14.70    6.60
   7 -12  -6   23.40    8.90
  -7 -12   6    0.80    7.60
   7  12  -6    7.70    8.70
  -7  12   6    4.80    7.70
  -6 -12   6   39.70    8.30
  -6 -12   6   33.90   11.00
   6 -12  -6   48.10   10.20
  -6  12   6   34.30    8.50
   6  12  -6   34.60    5.70
  -5 -12   6  143.89   12.90
  -5 -12   6  116.89   16.50
   5 -12  -6  139.69   15.40
  -5  12   6  132.59   13.20
   5  12  -6  125.89   10.10
  -4 -12   6  304.97   18.00
   4 -12  -6  278.67   19.90
  -4 -12   6  279.57   20.90
  -4  12   6  270.97   18.50
   4  12  -6  302.37   16.40
  -4  12   6  310.37   16.30
  -3 -12   6   57.09    9.50
   3 -12  -6   56.69   10.40
   3 -12  -6   55.79    6.00
  -3 -12   6   43.20    8.40
  -3  12   6   57.69    9.20
   3  12  -6   59.19    6.90
   2 -12  -6   44.80    8.90
   2 -12  -6   54.29    5.80
  -2 -12   6   56.29    9.80
  -2  12   6   52.09    7.40
   2  12  -6   50.99    6.50
   1 -12  -6  118.69   12.80
  -1 -12   6  151.18   13.20
   1 -12  -6  118.49    8.60
  -1  12   6   96.09   10.30
   1  12  -6  128.89    9.10
   0 -12  -6  248.78   14.50
   0 -12   6  297.47   18.00
   0 -12  -6  273.47   18.60
   0  12   6  260.77   15.90
   0  12  -6  257.37   14.70
  -1 -12  -6   66.89    6.80
  -1 -12  -6   66.39   12.20
   1 -12   6   67.09    9.50
  -1  12  -6   54.19    6.60
   1  12   6   62.59    8.30
  -2 -12  -6   -3.80    7.20
  -2 -12  -6   -2.10    3.20
   2 -12   6    3.10    5.50
   2  12   6    1.90    4.00
  -2  12  -6   -2.20    3.00
  -3 -12  -6   97.39    8.80
  -3 -12  -6   77.39   12.70
   3 -12   6  100.49   11.90
   3  12   6  105.59   10.00
  -3  12  -6  103.69    8.20
  -4 -12  -6  259.27   24.40
  -4 -12  -6  350.86   19.00
   4 -12   6  391.56   22.80
  -4  12  -6  352.46   18.10
   4  12   6  347.67   20.40
  -5 -12  -6  193.28   12.80
   5 -12   6  171.28   15.80
  -5  12  -6  189.28   14.10
   6 -12   6    6.70    8.30
  -6 -12  -6    3.80    4.50
  -6  12  -6    9.60    6.40
   6 -13  -6  113.29   16.10
  -6 -13   6  101.29   17.40
  -6  13   6   84.79   13.70
   6  13  -6   90.79    9.90
  -5 -13   6   71.89   12.60
   5 -13  -6   71.29   13.20
   5  13  -6   78.69    8.60
  -5  13   6   55.39    9.40
   4 -13  -6   64.69   10.90
  -4 -13   6   79.69   14.20
   4  13  -6   58.99    8.10
  -4  13   6   59.49    8.90
  -3 -13   6  424.96   26.30
   3 -13  -6  448.36   26.20
   3  13  -6  408.36   22.10
  -3  13   6  432.96   23.90
  -3  13   6  420.56   21.50
  -2 -13   6  303.37   20.80
   2 -13  -6  271.97   19.90
   2 -13  -6  292.87   16.00
  -2  13   6  287.17   17.80
   2  13  -6  290.17   16.40
   1 -13  -6  120.79   14.00
   1 -13  -6  118.89    9.10
  -1 -13   6  132.89   13.70
  -1  13   6  118.29   11.10
   1  13  -6  117.09    9.40
   0 -13  -6  -10.60    5.60
   0 -13   6   -6.40    5.50
   0 -13  -6   -2.70    3.00
   0  13  -6    3.20    3.50
   0  13   6   -6.00    4.20
  -1 -13  -6  117.49    9.30
   1 -13   6  137.09   13.10
  -1 -13  -6  107.59   14.40
  -1  13  -6  139.79    9.50
   1  13   6  110.49   10.70
  -2 -13  -6   67.59   12.00
   2 -13   6   78.89   11.10
  -2 -13  -6   79.29    8.10
  -2  13  -6   95.09    8.10
   2  13   6   82.69    9.60
   3 -13   6  105.59   13.00
  -3 -13  -6  101.69   17.40
  -3 -13  -6  111.29    9.70
  -3  13  -6  112.59    9.00
   3  13   6  108.89   10.60
  -4 -13  -6    8.20   10.10
   4 -13   6   14.10    7.40
  -4 -13  -6    7.90    4.80
  -4  13  -6    6.60    3.90
  -5 -13  -6   81.19    9.40
   5 -13   6   74.99   13.20
  -5 -14   6  364.46   27.80
   5 -14  -6  364.56   24.90
   5  14  -6  331.47   19.40
  -5  14   6  334.07   22.10
  -4 -14   6  103.29   16.00
   4 -14  -6   86.59   13.00
  -4  14   6   86.39   12.00
   4  14  -6   66.69    9.10
  -3 -14   6  191.08   17.50
   3 -14  -6  178.98   16.50
  -3  14   6  171.38   11.20
   3  14  -6  160.98   12.00
  -3  14   6  161.58   14.10
   2 -14  -6    5.70    6.90
  -2 -14   6   14.10    8.50
  -2  14   6   17.90    6.10
  -2  14   6    7.80    3.70
   2  14  -6   14.40    4.80
  -1 -14   6  435.06   25.40
   1 -14  -6  408.66   25.20
   1 -14  -6  368.06   20.60
   1  14  -6  380.66   20.80
  -1  14   6  384.66   22.30
   0 -14  -6   84.09   12.70
   0 -14   6   66.49   12.30
   0 -14  -6   62.89    7.40
   0  14   6   57.79    8.80
   0  14  -6   37.30    6.00
  -1 -14  -6  180.88   17.90
  -1 -14  -6  144.09   11.50
   1 -14   6  181.18   15.80
  -1  14  -6  181.58   11.70
   1  14   6  173.28   13.10
  -2 -14  -6   -1.30    3.90
  -2 -14  -6   -2.90    8.50
   2 -14   6   -3.40    5.90
  -2  14  -6   -2.30    3.40
   2  14   6   -1.10    4.60
   3 -14   6   81.19   13.40
  -3 -14  -6   93.49   15.30
  -3 -14  -6   74.89    9.20
  -3  14  -6   93.39    8.70
  -4 -14  -6   11.70   13.80
   4 -14   6    6.10    7.50
  -4 -14  -6   10.80    5.10
  -4  14  -6    6.20    4.40
  -5 -14  -6  114.39   10.90
   5 -14   6  115.29   15.20
   4 -15  -6   -5.50    7.70
  -4 -15   6   -4.00    9.70
   4  15  -6    4.30    5.00
  -4  15   6    6.20    6.80
  -3 -15   6  428.76   27.40
   3 -15  -6  394.36   25.80
  -3  15   6  340.97   20.00
   3  15  -6  396.06   21.20
  -3  15   6  360.36   23.00
   2 -15  -6   -8.70    7.10
  -2 -15   6   -3.70    8.10
  -2  15   6    4.20    3.60
  -2  15   6    9.10    6.10
   2  15  -6    9.90    4.90
  -1 -15   6  248.18   19.30
   1 -15  -6  199.18   17.70
  -1  15   6  184.78   12.70
   1  15  -6  193.08   13.40
  -1  15   6  173.98   14.20
   0 -15  -6   86.39    9.00
   0 -15   6  117.39   14.70
   0 -15  -6  105.99   15.30
   0  15  -6   83.99    9.00
   0  15   6   97.09   11.00
  -1 -15  -6  197.58   13.40
  -1 -15  -6  195.48   19.80
   1 -15   6  197.58   18.30
  -1  15  -6  193.28   13.10
   1  15   6  195.18   15.30
   2 -15   6   -0.90    7.30
  -2 -15  -6    3.70    4.50
  -2 -15  -6   -6.40    9.30
  -2  15  -6   -1.30    4.00
  -3 -15  -6   66.79   14.30
  -3 -15  -6   88.99    9.60
   3 -15   6   85.49   13.40
  -3  15  -6   87.69    9.10
   2 -16  -6   10.10    8.60
  -2 -16   6   13.30    9.50
   2  16  -6   10.90    5.50
  -2  16   6   19.00    7.00
  -2  16   6   19.10    4.90
  -1 -16   6  182.88   18.50
   1 -16  -6  213.38   19.10
  -1  16   6  141.09   13.60
   1  16  -6  156.78   12.30
  -1  16   6  134.19   11.40
   0 -16   6   93.69   15.60
   0 -16  -6   63.39   12.10
   0  16   6   63.09    8.40
   0  16  -6   77.49    9.40
  -1 -16  -6   99.19   17.40
   1 -16   6   96.39   16.20
  -1  16  -6   90.09    9.80
   1  16   6   80.89    9.20
   2 -16   6   33.80   10.20
  -2 -16  -6   25.40   11.50
  -2  16  -6   38.50    6.70
   2  16   6   26.10    6.00
  10   0  -7   -3.40    7.60
 -10   0   7    0.30    6.90
   9   0  -7  145.69   15.60
  -9   0   7  167.08   14.60
   8   0  -7   -6.60    5.50
  -8   0   7   -2.20    4.30
  -8   0   7   -9.60    4.50
  -7   0   7 1060.59   48.40
   7   0  -7 1058.99   50.19
  -7   0   7 1043.00   49.70
   6   0  -7   -4.40    3.90
  -6   0   7    0.90    3.70
  -6   0   7   -0.90    3.10
  -5   0   7   32.20    5.40
   5   0  -7   34.30    5.40
  -5   0   7   32.50    5.00
  -4   0   7   -1.10    2.40
  -4   0   7   -0.60    2.10
   4   0  -7   -2.00    2.70
   4   0  -7   -1.60    1.30
  -3   0   7  520.75   23.70
   3   0  -7  517.45   23.20
   3   0  -7  507.45   24.30
  -3   0   7  510.15   24.50
  -2   0   7   -0.30    2.40
  -2   0   7   -3.30    1.70
  -1   0   7  104.39    8.80
   1   0  -7  113.49    6.20
   1   0  -7  112.99    6.30
  -1   0   7  107.49    7.20
   0   0  -7    0.70    1.50
   0   0  -7   -0.20    2.10
   0   0  -7    2.40    1.30
   0   0   7    2.50    4.10
  -1   0  -7 5897.31  249.97
   1   0   7 5876.61  251.67
  -1   0  -7 5617.34  250.37
  -2   0  -7    3.10    2.20
  -2   0  -7   -0.80    1.50
   2   0   7   -0.80    2.30
  -3   0  -7   66.29    5.60
   3   0   7   61.19    6.10
  -3   0  -7   70.89    4.70
  -4   0  -7    0.70    2.50
   4   0   7    1.50    1.50
   4   0   7   -0.20    2.40
  -4   0  -7    0.00    1.60
   5   0   7 1251.97   57.29
  -5   0  -7 1228.78   56.49
  -5   0  -7 1256.17   54.99
   6   0   7    4.10    3.60
  -6   0  -7    2.60    4.00
  -7   0  -7  221.18   14.60
   7   0   7  204.98   14.80
   8   0   7    0.60    4.70
  -8   0  -7   -2.00    5.40
   9   0   7  166.38   15.60
  -9   0  -7  162.08   15.40
 -10  -1   7   39.60    9.30
  10  -1  -7   56.39   10.70
  10   1  -7   43.90   10.10
 -10   1   7   31.00    8.30
   9  -1  -7  701.63   36.50
  -9   1   7  677.33   35.30
   9   1  -7  675.83   36.20
  -9   1   7  663.83   34.10
  -8  -1   7   40.30    7.30
   8  -1  -7   34.20    7.40
  -8   1   7   37.30    7.00
   8   1  -7   28.80    7.90
  -8   1   7   34.10    6.20
  -7  -1   7  138.09    9.80
  -7  -1   7  124.09   11.20
   7  -1  -7  125.99   11.80
  -7   1   7  132.89   10.90
   7   1  -7  127.59   11.60
  -7   1   7  129.49   10.30
  -6  -1   7   25.50    5.10
   6  -1  -7   14.30    4.80
  -6  -1   7   13.40    3.50
  -6   1   7   20.30    4.30
   6   1  -7   16.20    5.10
  -6   1   7   17.50    4.40
  -5  -1   7  529.05   25.80
  -5  -1   7  536.85   24.60
   5  -1  -7  517.75   26.00
  -5   1   7  529.35   25.60
   5   1  -7  520.25   26.10
  -5   1   7  504.85   24.90
   5   1  -7  534.55   23.80
   4  -1  -7  101.69    5.40
   4  -1  -7  104.89    7.60
  -4  -1   7   93.19    6.30
  -4  -1   7  108.39    7.90
   4   1  -7   90.39    7.50
  -4   1   7   93.59    6.90
  -4   1   7   96.39    7.20
   4   1  -7  102.99    5.70
  -3  -1   7   13.70    2.40
   3  -1  -7   19.40    3.30
  -3  -1   7   13.40    3.30
   3  -1  -7   16.90    2.20
   3   1  -7   18.10    3.50
   3   1  -7   16.70    2.60
  -3   1   7   22.00    3.20
  -3   1   7   16.00    3.10
  -2  -1   7   62.99    6.30
  -2  -1   7   70.69    4.60
   2  -1  -7   60.39    4.90
   2  -1  -7   77.49    4.50
   2   1  -7   63.29    4.40
  -2   1   7   64.69    5.40
  -2   1   7   71.79    5.90
   2   1  -7   65.09    5.10
  -1  -1   7 2406.26  113.09
  -1  -1   7 2333.17  111.59
   1  -1  -7 2613.14  111.39
   1  -1  -7 2672.53  111.29
   1   1  -7 2782.12  111.49
   1   1  -7 2694.43  111.29
  -1   1   7 2546.85  112.79
  -1   1   7 2477.25  112.19
   0  -1   7   70.89    8.50
   0  -1  -7   79.49    4.50
   0  -1  -7   79.09    5.00
   0   1  -7   84.69    4.60
   0   1  -7   79.89    5.60
   0   1   7   89.69    8.50
   0   1  -7   80.79    5.00
   0   1   7   83.19    6.30
   1  -1   7  107.69    8.90
   1  -1   7  111.59    5.30
  -1  -1  -7  110.19    6.30
  -1  -1  -7   91.49    7.00
   1   1   7   99.19    8.00
  -1   1  -7  114.79    6.20
  -1   1  -7  110.89    6.60
  -2  -1  -7  274.77   13.90
   2  -1   7  267.17   14.70
  -2  -1  -7  272.07   13.10
   2   1   7  263.27   14.20
  -2   1  -7  283.27   13.10
  -2   1  -7  271.37   13.50
  -3  -1  -7 2378.96  103.29
  -3  -1  -7 2372.26  104.19
   3  -1   7 2337.07  102.59
   3  -1   7 2371.16  104.79
  -3   1  -7 2424.76  103.99
  -3   1  -7 2375.66  103.29
   3   1   7 2370.46  104.59
   4  -1   7  163.78   10.50
   4  -1   7  169.28    8.30
  -4  -1  -7  153.28    9.90
  -4  -1  -7  176.08    8.70
  -4   1  -7  163.58    8.60
   4   1   7  137.69    9.10
   4   1   7  161.38   10.30
  -4   1  -7  150.48    9.70
  -5  -1  -7   73.39    7.10
  -5  -1  -7   62.59    5.10
   5  -1   7   64.49    7.40
   5   1   7   72.59    7.30
  -5   1  -7   73.69    7.00
  -5   1  -7   75.69    5.10
  -6  -1  -7    2.60    3.90
   6  -1   7    0.50    3.70
   6   1   7    0.90    3.40
  -6   1  -7    2.50    3.70
   7  -1   7  350.46   20.70
  -7  -1  -7  346.37   20.00
  -7   1  -7  338.37   19.90
   7   1   7  364.56   20.50
  -8  -1  -7   47.80    8.00
   8  -1   7   61.19   10.40
  -8   1  -7   47.20    8.20
   8   1   7   61.29    9.70
   9  -1   7  138.69   14.90
  -9  -1  -7  136.89   14.40
   9   1   7  135.19   14.40
  -9   1  -7  159.98   15.30
 -10  -2   7   -2.80    7.10
  10  -2  -7    8.80    8.10
 -10   2   7    2.00    6.30
  10   2  -7    5.20    8.10
 -10   2   7    0.50    6.40
   9  -2  -7   84.19   12.40
  -9  -2   7   65.29   11.80
   9   2  -7   68.19   12.10
  -9   2   7   64.09   10.70
  -9   2   7   71.49    9.30
  -8  -2   7  106.49   12.00
   8  -2  -7  115.19   12.40
  -8   2   7  118.69   11.20
   8   2  -7  108.29   12.80
  -8   2   7   99.89   10.40
   7  -2  -7  419.56   23.60
  -7  -2   7  438.16   23.50
   7   2  -7  444.86   23.80
  -7   2   7  394.76   22.10
  -7   2   7  435.66   22.70
  -6  -2   7  190.48   12.90
   6  -2  -7  205.78   13.20
  -6  -2   7  190.18   11.10
  -6   2   7  189.18   12.10
  -6   2   7  193.48   12.30
   6   2  -7  197.28   13.40
  -5  -2   7   16.60    2.90
   5  -2  -7   16.50    4.20
  -5  -2   7   10.50    3.80
   5   2  -7   11.30    2.10
  -5   2   7   14.70    3.60
  -5   2   7   18.10    4.00
   5   2  -7   18.60    4.50
  -4  -2   7  131.19    7.20
   4  -2  -7  134.29    6.80
  -4  -2   7  123.19    9.10
   4  -2  -7  131.09    8.90
   4   2  -7  128.29    8.90
  -4   2   7  125.69    8.20
  -4   2   7  131.39    8.50
   4   2  -7  134.59    7.10
  -3  -2   7  918.31   40.70
   3  -2  -7  943.51   40.80
  -3  -2   7  949.71   42.60
   3  -2  -7  904.01   42.00
   3   2  -7  911.51   42.10
  -3   2   7  894.31   41.60
   3   2  -7  963.40   40.90
  -3   2   7  926.61   41.80
   2  -2  -7  549.45   26.00
  -2  -2   7  553.24   24.90
  -2  -2   7  568.44   27.00
   2  -2  -7  568.24   25.20
  -2   2   7  561.34   26.20
   2   2  -7  569.74   26.10
   2   2  -7  566.14   25.30
  -2   2   7  562.34   26.00
   1  -2  -7  109.39    6.10
  -1  -2   7   96.89    6.40
   1  -2  -7  112.29    6.40
  -1  -2   7  112.49    6.60
  -1  -2   7  103.19    8.80
  -1   2   7  118.49    7.90
  -1   2   7   97.29    7.30
   1   2  -7  113.09    6.20
   0  -2  -7  595.84   26.50
   0  -2   7  621.34   26.70
   0  -2   7  571.14   29.30
   0  -2  -7  610.84   26.70
   0   2   7  585.54   27.90
   0   2  -7  570.84   26.70
   0   2   7  603.84   28.80
   0   2  -7  584.94   26.70
   1  -2   7 2565.44  111.89
  -1  -2  -7 2572.34  110.19
   1  -2   7 2586.34  108.89
  -1  -2  -7 2201.98  108.89
  -1  -2  -7 2638.74  109.39
   1   2   7 2544.15  110.39
  -1   2  -7 2425.66  109.29
  -1   2  -7 2623.84  109.29
   2  -2   7  658.93   30.80
   2  -2   7  602.84   28.20
  -2  -2  -7  658.13   28.90
  -2  -2  -7  610.24   29.80
  -2   2  -7  644.34   28.80
  -2   2  -7  672.33   29.20
   2   2   7  642.24   29.70
   3  -2   7   18.80    2.60
  -3  -2  -7   18.20    3.50
   3  -2   7   13.30    3.60
  -3  -2  -7   14.60    2.40
  -3   2  -7   15.20    3.00
   3   2   7   22.20    2.00
   3   2   7   19.60    3.40
  -3   2  -7   20.10    2.90
   4  -2   7    6.60    3.20
  -4  -2  -7   11.40    3.50
   4  -2   7    7.10    2.10
  -4  -2  -7    8.30    2.20
   4   2   7    5.80    3.00
  -4   2  -7    5.40    2.90
  -4   2  -7    9.70    2.10
  -5  -2  -7  208.88   13.10
   5  -2   7  215.38   13.70
  -5  -2  -7  233.28   11.40
  -5   2  -7  231.68   11.20
   5   2   7  205.88   13.20
  -5   2  -7  212.28   12.70
  -6  -2  -7  182.18   12.50
   6  -2   7  187.88   13.20
   6   2   7  194.58   12.90
  -6   2  -7  189.68   12.50
   7  -2   7   37.40    6.80
  -7  -2  -7   30.90    6.20
  -7   2  -7   52.29    8.50
   7   2   7   45.40    7.80
   8  -2   7    2.60    5.30
  -8  -2  -7   11.00    6.20
  -8   2  -7   11.30    6.20
   8   2   7    3.00    5.40
  -9  -2  -7  149.49   15.00
   9  -2   7  142.39   15.10
   9   2   7  147.89   14.20
  -9   2  -7  142.99   15.10
 -10  -3   7  117.99   15.60
  10  -3  -7  169.58   17.70
 -10   3   7  172.78   14.60
  10   3  -7  164.88   16.90
   9  -3  -7  138.39   15.20
  -9  -3   7  112.09   13.30
  -9   3   7  123.99   12.20
   9   3  -7  124.59   15.20
  -9   3   7  125.09   12.60
   8  -3  -7   82.19   11.30
  -8  -3   7   75.99   10.90
  -8   3   7   95.89   10.30
   8   3  -7   89.09   11.70
  -8   3   7   88.59   10.30
   7  -3  -7   15.00    5.70
  -7  -3   7   19.50    5.70
  -7   3   7   21.10    5.40
  -7   3   7   22.00    5.20
   7   3  -7   34.60    7.10
   6  -3  -7  293.07   16.70
  -6  -3   7  246.58   15.90
  -6   3   7  244.08   15.30
  -6   3   7  293.47   15.50
   6   3  -7  280.37   16.60
  -5  -3   7  325.37   15.60
   5  -3  -7  289.67   17.40
  -5  -3   7  326.17   17.70
  -5   3   7  328.07   17.00
  -5   3   7  327.37   16.70
   5   3  -7  327.57   17.70
   5   3  -7  329.57   15.30
  -4  -3   7  408.06   18.70
   4  -3  -7  394.26   18.50
   4  -3  -7  403.76   20.70
  -4  -3   7  431.36   21.00
   4   3  -7  394.56   18.80
  -4   3   7  432.06   19.90
  -4   3   7  409.46   20.30
  -3  -3   7   17.40    3.80
   3  -3  -7   17.80    3.60
  -3  -3   7   20.40    2.30
   3  -3  -7   17.20    2.20
  -3   3   7   19.10    3.50
  -3   3   7   17.90    3.60
   3   3  -7   19.00    2.90
   3   3  -7   22.20    3.90
  -2  -3   7 1028.80   46.90
   2  -3  -7  992.10   46.70
  -2  -3   7 1081.49   47.80
   2  -3  -7 1030.60   45.90
  -2  -3   7 1063.29   45.20
   2   3  -7  997.10   45.90
  -2   3   7 1085.69   47.10
  -2   3   7 1059.49   46.30
  -1  -3   7 1323.57   61.59
   1  -3  -7 1413.16   62.29
  -1  -3   7 1431.26   63.99
   1  -3  -7 1496.15   61.89
  -1  -3   7 1377.36   62.39
  -1   3   7 1410.26   63.09
  -1   3   7 1451.35   62.49
   1   3  -7 1407.86   61.89
   0  -3  -7 2276.07   98.79
   0  -3  -7 2279.07   98.69
   0  -3   7 2137.29  100.89
   0  -3   7 2319.87   98.79
   0   3  -7 2334.77   98.39
   0   3   7 2183.58   99.89
   0   3   7 2336.17  100.19
   0   3  -7 2277.67   98.69
  -1  -3  -7   10.50    2.50
   1  -3   7    7.90    4.40
   1  -3   7   13.20    2.20
  -1  -3  -7    9.80    2.00
  -1  -3  -7    8.90    3.10
  -1   3  -7   10.60    2.10
   1   3   7    8.60    2.60
  -1   3  -7    6.80    1.90
  -2  -3  -7   25.60    4.10
  -2  -3  -7   30.30    3.10
   2  -3   7   17.20    4.40
   2  -3   7   21.10    2.70
  -2  -3  -7   23.00    2.80
  -2   3  -7   22.70    3.60
   2   3   7   20.30    3.70
  -2   3  -7   20.30    3.00
   3  -3   7  362.06   17.40
  -3  -3  -7  384.06   17.60
  -3  -3  -7  367.56   18.90
   3  -3   7  397.06   19.80
  -3   3  -7  365.26   18.00
  -3   3  -7  362.56   17.40
   3   3   7  366.96   18.50
   4  -3   7  376.06   19.60
  -4  -3  -7  380.66   19.00
   4  -3   7  372.56   17.50
  -4  -3  -7  381.06   17.40
  -4   3  -7  347.37   18.20
   4   3   7  355.66   18.70
   4   3   7  344.97   18.50
  -4   3  -7  353.96   17.10
  -5  -3  -7   11.60    2.60
   5  -3   7   13.70    4.10
  -5  -3  -7    1.70    3.70
  -5   3  -7    7.50    3.50
  -5   3  -7    6.80    2.30
   5   3   7   11.70    3.80
   6  -3   7   38.00    6.50
  -6  -3  -7   74.29    8.50
  -6   3  -7   49.60    7.40
   6   3   7   54.19    7.50
   7  -3   7   31.50    6.40
  -7  -3  -7   35.60    6.80
  -7   3  -7   38.10    6.50
   7   3   7   39.10    6.60
   8  -3   7  239.18   17.70
  -8  -3  -7  257.47   17.50
   8   3   7  246.58   17.30
  -8   3  -7  245.28   17.10
   9  -3   7   85.29   13.30
  -9  -3  -7   87.99   13.40
  -9   3  -7  104.49   13.50
   9   3   7   76.79   11.50
  -9  -4   7   11.40    7.20
   9  -4  -7   13.60    8.20
  -9   4   7   16.70    6.90
   9   4  -7   10.00    8.10
  -9   4   7    5.90    5.60
   8  -4  -7  446.86   26.10
  -8  -4   7  449.95   25.90
   8   4  -7  441.86   25.80
  -8   4   7  455.15   24.10
  -8   4   7  428.46   24.40
  -7  -4   7   31.20    6.60
   7  -4  -7   27.80    6.50
   7   4  -7   26.90    6.50
  -7   4   7   21.60    4.90
  -7   4   7   23.00    5.90
  -6  -4   7  291.57   17.70
   6  -4  -7  290.17   17.70
  -6   4   7  307.87   16.40
   6   4  -7  320.17   18.10
  -6   4   7  300.67   17.30
   5  -4  -7   16.50    4.30
  -5  -4   7   22.40    4.90
   5   4  -7   27.90    3.60
  -5   4   7   27.60    4.60
   5   4  -7   18.30    4.60
  -5   4   7   27.50    4.80
  -4  -4   7  600.54   29.00
   4  -4  -7  609.14   29.00
   4  -4  -7  572.64   26.60
   4   4  -7  593.04   28.90
   4   4  -7  592.24   27.00
  -4   4   7  606.84   27.60
  -4   4   7  597.54   28.40
  -3  -4   7  281.17   14.90
  -3  -4   7  284.97   15.40
   3  -4  -7  263.07   13.00
   3  -4  -7  256.97   14.60
  -3   4   7  295.07   15.00
   3   4  -7  280.37   13.30
  -3   4   7  273.37   13.50
   2  -4  -7 1072.29   46.30
   2  -4  -7  977.70   47.20
  -2  -4   7 1085.29   48.30
  -2  -4   7 1109.79   47.60
  -2   4   7 1079.89   47.80
  -2   4   7  994.80   46.30
   2   4  -7 1043.30   46.40
  -1  -4   7   10.30    3.90
   1  -4  -7    3.10    2.40
  -1  -4   7    2.80    2.20
   1  -4  -7    1.10    1.60
   1   4  -7   -0.20    1.70
  -1   4   7    3.90    2.00
  -1   4   7    3.10    2.70
   0  -4   7  772.02   36.30
   0  -4  -7  757.02   33.70
   0  -4   7  712.13   34.00
   0  -4  -7  788.62   34.30
   0   4  -7  691.93   33.10
   0   4   7  778.42   35.30
   0   4   7  790.72   34.90
   0   4  -7  752.22   33.70
   1  -4   7  332.07   16.40
  -1  -4  -7  312.47   17.00
   1  -4   7  349.67   19.60
  -1  -4  -7  353.96   16.30
  -1   4  -7  362.96   16.10
   1   4   7  327.57   17.70
   1   4   7  336.37   16.80
  -1   4  -7  366.66   16.30
  -2  -4  -7 2131.49   91.59
   2  -4   7 2085.89   94.09
  -2  -4  -7 2124.89   92.79
  -2  -4  -7 2119.49   91.79
   2  -4   7 2094.49   91.59
   2   4   7 2069.99   91.89
  -2   4  -7 2015.70   91.49
  -2   4  -7 2143.89   91.49
  -3  -4  -7  296.07   14.30
   3  -4   7  313.97   16.90
  -3  -4  -7  289.37   15.80
  -3  -4  -7  291.67   14.40
   3  -4   7  271.17   14.40
  -3   4  -7  291.57   14.80
  -3   4  -7  304.07   14.20
   3   4   7  292.37   15.10
   4  -4   7   50.89    4.90
  -4  -4  -7   44.80    6.80
   4  -4   7   46.20    6.70
  -4  -4  -7   54.09    4.60
   4   4   7   39.10    4.70
  -4   4  -7   35.90    5.60
  -4   4  -7   46.90    4.20
   4   4   7   45.70    5.60
  -5  -4  -7   59.39    5.30
  -5  -4  -7   53.89    7.50
   5  -4   7   57.89    7.70
  -5   4  -7   56.19    4.80
   5   4   7   68.59    7.10
  -5   4  -7   55.29    7.00
   6  -4   7  413.56   23.10
  -6  -4  -7  398.56   22.30
  -6   4  -7  398.46   21.80
   6   4   7  446.96   22.50
  -7  -4  -7   74.49   10.60
   7  -4   7   62.99   10.00
   7   4   7   65.79    8.90
  -7   4  -7   80.59    9.60
   8  -4   7   31.20    7.70
  -8  -4  -7   42.90    8.10
  -8   4  -7   49.40    8.10
   8   4   7   59.49    9.70
   9  -4   7    3.80    6.60
  -9  -4  -7    5.90    7.50
  -9   4  -7    0.40    6.70
   9   4   7   13.40    6.50
  -9  -5   7    0.70    7.30
   9  -5  -7   -1.40    7.40
   9   5  -7   -0.90    7.60
  -9   5   7    6.20    6.60
   8  -5  -7  132.09   13.30
  -8  -5   7  107.89   13.50
  -8   5   7  121.19   12.50
  -8   5   7  135.69   16.30
   8   5  -7  119.99   13.80
  -7  -5   7    2.30    5.50
   7  -5  -7    8.50    5.70
  -7   5   7    3.50    5.50
  -7   5   7   12.10    4.50
   7   5  -7    4.10    5.80
  -6  -5   7  555.44   28.80
   6  -5  -7  524.55   28.80
  -6   5   7  617.44   27.50
   6   5  -7  558.14   29.00
  -6   5   7  544.85   28.30
   5  -5  -7   -2.10    3.60
  -5  -5   7   -1.50    3.60
   5   5  -7    1.90    2.10
  -5   5   7    3.60    2.40
   5   5  -7    8.00    4.50
  -5   5   7    5.10    3.80
   4  -5  -7  649.64   26.90
   4  -5  -7  593.84   29.20
  -4  -5   7  577.34   29.20
  -4  -5   7  552.24   29.40
  -4   5   7  631.44   29.00
  -4   5   7  557.44   27.40
   4   5  -7  615.24   27.30
  -3  -5   7  127.89    9.50
  -3  -5   7  165.48   10.50
   3  -5  -7  151.28    7.60
   3  -5  -7  127.19    9.20
  -3   5   7  142.19    7.70
  -3   5   7  137.09    9.60
   3   5  -7  144.09    8.00
  -2  -5   7  685.53   32.80
   2  -5  -7  704.03   32.70
   2  -5  -7  719.23   31.40
  -2  -5   7  704.43   33.40
  -2   5   7  688.83   31.10
   2   5  -7  661.03   31.50
  -2   5   7  745.53   33.10
   1  -5  -7    0.20    1.60
   1  -5  -7    2.90    2.80
  -1  -5   7    0.30    2.40
  -1  -5   7    2.90    3.40
   1   5  -7   -0.70    1.70
  -1   5   7    3.90    1.60
  -1   5   7    5.30    2.90
   0  -5  -7 1360.66   58.59
   0  -5   7 1199.18   58.99
   0  -5  -7 1375.76   59.59
   0  -5   7 1271.27   60.69
   0   5   7 1363.86   60.09
   0   5  -7 1310.67   57.79
   0   5  -7 1343.07   58.59
   0   5   7 1419.26   59.19
  -1  -5  -7  395.96   17.90
   1  -5   7  365.76   18.20
   1  -5   7  401.46   21.30
  -1  -5  -7  334.97   19.00
   1   5   7  367.96   18.10
  -1   5  -7  390.56   17.50
   1   5   7  371.66   19.40
  -1   5  -7  391.96   17.90
  -2  -5  -7  436.36   21.50
  -2  -5  -7  424.36   20.40
  -2  -5  -7  419.26   21.80
   2  -5   7  420.36   23.50
   2  -5   7  459.05   20.90
  -2   5  -7  433.66   20.40
  -2   5  -7  445.26   20.40
   2   5   7  441.26   20.70
  -3  -5  -7  102.79    8.50
   3  -5   7  113.19    9.60
  -3  -5  -7  114.79    7.30
   3  -5   7   91.09    6.80
  -3  -5  -7  109.09    6.70
   3   5   7   95.99    7.10
  -3   5  -7   88.79    7.00
  -3   5  -7  111.29    6.50
  -4  -5  -7 1696.13   73.59
  -4  -5  -7 1639.34   71.09
   4  -5   7 1649.44   71.69
  -4  -5  -7 1549.34   72.59
   4  -5   7 1569.44   73.49
   4   5   7 1595.74   71.99
  -4   5  -7 1563.64   71.69
  -4   5  -7 1628.44   70.79
  -5  -5  -7    3.60    2.60
   5  -5   7   -1.10    3.30
   5  -5   7    1.70    4.10
  -5  -5  -7    0.70    4.10
  -5   5  -7    6.30    3.70
  -5   5  -7    2.70    2.30
   5   5   7    8.30    3.60
  -6  -5  -7   99.79    7.80
  -6  -5  -7   93.89   10.40
   6  -5   7  113.69   10.90
  -6   5  -7  105.99    9.60
   6   5   7  114.29    9.50
  -7  -5  -7   25.40    6.80
   7  -5   7   33.80    7.10
   7   5   7   35.70    6.50
  -7   5  -7   33.70    6.50
  -8  -5  -7  391.96   23.00
   8  -5   7  372.66   23.50
  -8   5  -7  391.76   22.50
   8   5   7  353.76   22.30
   9  -5   7    7.50    6.90
  -9  -5  -7   -2.10    7.30
   9   5   7    7.70    6.30
  -9   5  -7   10.60    7.10
  -9  -6   7   -9.80    6.80
   9  -6  -7   -1.40    7.30
  -9   6   7   -9.30    6.20
   9   6  -7    6.60    8.50
   8  -6  -7  488.45   28.00
  -8  -6   7  420.06   27.00
   8   6  -7  494.25   27.90
  -8   6   7  493.65   26.80
  -7  -6   7  143.49   13.30
   7  -6  -7  177.38   14.40
   7   6  -7  178.28   14.10
  -7   6   7  152.18   13.10
   6  -6  -7  184.38   14.30
  -6  -6   7  224.28   14.70
  -6   6   7  220.38   14.50
   6   6  -7  202.08   14.50
  -5  -6   7   12.00    4.80
   5  -6  -7    8.10    4.20
   5   6  -7   11.70    2.80
   5   6  -7   13.00    5.00
  -5   6   7    8.60    4.20
   4  -6  -7  492.05   25.70
   4  -6  -7  522.65   23.30
  -4  -6   7  489.35   25.90
  -4  -6   7  527.65   25.90
   4   6  -7  516.15   23.70
  -4   6   7  505.05   25.40
   3  -6  -7  113.09    8.70
  -3  -6   7  116.69    8.80
  -3  -6   7  106.99    9.00
   3  -6  -7  113.99    6.60
  -3   6   7  125.49    6.80
   3   6  -7  103.29    6.90
  -3   6   7  117.89    9.10
  -2  -6   7  754.72   34.90
   2  -6  -7  717.73   32.90
   2  -6  -7  738.73   34.50
  -2  -6   7  717.93   34.40
  -2   6   7  752.42   34.70
   2   6  -7  715.63   33.10
   1  -6  -7  126.99    7.40
  -1  -6   7  136.69    9.70
   1  -6  -7  140.59    9.00
  -1  -6   7  120.29    8.40
   1   6  -7  120.89    7.50
  -1   6   7  134.39    9.20
   0  -6  -7  231.58   11.70
   0  -6  -7  242.08   13.20
   0  -6   7  214.98   12.50
   0  -6   7  228.18   14.20
   0   6  -7  244.68   11.80
   0   6   7  215.58   13.20
   0   6  -7  228.28   10.70
   0   6   7  233.88   11.60
  -1  -6  -7   72.69    7.60
   1  -6   7   77.69    8.70
  -1  -6  -7   77.09    5.50
   1  -6   7   70.89    6.10
  -1   6  -7   85.49    5.20
  -1   6  -7   86.49    5.70
   1   6   7   69.89    6.90
   1   6   7   79.29    5.60
  -2  -6  -7 1332.67   56.89
  -2  -6  -7 1165.38   58.09
   2  -6   7 1279.37   60.09
   2  -6   7 1166.38   57.19
  -2   6  -7 1357.16   56.79
   2   6   7 1306.17   56.79
   2   6   7 1302.97   58.49
  -2   6  -7 1337.47   56.69
   3  -6   7  202.78   13.90
   3  -6   7  200.18   11.30
  -3  -6  -7  192.98   12.60
  -3  -6  -7  198.58   10.70
  -3  -6  -7  206.78   12.00
   3   6   7  187.28   11.00
  -3   6  -7  207.28   11.20
  -3   6  -7  182.68   10.30
  -4  -6  -7  440.76   22.60
   4  -6   7  414.06   23.50
  -4  -6  -7  429.46   20.70
   4  -6   7  441.16   21.70
  -4  -6  -7  452.65   22.80
   4   6   7  429.16   21.60
  -4   6  -7  415.26   21.40
  -4   6  -7  427.26   20.40
  -5  -6  -7   58.29    8.60
  -5  -6  -7   60.49    6.00
   5  -6   7   61.79    9.00
   5  -6   7   62.29    7.00
  -5   6  -7   55.59    5.80
  -5   6  -7   60.09    7.70
   5   6   7   57.19    6.80
   6  -6   7  861.01   42.70
  -6  -6  -7  880.21   39.40
  -6  -6  -7  847.92   41.80
   6   6   7  857.61   41.10
  -6   6  -7  847.12   40.90
   7  -6   7   10.00    5.90
  -7  -6  -7   16.60    6.50
   7   6   7   17.60    5.40
  -7   6  -7   19.80    6.00
  -8  -6  -7    6.90    7.00
   8  -6   7   11.50    6.70
   8   6   7    4.80    5.30
  -8   6  -7   -1.70    5.80
   9  -7  -7  106.39   14.10
  -9  -7   7   95.69   14.50
  -9   7   7  112.69   14.30
   9   7  -7  105.89   16.00
  -8  -7   7   32.10    8.50
   8  -7  -7   37.90    8.70
   8   7  -7   52.19    9.90
  -8   7   7   32.50    8.20
   7  -7  -7   16.10    6.80
  -7  -7   7   11.90    6.50
  -7   7   7   24.40    7.20
   7   7  -7   41.10    8.40
  -6  -7   7  422.36   23.70
   6  -7  -7  400.76   24.00
  -6   7   7  437.26   23.70
   6   7  -7  457.25   24.40
  -5  -7   7  587.84   30.80
   5  -7  -7  600.04   30.30
  -5  -7   7  592.54   29.80
   5   7  -7  560.54   27.30
  -5   7   7  610.14   29.70
   4  -7  -7  352.66   20.00
  -4  -7   7  345.47   20.00
  -4  -7   7  344.37   19.80
   4  -7  -7  388.36   17.30
   4   7  -7  369.96   17.70
  -4   7   7  371.76   19.70
  -3  -7   7   23.20    5.20
  -3  -7   7   17.70    4.70
   3  -7  -7   21.50    3.40
   3  -7  -7   22.50    5.10
   3   7  -7   21.00    3.20
  -3   7   7   24.40    4.60
   2  -7  -7  110.79    8.80
   2  -7  -7  111.79    6.90
  -2  -7   7  129.49    9.40
  -2  -7   7  112.29    8.60
  -2   7   7  126.39    9.10
   2   7  -7  101.29    7.00
  -1  -7   7  380.36   20.10
   1  -7  -7  401.96   19.00
  -1  -7   7  413.56   20.90
   1  -7  -7  392.56   20.60
  -1   7   7  404.66   20.60
   1   7  -7  399.26   19.00
   0  -7   7  709.73   33.30
   0  -7  -7  726.13   33.00
   0  -7  -7  676.53   31.10
   0  -7   7  659.23   32.10
   0   7   7  661.73   32.50
   0   7  -7  691.73   31.20
   0   7  -7  654.73   30.50
   1  -7   7    5.60    4.20
  -1  -7  -7   -1.50    3.80
  -1  -7  -7    3.70    2.10
   1  -7   7    1.60    2.60
   1   7   7    1.10    3.00
  -1   7  -7    1.00    2.10
   1   7   7   -1.70    3.00
  -1   7  -7    6.50    2.10
   2  -7   7  149.88   13.10
  -2  -7  -7  166.68    9.50
  -2  -7  -7  116.69   11.40
   2  -7   7  179.08   10.50
   2   7   7  181.68    9.30
  -2   7  -7  171.58    9.40
  -2   7  -7  171.58    9.40
   2   7   7  170.88   11.50
   3  -7   7  236.68   17.10
  -3  -7  -7  269.07   13.80
  -3  -7  -7  262.67   15.60
  -3  -7  -7  258.97   15.80
   3  -7   7  265.67   14.70
   3   7   7  259.77   15.60
  -3   7  -7  262.07   13.90
   3   7   7  271.97   13.90
  -3   7  -7  270.27   13.50
  -4  -7  -7  759.42   35.90
   4  -7   7  672.23   36.30
  -4  -7  -7  741.33   33.30
   4  -7   7  696.83   34.20
  -4  -7  -7  700.73   35.20
   4   7   7  722.53   33.80
  -4   7  -7  720.23   32.90
  -4   7  -7  733.23   33.80
   5  -7   7  128.19   12.30
  -5  -7  -7  122.29   11.90
  -5  -7  -7  149.19    9.10
   5  -7   7  127.09   10.00
   5   7   7  136.59   10.00
  -5   7  -7  141.69   10.50
  -6  -7  -7   63.19   11.00
   6  -7   7   84.99   11.00
  -6  -7  -7   78.99    7.20
  -6   7  -7   90.09    9.80
   6   7   7   93.89    9.10
   7  -7   7   99.79   12.30
  -7  -7  -7  100.29   12.50
   7   7   7   94.99   10.20
  -7   7  -7  103.39   11.20
   8  -7   7  189.48   16.40
  -8  -7  -7  173.08   16.50
   8   7   7  162.98   14.20
  -8   7  -7  166.98   15.00
  -8  -8   7   58.49    9.90
   8  -8  -7   75.79   12.30
  -8   8   7   69.19   12.10
   8   8  -7   76.99   11.70
  -7  -8   7  332.87   21.20
   7  -8  -7  350.56   21.90
   7   8  -7  338.87   21.90
  -7   8   7  334.57   21.30
   6  -8  -7   13.80    6.40
  -6  -8   7   20.90    6.30
   6   8  -7   17.90    6.60
  -6   8   7   21.20    6.30
  -5  -8   7   -1.80    4.50
   5  -8  -7   -0.80    4.70
  -5  -8   7    4.00    5.10
  -5   8   7    1.40    4.40
   5   8  -7   -4.20    2.60
   4  -8  -7  243.08   15.10
  -4  -8   7  212.88   14.30
   4  -8  -7  231.88   11.70
  -4  -8   7  212.38   14.80
  -4   8   7  220.98   14.40
   4   8  -7  228.88   12.20
   3  -8  -7 1437.06   66.89
  -3  -8   7 1441.56   66.39
   3  -8  -7 1525.65   64.59
  -3  -8   7 1396.06   66.89
   3   8  -7 1438.96   64.79
  -3   8   7 1523.85   66.59
  -2  -8   7  572.84   27.40
   2  -8  -7  529.85   25.20
   2  -8  -7  528.95   27.20
  -2  -8   7  542.95   26.90
   2   8  -7  520.35   25.30
  -2   8   7  560.54   27.10
  -1  -8   7   -0.70    3.50
   1  -8  -7   -3.40    1.80
  -1  -8   7    6.10    3.50
   1  -8  -7    2.80    3.80
   1   8  -7   -1.70    2.00
  -1   8   7    3.90    3.40
   0  -8  -7    8.70    4.20
   0  -8   7    8.30    4.20
   0  -8  -7   15.90    2.90
   0  -8   7    9.50    3.70
   0   8   7   17.30    4.10
   0   8  -7    9.30    2.60
   1  -8   7  372.36   20.80
  -1  -8  -7  353.36   18.40
   1  -8   7  378.96   19.70
  -1  -8  -7  395.76   21.30
  -1   8  -7  392.76   17.80
   1   8   7  380.26   20.00
  -1   8  -7  374.06   18.50
  -2  -8  -7  206.18   11.10
   2  -8   7  213.98   14.50
  -2  -8  -7  150.48   14.00
   2  -8   7  196.28   12.30
   2   8   7  196.08   12.90
  -2   8  -7  197.68   11.00
  -2   8  -7  217.28   10.90
   3  -8   7   86.39    8.40
  -3  -8  -7   98.49   10.00
  -3  -8  -7   79.89    6.80
   3  -8   7   72.19   10.90
   3   8   7   88.19    8.90
  -3   8  -7   81.69    6.30
  -3   8  -7   84.49    7.00
   4  -8   7   59.79    7.40
   4  -8   7   63.99   10.20
  -4  -8  -7   54.49    6.20
  -4  -8  -7   71.09    9.00
  -4  -8  -7   59.79   10.70
   4   8   7   67.19    6.60
  -4   8  -7   54.19    7.10
  -4   8  -7   68.89    5.70
   4   8   7   68.29    8.70
  -5  -8  -7  183.18   15.00
  -5  -8  -7  207.88   11.90
   5  -8   7  220.98   13.70
   5  -8   7  215.88   16.00
   5   8   7  188.28   12.50
  -5   8  -7  184.68   12.80
   6  -8   7  145.89   14.30
  -6  -8  -7  145.79   10.20
  -6  -8  -7  155.68   14.10
  -6   8  -7  150.28   12.30
   6   8   7  150.88   11.40
   7  -8   7  102.19   13.00
  -7  -8  -7  126.69   13.30
   7   8   7   75.09   10.00
  -7   8  -7   91.79   11.20
  -8  -8  -7   17.30    8.40
   8  -8   7   25.00    8.30
   8   8   7   15.60    6.60
  -8   8  -7   26.20    7.40
  -8  -9   7    0.70    7.50
   8  -9  -7    7.40    7.30
   8   9  -7    2.00    8.40
  -8   9   7   16.60    8.00
  -7  -9   7   13.60    6.70
   7  -9  -7   10.10    7.50
   7   9  -7    0.90    7.20
  -7   9   7   17.20    7.50
   6  -9  -7   26.90    7.60
  -6  -9   7   30.20    7.10
   6   9  -7   18.20    7.50
  -6   9   7   29.70    7.40
  -5  -9   7 1024.30   49.50
   5  -9  -7 1069.79   50.89
  -5  -9   7 1058.49   50.99
   5   9  -7 1052.99   47.40
  -5   9   7 1031.10   49.70
  -4  -9   7   47.80    8.70
  -4  -9   7   62.19    9.60
   4  -9  -7   68.89    5.30
   4  -9  -7   58.99    9.00
  -4   9   7   64.79    9.10
   4   9  -7   59.39    6.20
  -3  -9   7   -0.10    4.20
   3  -9  -7   -1.90    2.10
   3  -9  -7   -1.20    4.30
  -3  -9   7   -1.90    4.30
   3   9  -7    4.20    2.80
  -3   9   7   -2.10    3.70
  -2  -9   7   14.90    4.50
  -2  -9   7   28.90    5.50
   2  -9  -7   16.60    5.00
   2  -9  -7   13.40    2.90
   2   9  -7   13.30    3.20
  -2   9   7   10.70    4.40
  -1  -9   7 1032.70   52.99
  -1  -9   7 1165.68   52.69
   1  -9  -7 1212.18   53.79
   1  -9  -7 1168.68   51.39
  -1   9   7 1124.69   52.79
   1   9  -7 1175.28   51.49
   0  -9   7   87.89    8.60
   0  -9   7  100.39    8.80
   0  -9  -7   88.69    9.60
   0  -9  -7   81.29    6.40
   0   9  -7   77.79    6.40
   0   9   7   85.79    8.00
   1  -9   7  115.29    9.60
   1  -9   7  123.59   10.30
  -1  -9  -7  131.29   11.80
  -1  -9  -7  123.59    8.10
   1   9   7  121.89    9.90
  -1   9  -7  116.69    7.90
  -2  -9  -7   35.20    7.90
  -2  -9  -7   54.79    5.80
   2  -9   7   68.59    9.30
   2  -9   7   66.49    7.70
  -2   9  -7   51.39    5.40
   2   9   7   55.59    7.80
  -2   9  -7   60.89    5.80
  -3  -9  -7  307.67   15.40
   3  -9   7  258.37   18.80
   3  -9   7  292.87   16.90
  -3  -9  -7  274.37   18.80
   3   9   7  288.57   17.20
  -3   9  -7  283.37   15.40
  -3   9  -7  291.37   14.90
   4  -9   7   39.30    8.40
   4  -9   7   32.40    5.90
  -4  -9  -7   30.60    4.60
  -4   9  -7   32.40    5.10
  -4   9  -7   36.10    5.10
   4   9   7   35.60    6.50
  -5  -9  -7  124.79    9.30
   5  -9   7  116.09   13.60
  -5  -9  -7  106.19   12.50
   5  -9   7  148.39   11.60
  -5   9  -7  106.99   10.40
   5   9   7  136.19   12.30
   6  -9   7    8.10    6.70
  -6  -9  -7    8.90    4.00
  -6  -9  -7   -2.60    6.00
  -6   9  -7    4.80    5.30
   7  -9   7  223.98   19.40
  -7  -9  -7  239.38   18.70
  -7   9  -7  223.08   16.40
  -8  -9  -7   28.00    9.40
   8  -9   7   15.20    9.00
  -8   9  -7   11.70    6.80
  -8 -10   7   -1.20    7.40
   8 -10  -7    2.10    7.60
  -8  10   7   -1.40    8.10
   8  10  -7   -7.30    8.20
  -7 -10   7  466.55   27.10
   7 -10  -7  479.95   28.90
  -7  10   7  494.35   27.80
   7  10  -7  440.66   28.60
  -6 -10   7    8.40    6.50
  -6 -10   7   10.50    8.20
   6 -10  -7    9.70    7.10
  -6  10   7   10.50    6.90
  -5 -10   7   25.10    7.70
  -5 -10   7   27.90    6.70
   5 -10  -7   28.80    7.50
  -5  10   7   32.50    6.90
   5  10  -7   32.50    4.70
  -4 -10   7    1.40    5.40
   4 -10  -7    9.50    2.90
  -4 -10   7   12.20    5.30
   4 -10  -7    9.60    5.70
  -4  10   7   14.50    5.60
   4  10  -7   12.50    3.50
   3 -10  -7  962.10   48.40
  -3 -10   7  926.91   48.30
   3 -10  -7 1040.10   45.50
  -3 -10   7 1027.00   47.20
  -3  10   7 1099.89   47.80
   3  10  -7  969.50   45.70
   2 -10  -7    1.10    2.40
  -2 -10   7    1.20    3.90
  -2 -10   7    4.90    4.90
   2 -10  -7   11.50    5.10
  -2  10   7   -0.30    4.00
   2  10  -7    2.60    2.90
   1 -10  -7   45.00    5.40
  -1 -10   7   54.09    8.20
  -1 -10   7   43.00    7.40
   1 -10  -7   60.29    8.30
   1  10  -7   42.00    5.40
  -1  10   7   54.49    7.50
   0 -10   7   35.20    6.20
   0 -10   7   39.90    7.10
   0 -10  -7   46.00    8.40
   0 -10  -7   37.40    5.00
   0  10   7   37.10    5.90
   0  10  -7   38.00    5.20
   1 -10   7  683.73   32.70
  -1 -10  -7  650.93   34.20
   1 -10   7  652.23   32.50
  -1 -10  -7  635.74   30.80
  -1  10  -7  639.04   30.70
   1  10   7  679.73   32.30
   2 -10   7    4.30    5.00
  -2 -10  -7    4.90    3.00
   2 -10   7   -0.40    4.20
  -2 -10  -7    2.30    6.30
  -2  10  -7   -2.00    2.60
   2  10   7    1.20    3.70
  -3 -10  -7  113.49    8.80
  -3 -10  -7   83.99   13.30
   3 -10   7   98.49   12.00
   3 -10   7  137.89   11.00
   3  10   7  125.89   11.10
  -3  10  -7  127.69    9.20
  -3  10  -7  120.09    8.30
  -4 -10  -7    5.90    3.80
   4 -10   7    2.30    6.40
   4 -10   7   -1.50    4.80
  -4  10  -7    0.30    4.00
   4  10   7    2.90    5.10
  -4  10  -7    2.50    3.10
   5 -10   7  470.05   26.50
   5 -10   7  435.06   29.00
  -5 -10  -7  495.35   24.60
   5  10   7  524.85   27.20
  -5  10  -7  502.35   25.20
  -6 -10  -7   -5.60    3.80
   6  10   7    8.70    6.30
  -6  10  -7    1.10    5.40
  -7 -10  -7   98.79   14.30
  -7  10  -7  103.59   13.00
  -7 -11   7   12.00    7.70
   7 -11  -7   22.60    9.30
  -7  11   7   30.30    8.90
   7  11  -7   28.80    9.30
   6 -11  -7   38.20    9.50
  -6 -11   7   37.90    8.30
  -6 -11   7   28.00    9.60
  -6  11   7   33.70    8.30
   5 -11  -7  581.54   32.90
  -5 -11   7  563.84   30.90
  -5 -11   7  651.83   33.90
   5  11  -7  623.74   29.10
  -5  11   7  586.44   31.60
   4 -11  -7    1.90    5.90
  -4 -11   7   -1.10    5.20
  -4 -11   7    6.80    6.80
   4 -11  -7    2.80    2.60
   4  11  -7    5.80    3.50
  -4  11   7    7.30    5.30
   3 -11  -7   -1.70    5.20
  -3 -11   7    0.20    4.50
   3 -11  -7   -1.10    2.50
  -3 -11   7   -5.50    5.10
  -3  11   7    2.40    4.60
   3  11  -7   -3.80    3.10
   2 -11  -7    8.40    3.10
  -2 -11   7   12.10    4.80
  -2 -11   7    6.80    5.50
   2 -11  -7   18.70    6.60
   2  11  -7    8.00    3.50
  -2  11   7   14.50    5.10
  -1 -11   7  434.36   23.60
   1 -11  -7  411.26   20.60
  -1 -11   7  395.16   21.60
   1 -11  -7  448.46   24.30
   1  11  -7  392.96   20.60
  -1  11   7  405.26   22.40
   0 -11  -7   36.10    7.50
   0 -11  -7   21.70    4.10
   0 -11   7   30.80    6.60
   0 -11   7   42.00    7.60
   0  11   7   34.40    5.80
   0  11  -7   23.40    4.10
  -1 -11  -7   22.20    7.30
   1 -11   7   32.40    6.50
  -1 -11  -7   19.10    4.00
   1 -11   7   28.10    5.60
  -1  11  -7   19.80    4.00
   1  11   7   30.20    5.60
  -2 -11  -7    0.10    3.20
   2 -11   7    6.40    5.10
   2 -11   7   -8.70    4.20
  -2 -11  -7   -1.50    6.80
  -2  11  -7    0.40    2.90
   2  11   7   -0.50    4.10
  -3 -11  -7  749.42   35.00
  -3 -11  -7  600.94   38.60
   3 -11   7  787.52   37.40
  -3  11  -7  738.63   34.60
   3  11   7  796.92   36.80
  -4 -11  -7   58.69    7.60
   4 -11   7   64.59   10.20
   4  11   7   61.69    9.90
  -4  11  -7   70.59    7.00
  -4  11  -7   88.19   12.80
  -5 -11  -7  203.28   12.70
   5 -11   7  186.78   14.90
   5  11   7  175.28   14.80
  -5  11  -7  183.38   13.20
  -6 -11  -7    9.30    4.90
   6  11   7   12.20    6.60
  -6  11  -7   16.40    6.20
  -7  11  -7  267.97   18.80
  -6 -12   7   48.00    9.10
  -6 -12   7   66.49   12.40
   6 -12  -7   66.19   11.70
   6  12  -7   49.99    9.30
  -6  12   7   67.59   10.10
  -5 -12   7   23.90    7.10
  -5 -12   7   28.70    9.20
   5 -12  -7   20.50    7.90
   5  12  -7   23.30    5.00
  -5  12   7   25.00    7.40
   4 -12  -7   48.10    9.20
   4 -12  -7   57.59    6.40
  -4 -12   7   67.29   11.00
  -4 -12   7   65.49    9.90
  -4  12   7   49.99    8.50
   4  12  -7   61.49    7.50
  -3 -12   7  302.77   18.50
  -3 -12   7  350.46   21.50
   3 -12  -7  299.07   20.20
   3 -12  -7  320.47   16.50
  -3  12   7  295.87   19.00
   3  12  -7  306.17   16.90
  -2 -12   7   55.29   10.20
   2 -12  -7   57.59   10.50
  -2 -12   7   39.60    7.80
   2 -12  -7   46.80    6.00
  -2  12   7   60.09    9.10
   2  12  -7   47.60    6.50
  -1 -12   7   12.20    6.20
   1 -12  -7   16.60    3.90
   1 -12  -7   19.90    6.60
   1  12  -7   22.30    4.30
  -1  12   7   18.10    5.40
   0 -12   7   68.29   10.00
   0 -12  -7   60.59    9.70
   0 -12  -7   57.99    6.80
   0  12   7   62.39    8.40
   0  12  -7   65.69    6.80
   1 -12   7  241.18   16.70
  -1 -12  -7  240.48   18.40
  -1 -12  -7  223.88   13.60
   1  12   7  225.58   15.00
  -1  12  -7  229.28   13.50
  -2 -12  -7  106.09   14.70
  -2 -12  -7   90.69    8.30
   2 -12   7   90.69   11.10
  -2  12  -7   96.59    8.00
   2  12   7   80.29    9.80
  -3 -12  -7   47.40    6.40
  -3 -12  -7   55.69   11.20
   3 -12   7   74.09   10.60
  -3  12  -7   52.69    6.90
   3  12   7   62.59    9.50
  -4 -12  -7   56.29    7.80
   4 -12   7   58.99   10.50
   4  12   7   58.29   10.10
  -4  12  -7   53.39    7.10
  -5 -12  -7  423.26   22.70
   5 -12   7  461.25   26.10
   5  12   7  396.36   24.60
  -6 -12  -7  219.68   14.70
  -6  12  -7  217.78   17.90
  -6 -13   7  139.19   18.30
   6 -13  -7  161.98   17.90
  -6  13   7  136.49   15.60
   5 -13  -7  175.78   17.70
  -5 -13   7  218.28   20.00
  -5  13   7  194.88   16.60
   5  13  -7  186.68   13.10
   4 -13  -7  200.88   17.40
  -4 -13   7  237.48   18.80
  -4  13   7  159.28   15.00
   4  13  -7  176.28   12.30
   3 -13  -7    5.70    7.00
  -3 -13   7    2.30    7.00
   3 -13  -7    5.20    3.40
   3  13  -7    4.10    4.30
  -3  13   7    9.80    5.90
   2 -13  -7   97.49    8.20
  -2 -13   7  115.59   13.60
   2 -13  -7  103.79   12.80
  -2  13   7   99.79   11.10
   2  13  -7   97.79    8.90
   1 -13  -7   95.99    8.50
   1 -13  -7   98.69   13.10
  -1 -13   7   92.39   13.10
   1  13  -7  109.69    8.90
  -1  13   7  106.89   10.70
   0 -13   7   94.59   12.30
   0 -13  -7   63.69    7.60
   0 -13  -7   93.69   12.30
   0  13   7   76.69    9.60
   0  13  -7   88.59    8.20
  -1 -13  -7   40.80    5.80
  -1 -13  -7   74.79   12.90
   1 -13   7   68.19   11.30
   1  13   7   51.69    8.70
  -1  13  -7   58.39    7.30
   2 -13   7  129.59   12.60
  -2 -13  -7  117.09   10.00
  -2 -13  -7  150.48   16.70
  -2  13  -7  125.09    9.70
   2  13   7  106.29   11.30
  -3 -13  -7   71.89   13.70
  -3 -13  -7   84.89    8.80
   3 -13   7   91.79   12.30
   3  13   7   92.79   10.50
  -3  13  -7  109.39    8.80
  -4 -13  -7  247.58   15.40
   4 -13   7  243.98   18.50
  -4  13  -7  229.18   14.30
   4  13   7  238.98   16.60
  -5 -13  -7   17.40    5.30
   5 -13   7   13.80    7.70
  -5 -14   7    1.50    9.50
   5 -14  -7    5.00    8.20
  -5  14   7   -2.90    6.80
   5  14  -7   -0.60    4.90
  -4 -14   7  327.57   24.60
   4 -14  -7  279.67   22.50
   4  14  -7  304.97   17.80
  -4  14   7  317.17   20.60
   3 -14  -7   61.79   11.00
  -3 -14   7   70.29   11.40
  -3  14   7   62.19   10.90
  -3  14   7   68.39    7.30
   3  14  -7   64.89    8.60
  -2 -14   7  368.86   23.40
   2 -14  -7  372.56   23.30
   2 -14  -7  329.47   18.50
   2  14  -7  329.97   18.80
  -2  14   7  321.17   20.40
   1 -14  -7    0.90    3.70
  -1 -14   7    7.40    7.30
   1 -14  -7   -0.40    6.90
   1  14  -7    1.20    3.90
  -1  14   7    0.60    5.20
   0 -14  -7   96.49    8.80
   0 -14  -7  113.19   14.70
   0 -14   7  106.39   13.80
   0  14   7   95.09   10.80
   0  14  -7  100.39    9.10
   1 -14   7   16.10    7.80
  -1 -14  -7    8.80    4.30
  -1 -14  -7    6.90    8.60
  -1  14  -7    5.40    4.10
   1  14   7   15.90    5.50
   2 -14   7  146.39   14.90
  -2 -14  -7  131.99   10.80
  -2 -14  -7  160.58   18.30
   2  14   7  154.48   12.70
  -2  14  -7  136.99   10.80
  -3 -14  -7    6.30   10.90
  -3 -14  -7   18.30    5.10
   3 -14   7   11.40    7.60
  -3  14  -7   24.20    5.30
   3  14   7   17.50    7.40
   4 -14   7   28.50    8.80
  -4 -14  -7   24.90    6.20
  -4  14  -7   29.40    5.60
   4 -15  -7  235.08   19.80
  -4 -15   7  243.38   22.50
  -4  15   7  207.18   17.10
   4  15  -7  197.08   14.40
  -3 -15   7   14.30    9.80
   3 -15  -7   17.40    9.20
  -3  15   7    8.00    6.90
  -3  15   7    6.50    4.00
   3  15  -7    7.50    4.80
  -2 -15   7  293.27   21.10
   2 -15  -7  261.37   21.10
  -2  15   7  235.18   14.90
  -2  15   7  216.78   17.30
   2  15  -7  274.67   16.00
   1 -15  -7   -2.60    7.60
   1 -15  -7   -7.00    3.40
  -1 -15   7   -8.30    7.50
  -1  15   7    2.90    5.50
   1  15  -7    0.50    4.20
   0 -15  -7  219.58   14.40
   0 -15  -7  251.87   20.10
   0 -15   7  262.67   20.00
   0  15  -7  203.88   14.20
   0  15   7  211.18   15.70
   1 -15   7    6.80    7.90
  -1 -15  -7   -0.40    4.10
  -1 -15  -7    6.80    9.20
   1  15   7   -2.90    5.00
  -1  15  -7   -1.90    4.10
  -2 -15  -7   50.29   12.60
  -2 -15  -7   27.00    5.70
   2 -15   7   37.80    9.40
  -2  15  -7   47.40    6.50
  -3 -15  -7   -6.90    4.30
   3 -15   7   -7.70    6.90
  -3  15  -7    0.80    4.50
   2 -16  -7   64.09   12.20
  -2 -16   7  138.79   17.30
  -2  16   7  101.09   12.40
  -2  16   7   95.09    9.20
   2  16  -7   89.49    9.80
   1 -16  -7   18.50    9.60
  -1 -16   7   23.50   10.00
  -1  16   7   24.00    7.20
  -1  16   7   19.10    5.10
   1  16  -7   30.70    6.30
   0 -16  -7  140.49   16.30
   0 -16   7  139.09   17.40
   0  16   7  111.39   12.50
   0  16   7  117.39   10.70
   0  16  -7  134.09   11.50
  -1 -16  -7   -4.10    9.10
  -1 -16  -7    4.80    4.60
   1 -16   7    8.00    9.20
  -1  16  -7   -2.60    4.80
   1  16   7    7.10    4.70
  10   0  -8  486.95   28.60
 -10   0   8  387.26   26.10
   9   0  -8    0.20    7.00
  -9   0   8    3.50    6.30
  -8   0   8    5.40    4.60
   8   0  -8   -5.50    5.40
  -8   0   8   -0.10    5.10
  -7   0   8   -1.40    3.50
   7   0  -8    0.70    5.00
  -7   0   8   -1.90    4.20
  -6   0   8  998.60   44.10
   6   0  -8  961.80   45.80
  -6   0   8  932.91   45.20
  -5   0   8    4.60    3.30
  -5   0   8   -2.80    2.70
   5   0  -8   -1.00    3.60
   4   0  -8  130.79    9.20
   4   0  -8  142.99    7.40
  -4   0   8  126.29    9.20
  -4   0   8  146.79    8.30
   3   0  -8   -0.60    1.50
  -3   0   8    5.80    2.90
   3   0  -8   -2.20    2.40
  -3   0   8   -1.10    2.10
  -2   0   8 1737.13   75.59
   2   0  -8 1699.93   75.59
  -2   0   8 1758.92   76.69
   2   0  -8 1690.33   75.09
   1   0  -8   -0.70    1.70
  -1   0   8    1.50    2.60
   1   0  -8   -0.90    1.60
  -1   0   8   -2.70    3.60
   0   0  -8  462.15   22.80
   0   0  -8  477.95   22.30
   0   0  -8  501.55   21.70
   0   0   8  504.55   25.30
  -1   0  -8    0.70    1.60
  -1   0  -8    1.90    2.40
   1   0   8   -3.00    3.10
  -2   0  -8 1249.47   55.09
   2   0   8 1234.18   56.69
  -2   0  -8 1266.17   55.69
   3   0   8    0.80    2.70
  -3   0  -8   -0.90    1.70
  -3   0  -8    0.30    2.50
   4   0   8  261.87   15.00
  -4   0  -8  255.27   14.20
  -4   0  -8  266.97   13.00
  -5   0  -8   -1.80    2.00
   5   0   8    1.90    3.30
  -5   0  -8   -3.90    2.90
  -6   0  -8  492.95   25.10
   6   0   8  485.85   25.90
   7   0   8    2.80    4.50
  -7   0  -8   -2.70    4.60
   8   0   8  323.67   20.40
  -8   0  -8  292.07   19.70
  -9   0  -8    3.50    7.10
   9   0   8    4.50    5.90
 -10  -1   8   10.20    7.70
  10  -1  -8   16.60    9.30
 -10   1   8   30.30    8.50
  10   1  -8   15.90    8.90
  -9  -1   8   31.20    7.90
   9  -1  -8   35.50    9.20
  -9   1   8   35.30    7.30
  -9   1   8   39.40    8.40
   9   1  -8   44.70    9.30
   8  -1  -8  603.34   32.10
  -8  -1   8  607.64   31.60
  -8   1   8  565.44   29.80
   8   1  -8  651.03   32.40
  -8   1   8  576.24   30.90
   7  -1  -8   93.39   10.80
  -7  -1   8  122.39    9.40
  -7  -1   8  125.79   11.00
  -7   1   8  110.59    9.60
  -7   1   8  107.79   10.30
   7   1  -8  125.79   11.50
  -6  -1   8   14.10    3.80
   6  -1  -8   15.80    4.80
  -6  -1   8   10.40    4.60
  -6   1   8   16.00    4.30
   6   1  -8   20.30    5.50
  -6   1   8   13.50    4.50
  -5  -1   8    1.80    2.60
  -5  -1   8    6.10    3.40
   5  -1  -8    2.50    3.60
   5   1  -8    4.60    1.90
  -5   1   8    2.70    3.20
   5   1  -8    4.30    3.80
  -5   1   8    5.90    3.40
   4  -1  -8 1366.06   64.19
   4  -1  -8 1398.76   62.49
  -4  -1   8 1496.75   64.59
  -4  -1   8 1421.96   62.89
   4   1  -8 1489.55   62.59
  -4   1   8 1435.06   63.49
  -4   1   8 1409.26   63.99
   3  -1  -8  102.19    7.60
   3  -1  -8  114.89    6.30
  -3  -1   8  111.69    6.60
  -3  -1   8  112.19    8.40
  -3   1   8  119.59    7.50
   3   1  -8   99.39    7.50
  -3   1   8  120.29    7.90
   3   1  -8  108.79    6.30
  -2  -1   8  199.48    9.60
  -2  -1   8  183.68   11.50
   2  -1  -8  192.18    9.40
   2  -1  -8  164.88    9.70
   2   1  -8  178.68   10.00
  -2   1   8  182.78   10.80
   2   1  -8  178.38    9.40
  -2   1   8  190.38   10.40
  -1  -1   8  360.16   20.10
   1  -1  -8  418.86   17.60
  -1  -1   8  314.17   18.10
   1  -1  -8  413.86   17.60
  -1   1   8  338.27   19.50
   1   1  -8  383.46   17.60
  -1   1   8  353.86   18.70
   1   1  -8  399.66   17.60
   0  -1  -8 2005.10   88.09
   0  -1   8 2062.49   91.39
   0  -1  -8 2013.50   88.69
   0   1  -8 1979.10   88.89
   0   1   8 2033.10   89.79
   0   1  -8 2078.59   88.19
   0   1   8 2113.99   91.09
   0   1  -8 1999.30   88.59
  -1  -1  -8  164.08    9.80
   1  -1   8  168.78   12.00
  -1  -1  -8  166.28    8.90
  -1   1  -8  167.38    8.80
  -1   1  -8  167.48    7.80
  -1   1  -8  168.08    9.30
   1   1   8  186.78   11.40
  -2  -1  -8  513.05   24.60
  -2  -1  -8  556.84   25.60
   2  -1   8  522.25   26.50
  -2   1  -8  536.85   25.10
  -2   1  -8  554.44   24.60
   2   1   8  547.35   26.00
  -3  -1  -8   66.99    4.90
   3  -1   8   68.09    7.00
  -3  -1  -8   61.99    6.10
   3   1   8   56.39    6.10
  -3   1  -8   70.69    4.90
  -3   1  -8   69.49    5.90
   4  -1   8  572.14   28.00
  -4  -1  -8  559.04   26.00
  -4  -1  -8  559.54   27.20
  -4   1  -8  572.74   25.90
  -4   1  -8  561.54   27.00
   4   1   8  570.74   27.80
  -5  -1  -8   53.59    6.90
   5  -1   8   59.29    7.30
  -5  -1  -8   64.99    5.10
  -5   1  -8   56.69    6.90
  -5   1  -8   64.89    5.10
   5   1   8   63.09    7.30
   6  -1   8  213.68   14.50
  -6  -1  -8  206.08   13.60
   6   1   8  211.08   14.20
  -6   1  -8  223.68   14.00
  -7  -1  -8    7.80    5.30
   7  -1   8   16.20    5.60
   7   1   8   17.70    5.50
  -7   1  -8   16.60    5.60
   8  -1   8  250.67   18.60
  -8  -1  -8  267.67   18.00
   8   1   8  256.87   18.30
  -8   1  -8  267.27   18.10
   9  -1   8   64.09   10.20
  -9  -1  -8   46.80    9.10
   9   1   8   40.80    8.70
  -9   1  -8   49.00    9.30
  -9  -2   8   52.29    9.40
   9  -2  -8   50.59    9.60
   9   2  -8   57.99   10.00
  -9   2   8   48.20    8.20
  -9   2   8   61.79   10.70
   8  -2  -8    3.30    6.30
  -8  -2   8    0.40    5.90
  -8   2   8   -0.40    5.10
   8   2  -8   10.00    6.70
  -8   2   8   13.90    5.70
  -7  -2   8   30.70    6.70
   7  -2  -8   47.00    7.80
   7   2  -8   48.50    7.70
  -7   2   8   47.50    8.30
  -7   2   8   45.20    6.60
  -6  -2   8  496.35   25.70
   6  -2  -8  519.85   26.00
  -6   2   8  498.95   24.80
   6   2  -8  457.35   25.60
  -6   2   8  514.65   25.10
  -5  -2   8  407.96   21.60
   5  -2  -8  344.67   21.00
  -5  -2   8  431.16   19.60
   5   2  -8  455.95   19.10
  -5   2   8  409.86   20.50
  -5   2   8  407.76   20.70
   5   2  -8  400.96   21.40
  -4  -2   8    7.80    2.30
  -4  -2   8   12.40    3.90
   4  -2  -8    4.80    1.80
   4  -2  -8   11.90    3.70
   4   2  -8    7.20    3.70
  -4   2   8    7.60    2.90
  -4   2   8    9.20    3.30
   4   2  -8    9.40    2.10
   3  -2  -8  468.75   23.00
   3  -2  -8  492.15   21.80
  -3  -2   8  478.95   21.70
  -3  -2   8  517.65   24.10
   3   2  -8  454.65   23.00
   3   2  -8  468.05   21.90
  -3   2   8  456.85   22.80
  -3   2   8  503.85   23.20
  -2  -2   8 2966.70  128.29
   2  -2  -8 2970.50  129.19
  -2  -2   8 3027.00  130.59
   2  -2  -8 3083.99  128.59
  -2   2   8 2871.01  129.39
   2   2  -8 2946.31  129.19
  -2   2   8 3032.10  129.79
   2   2  -8 2845.42  128.59
  -1  -2   8  841.52   43.40
   1  -2  -8  952.00   41.30
   1  -2  -8  973.80   41.20
  -1   2   8  881.91   42.40
   1   2  -8  961.60   41.20
  -1   2   8  899.51   42.60
   1   2  -8  960.70   41.40
   0  -2  -8  652.43   29.10
   0  -2  -8  630.64   28.80
   0  -2   8  653.23   32.10
   0  -2   8  680.33   29.00
   0   2  -8  584.74   29.00
   0   2   8  680.53   31.50
   0   2  -8  639.54   29.10
   0   2   8  652.63   30.50
  -1  -2  -8  458.45   20.90
   1  -2   8  445.26   23.90
   1  -2   8  491.65   20.30
  -1  -2  -8  433.36   21.90
   1   2   8  451.55   22.50
  -1   2  -8  417.66   20.80
  -1   2  -8  447.06   20.80
   2  -2   8  624.14   30.40
   2  -2   8  588.94   27.20
  -2  -2  -8  629.04   28.10
  -2  -2  -8  615.04   29.20
   2   2   8  628.44   29.20
  -2   2  -8  638.04   28.10
  -2   2  -8  614.54   28.40
   3  -2   8  269.87   15.20
  -3  -2  -8  265.17   14.30
   3  -2   8  259.27   12.20
  -3  -2  -8  269.77   13.10
   3   2   8  261.37   14.20
  -3   2  -8  258.47   12.90
  -3   2  -8  252.57   13.70
  -4  -2  -8  108.79    8.70
   4  -2   8  110.29    9.10
  -4  -2  -8  124.19    7.00
  -4   2  -8  111.69    8.20
   4   2   8  103.29    8.50
  -4   2  -8  115.09    6.90
  -5  -2  -8   15.50    4.40
   5  -2   8   13.80    4.50
  -5  -2  -8   14.80    2.80
  -5   2  -8   10.80    2.70
  -5   2  -8    8.60    3.60
   5   2   8    8.60    3.80
   6  -2   8  232.18   15.30
  -6  -2  -8  235.78   14.90
   6   2   8  222.28   14.70
  -6   2  -8  234.58   14.30
  -7  -2  -8  213.88   15.40
   7  -2   8  233.68   16.10
  -7   2  -8  218.28   15.20
   7   2   8  223.78   15.40
   8  -2   8  193.28   16.30
  -8  -2  -8  191.98   15.90
   8   2   8  222.88   15.90
  -8   2  -8  191.48   15.90
  -9  -2  -8   16.60    8.10
   9  -2   8   26.70    8.60
   9   2   8   21.70    7.20
  -9   2  -8   25.80    8.30
  -9  -3   8  170.38   15.40
   9  -3  -8  188.38   16.90
  -9   3   8  177.28   14.20
   9   3  -8  149.39   15.70
  -9   3   8  139.79   13.90
  -8  -3   8  115.39   13.20
   8  -3  -8  111.89   13.30
  -8   3   8  143.09   11.80
   8   3  -8  121.69   13.20
  -8   3   8  130.59   11.90
   7  -3  -8  161.98   13.90
  -7  -3   8  172.78   13.80
   7   3  -8  161.28   13.50
  -7   3   8  159.08   12.50
  -7   3   8  199.78   12.50
  -6  -3   8   -4.20    3.90
   6  -3  -8    1.50    4.00
  -6   3   8    2.80    4.20
  -6   3   8   -1.00    3.10
   6   3  -8    4.10    4.70
   5  -3  -8  425.46   22.90
  -5  -3   8  435.26   23.10
   5   3  -8  455.05   23.10
  -5   3   8  458.35   22.10
   5   3  -8  439.76   20.60
  -5   3   8  452.75   22.40
   4  -3  -8  669.03   34.20
   4  -3  -8  749.82   32.30
  -4  -3   8  721.53   34.80
  -4  -3   8  747.63   32.50
  -4   3   8  745.43   33.50
  -4   3   8  734.13   34.00
   4   3  -8  710.83   32.60
  -3  -3   8 1206.98   52.19
   3  -3  -8 1120.99   52.59
   3  -3  -8 1192.38   53.99
  -3  -3   8 1195.18   54.79
   3   3  -8 1207.68   54.09
  -3   3   8 1253.17   54.19
   3   3  -8 1222.18   52.89
  -3   3   8 1202.78   53.39
  -2  -3   8  306.57   16.50
  -2  -3   8  292.17   13.20
  -2  -3   8  296.37   15.10
   2  -3  -8  267.17   14.60
   2  -3  -8  290.47   14.00
   2   3  -8  311.27   15.00
   2   3  -8  282.17   14.00
  -2   3   8  291.87   14.60
  -2   3   8  297.77   15.60
   1  -3  -8 1075.19   46.00
  -1  -3   8  953.80   48.30
   1  -3  -8 1033.20   46.30
  -1  -3   8 1012.00   46.40
   1   3  -8 1113.29   46.10
  -1   3   8 1007.40   47.40
  -1   3   8 1067.19   47.00
   0  -3  -8 1080.89   47.80
   0  -3  -8 1067.29   47.80
   0  -3   8 1089.79   47.90
   0  -3   8 1080.39   50.59
   0   3   8 1051.39   49.20
   0   3  -8 1037.10   47.50
   0   3  -8 1097.99   47.80
   0   3   8 1141.99   49.70
  -1  -3  -8 1461.35   62.89
   1  -3   8 1394.66   65.99
  -1  -3  -8 1375.66   63.89
   1  -3   8 1466.75   62.59
  -1   3  -8 1411.36   62.69
  -1   3  -8 1443.96   62.79
   1   3   8 1445.26   64.09
   2  -3   8    7.70    1.80
  -2  -3  -8    7.60    1.60
   2  -3   8    6.30    4.00
  -2  -3  -8    7.90    3.30
  -2  -3  -8    5.30    2.10
  -2   3  -8    5.20    2.30
  -2   3  -8    6.30    2.00
   2   3   8    4.70    2.40
  -3  -3  -8   25.70    3.80
   3  -3   8   27.60    3.10
   3  -3   8   29.90    5.30
  -3  -3  -8   31.90    4.80
  -3   3  -8   26.50    3.70
   3   3   8   30.20    4.70
  -3   3  -8   30.80    3.60
   4  -3   8  144.79   11.30
  -4  -3  -8  164.78    9.00
   4   3   8  162.58   10.50
  -4   3  -8  160.08    8.80
  -4   3  -8  162.08   10.00
  -5  -3  -8  288.67   14.10
   5  -3   8  273.97   16.80
  -5  -3  -8  287.57   16.20
   5   3   8  258.47   15.70
  -5   3  -8  277.67   13.80
  -5   3  -8  271.17   15.50
  -6  -3  -8  184.48   12.90
   6  -3   8  170.28   13.30
  -6   3  -8  178.68   12.40
   6   3   8  177.48   12.70
  -7  -3  -8    0.10    5.40
   7  -3   8   -4.50    4.40
  -7   3  -8    4.10    4.90
   7   3   8   -0.50    4.40
  -8  -3  -8   79.99   12.00
   8  -3   8   63.19   11.30
  -8   3  -8   92.19   11.90
   8   3   8   71.69   10.60
  -9  -3  -8  316.27   21.50
   9  -3   8  280.67   21.60
   9   3   8  268.07   20.40
  -9   3  -8  331.37   21.40
  -9  -4   8  187.78   17.60
   9  -4  -8  226.18   18.10
  -9   4   8  213.58   15.30
  -9   4   8  194.68   16.00
   9   4  -8  222.78   18.20
   8  -4  -8    9.30    6.80
  -8  -4   8    5.60    6.20
  -8   4   8    8.90    6.10
  -8   4   8   -1.00    4.80
   8   4  -8    3.90    6.80
  -7  -4   8  323.97   20.40
   7  -4  -8  351.36   20.80
  -7   4   8  346.07   19.90
  -7   4   8  359.46   19.00
   7   4  -8  323.27   20.60
  -6  -4   8   86.09    9.80
   6  -4  -8   81.69    9.30
  -6   4   8   92.19    9.30
   6   4  -8   80.49    9.40
  -6   4   8   84.19    7.90
   5  -4  -8  320.57   18.10
  -5  -4   8  329.97   18.40
  -5   4   8  314.77   17.60
  -5   4   8  345.67   16.90
   5   4  -8  333.77   15.70
   5   4  -8  300.77   18.10
  -4  -4   8  338.17   18.50
   4  -4  -8  335.87   18.00
   4  -4  -8  337.77   15.70
   4   4  -8  316.17   16.00
   4   4  -8  348.17   18.10
  -4   4   8  334.07   16.70
  -4   4   8  339.77   17.90
  -3  -4   8  952.20   46.40
  -3  -4   8 1080.69   47.20
   3  -4  -8 1030.10   46.40
   3  -4  -8 1021.10   44.70
   3   4  -8  950.00   46.10
  -3   4   8 1027.80   46.50
  -3   4   8 1048.30   45.20
   3   4  -8  991.80   44.90
   2  -4  -8  121.89    8.10
   2  -4  -8  124.19    6.90
  -2  -4   8  132.99    8.10
  -2  -4   8  121.19    9.70
   2   4  -8  116.99    7.10
  -2   4   8  119.29    8.70
  -2   4   8  114.79    7.10
   1  -4  -8 2194.58   90.49
  -1  -4   8 1861.41   89.89
   1  -4  -8 2056.89   90.99
  -1  -4   8 2038.80   92.79
  -1  -4   8 2070.99   91.19
  -1   4   8 2136.99   92.09
   1   4  -8 2050.89   90.49
  -1   4   8 2195.38   90.89
   0  -4  -8   63.09    5.00
   0  -4   8   69.29    5.40
   0  -4  -8   81.69    5.80
   0  -4   8   76.99    8.60
   0   4   8   71.19    6.80
   0   4  -8   77.89    4.70
   0   4  -8   73.39    5.20
   0   4   8   88.69    7.40
   1  -4   8  106.29    6.60
  -1  -4  -8   93.19    7.50
  -1  -4  -8  114.79    6.80
   1  -4   8  112.09   10.60
   1   4   8  120.69    8.50
  -1   4  -8  109.69    6.40
  -1   4  -8  117.99    6.80
   1   4   8  127.89    8.10
  -2  -4  -8  335.07   15.40
   2  -4   8  312.07   18.50
   2  -4   8  294.97   15.10
  -2  -4  -8  326.57   16.90
  -2  -4  -8  312.97   15.30
   2   4   8  299.07   15.80
  -2   4  -8  324.27   15.50
  -2   4  -8  320.67   15.30
   3  -4   8  680.33   31.50
  -3  -4  -8  702.73   31.70
  -3  -4  -8  706.33   33.20
   3  -4   8  704.73   34.40
   3   4   8  675.43   32.40
  -3   4  -8  711.33   31.50
  -3   4  -8  689.63   32.00
   4  -4   8    9.40    4.30
  -4  -4  -8    7.40    4.00
  -4  -4  -8    9.30    2.60
  -4   4  -8    6.30    2.30
  -4   4  -8    5.90    3.30
   4   4   8   15.20    3.70
  -5  -4  -8   14.90    4.70
   5  -4   8   18.70    5.30
  -5  -4  -8    9.80    3.00
   5   4   8   15.00    4.20
  -5   4  -8   11.90    2.70
  -5   4  -8   11.90    4.00
   6  -4   8    6.80    4.80
  -6  -4  -8    3.20    4.80
  -6  -4  -8   -1.30    3.40
  -6   4  -8   13.50    4.90
   6   4   8    3.20    3.90
  -7  -4  -8  540.95   29.50
   7  -4   8  562.74   30.50
  -7   4  -8  562.14   29.00
   7   4   8  573.24   29.60
  -8  -4  -8  117.89   13.30
   8  -4   8   93.69   12.80
  -8   4  -8  127.29   13.00
   8   4   8   89.09   11.70
  -9  -4  -8   -6.20    7.20
   9  -4   8   -2.00    6.10
   9   4   8   -3.60    5.80
  -9   4  -8   -0.10    7.00
   9  -5  -8  311.47   22.50
  -9  -5   8  339.07   23.00
  -9   5   8  341.47   21.40
   9   5  -8  324.57   23.20
   8  -5  -8   -6.50    5.80
  -8  -5   8    4.30    6.70
  -8   5   8    2.50    6.50
   8   5  -8    4.90    7.20
   7  -5  -8  459.25   24.80
  -7  -5   8  391.96   24.00
  -7   5   8  429.26   23.80
   7   5  -8  427.36   24.90
  -7   5   8  430.66   23.50
   6  -5  -8   50.99    8.30
  -6  -5   8   44.60    7.10
   6   5  -8   33.20    6.70
  -6   5   8   55.49    6.60
  -6   5   8   34.50    6.40
  -5  -5   8  447.16   24.50
   5  -5  -8  469.35   24.60
  -5   5   8  511.25   22.90
  -5   5   8  445.06   24.10
   5   5  -8  486.55   24.60
   5   5  -8  453.75   21.90
   4  -5  -8    4.10    3.50
  -4  -5   8    2.20    4.20
   4  -5  -8    5.60    1.90
  -4   5   8    4.60    2.40
  -4   5   8    0.80    3.60
   4   5  -8    7.80    3.90
   4   5  -8    2.80    2.20
  -3  -5   8  623.14   29.80
   3  -5  -8  577.14   28.90
  -3  -5   8  556.24   28.90
   3  -5  -8  619.94   27.40
  -3   5   8  636.64   27.50
   3   5  -8  591.24   27.60
  -3   5   8  610.54   29.30
   2  -5  -8   62.19    6.20
  -2  -5   8   52.69    6.10
   2  -5  -8   72.89    4.90
  -2  -5   8   71.89    7.80
  -2   5   8   75.29    4.80
  -2   5   8   71.39    7.10
   2   5  -8   59.39    5.00
   1  -5  -8  272.77   13.40
  -1  -5   8  264.37   15.80
   1  -5  -8  248.38   14.10
  -1  -5   8  278.47   14.30
  -1   5   8  288.07   13.30
  -1   5   8  272.37   15.20
   1   5  -8  268.77   13.40
   0  -5  -8    3.30    2.90
   0  -5  -8    6.40    2.20
   0  -5   8    5.90    2.50
   0  -5   8    4.60    4.20
   0   5  -8    9.20    1.70
   0   5  -8    6.30    2.20
   0   5   8    3.50    2.90
   0   5   8    1.90    3.10
   1  -5   8  965.20   43.30
  -1  -5  -8  975.80   43.10
  -1  -5  -8  838.42   43.90
   1  -5   8  996.30   46.50
   1   5   8  981.40   43.70
   1   5   8  964.00   44.70
  -1   5  -8  942.01   42.60
  -1   5  -8 1047.20   43.20
  -2  -5  -8  258.17   14.80
  -2  -5  -8  262.27   13.30
  -2  -5  -8  286.07   14.30
   2  -5   8  252.37   16.80
   2  -5   8  257.47   13.30
  -2   5  -8  259.67   13.20
   2   5   8  254.97   13.60
  -2   5  -8  268.67   13.30
   3  -5   8   58.59    8.60
  -3  -5  -8   67.69    7.40
   3  -5   8   51.19    5.20
  -3  -5  -8   53.09    5.10
   3   5   8   56.49    5.70
  -3   5  -8   59.79    5.60
  -3   5  -8   53.79    4.80
   4  -5   8   -0.30    2.80
   4  -5   8    4.30    4.30
  -4  -5  -8    1.80    2.50
  -4  -5  -8   -0.80    3.80
  -4   5  -8    2.60    2.30
   4   5   8   -2.70    2.70
  -4   5  -8   -2.70    3.10
  -5  -5  -8  985.00   45.00
  -5  -5  -8  927.41   46.90
   5  -5   8 1004.20   48.20
   5   5   8 1020.90   46.60
  -5   5  -8 1053.39   46.20
  -5   5  -8  980.70   44.50
   6  -5   8   19.30    5.90
  -6  -5  -8   26.80    4.10
  -6  -5  -8   17.50    6.00
  -6   5  -8   17.70    5.10
   6   5   8   29.50    5.80
   7  -5   8   10.90    5.90
  -7  -5  -8    6.30    6.30
  -7   5  -8    9.70    5.40
   7   5   8   -0.10    4.30
   8  -5   8    4.60    6.20
  -8  -5  -8   12.80    7.10
   8   5   8    9.50    5.90
  -8   5  -8   13.30    6.90
  -9  -6   8  162.38   17.60
   9  -6  -8  220.58   18.10
   9   6  -8  206.58   18.60
  -9   6   8  233.58   17.80
   8  -6  -8    8.20    6.90
  -8  -6   8    8.50    7.20
   8   6  -8   13.70    7.90
  -8   6   8   12.60    7.10
   7  -6  -8  603.04   32.20
  -7  -6   8  572.64   31.80
  -7   6   8  623.34   31.50
  -6  -6   8   69.59   10.00
   6  -6  -8   69.99    9.60
  -6   6   8   56.89    9.20
   6   6  -8   64.79    9.60
   5  -6  -8  540.25   27.40
  -5  -6   8  482.35   26.80
  -5   6   8  559.94   26.90
   5   6  -8  512.95   24.30
   5   6  -8  508.95   27.00
   4  -6  -8   59.49    4.50
  -4  -6   8   51.19    8.40
  -4  -6   8   50.29    7.30
   4  -6  -8   55.09    7.60
   4   6  -8   60.49    5.20
  -4   6   8   54.29    7.40
   3  -6  -8  177.08   11.10
  -3  -6   8  149.79   10.50
  -3  -6   8  166.28   11.60
   3  -6  -8  151.08    8.60
   3   6  -8  150.58    8.90
  -3   6   8  164.18   11.30
  -2  -6   8   81.29    7.10
   2  -6  -8   76.89    5.60
   2  -6  -8   79.09    7.10
  -2  -6   8   92.19    8.60
   2   6  -8   86.19    5.90
  -2   6   8   87.99    7.90
   1  -6  -8  408.06   19.00
  -1  -6   8  394.16   21.20
  -1  -6   8  371.16   19.90
   1  -6  -8  416.06   20.20
  -1   6   8  405.86   20.70
  -1   6   8  394.76   18.20
   1   6  -8  408.06   19.10
   0  -6   8   63.29    6.00
   0  -6   8   64.19    8.20
   0  -6  -8   77.29    5.30
   0  -6  -8   72.09    6.60
   0   6   8   55.19    6.80
   0   6  -8   67.69    4.10
   0   6   8   61.69    5.70
   0   6  -8   74.99    5.40
  -1  -6  -8  212.48   13.60
  -1  -6  -8  210.18   11.60
   1  -6   8  241.88   15.30
   1  -6   8  220.88   12.30
  -1   6  -8  228.28   11.20
  -1   6  -8  242.48   11.90
   1   6   8  226.08   13.40
   1   6   8  225.18   12.30
  -2  -6  -8   70.09    7.50
   2  -6   8   63.99    9.80
   2  -6   8   62.39    5.90
  -2  -6  -8   80.89    5.90
  -2   6  -8   82.99    5.80
  -2   6  -8   77.39    5.80
   2   6   8   68.99    7.80
   2   6   8   75.19    5.90
   3  -6   8 1122.29   50.09
  -3  -6  -8 1087.49   49.50
   3  -6   8 1050.19   52.79
  -3  -6  -8 1075.99   51.19
  -3  -6  -8 1125.39   50.59
  -3   6  -8 1113.69   49.70
   3   6   8 1095.79   49.90
  -3   6  -8 1154.78   49.40
  -4  -6  -8   76.49    6.40
   4  -6   8   65.59    6.70
   4  -6   8   74.89   10.10
  -4  -6  -8   81.59    8.90
   4   6   8   74.79    7.20
  -4   6  -8   72.09    5.80
  -4   6  -8   84.19    7.50
  -5  -6  -8    5.00    4.90
   5  -6   8   -2.80    4.50
  -5  -6  -8    3.70    2.90
  -5   6  -8   -3.20    2.30
   5   6   8   -2.80    3.10
  -5   6  -8   -2.90    3.70
   6  -6   8  114.19   12.60
  -6  -6  -8  116.79   12.20
  -6  -6  -8  135.69    8.90
   6   6   8  124.39   10.60
  -6   6  -8  125.79   10.90
  -7  -6  -8  540.85   29.20
   7  -6   8  506.25   29.80
  -7   6  -8  569.24   28.10
   7   6   8  500.55   28.00
  -8  -6  -8    6.30    7.50
   8  -6   8   11.80    7.00
   8   6   8    4.40    5.40
  -8   6  -8    6.40    6.50
  -9  -7   8  155.38   17.60
   9  -7  -8  176.18   17.70
   9   7  -8  196.28   19.20
  -9   7   8  188.48   17.20
   8  -7  -8  226.48   17.70
  -8  -7   8  187.28   17.50
   8   7  -8  218.08   18.60
  -8   7   8  216.78   17.50
  -7  -7   8  179.98   15.10
   7  -7  -8  179.38   15.20
   7   7  -8  166.98   15.10
  -7   7   8  170.08   14.80
  -6  -7   8   12.50    6.10
   6  -7  -8   22.40    6.60
   6   7  -8   15.70    6.40
  -6   7   8   18.60    6.10
   5  -7  -8  483.35   26.90
  -5  -7   8  502.25   26.50
   5   7  -8  479.35   26.60
   5   7  -8  523.65   23.90
  -5   7   8  531.45   26.80
  -4  -7   8  221.98   14.40
   4  -7  -8  226.88   14.30
  -4  -7   8  227.48   14.40
   4  -7  -8  213.78   11.10
   4   7  -8  202.38   11.60
  -4   7   8  210.88   14.00
   3  -7  -8  475.75   24.70
  -3  -7   8  491.85   25.10
  -3  -7   8  429.56   24.50
   3  -7  -8  498.65   22.60
  -3   7   8  491.65   24.80
   3   7  -8  503.05   22.90
  -2  -7   8    5.50    4.30
   2  -7  -8    1.50    2.00
   2  -7  -8   13.10    4.10
  -2  -7   8    6.60    3.60
   2   7  -8    1.10    2.10
  -2   7   8    1.50    3.30
   1  -7  -8  223.88   13.10
   1  -7  -8  198.58   11.20
  -1  -7   8  205.48   12.40
  -1  -7   8  217.68   13.90
   1   7  -8  233.78   11.60
  -1   7   8  219.78   13.50
   0  -7  -8  393.36   20.40
   0  -7  -8  467.65   22.50
   0  -7   8  450.35   23.20
   0  -7   8  423.86   21.40
   0   7  -8  430.96   20.60
   0   7   8  426.26   22.30
   1  -7   8  556.84   30.30
  -1  -7  -8  563.34   27.70
  -1  -7  -8  604.54   30.00
   1  -7   8  586.54   28.60
  -1   7  -8  621.14   27.10
   1   7   8  644.44   29.80
  -1   7  -8  610.24   27.80
   2  -7   8  137.99    9.30
  -2  -7  -8  111.99   10.60
  -2  -7  -8  150.68    8.70
   2  -7   8  152.48   12.90
   2   7   8  135.79    8.40
   2   7   8  134.19   10.40
  -2   7  -8  145.49    8.50
  -2   7  -8  141.19    8.30
  -3  -7  -8   17.20    3.40
  -3  -7  -8   24.20    5.00
   3  -7   8   22.30    4.40
   3  -7   8   25.60    6.80
   3   7   8   32.60    5.90
  -3   7  -8   30.20    4.30
  -3   7  -8   16.20    3.80
   3   7   8   22.60    3.80
  -4  -7  -8  308.37   16.70
   4  -7   8  323.27   20.70
  -4  -7  -8  301.17   19.10
   4  -7   8  344.97   17.70
  -4   7  -8  341.97   17.50
  -4   7  -8  319.57   16.30
   4   7   8  336.97   17.40
   5  -7   8  523.85   29.00
  -5  -7  -8  505.65   27.60
  -5  -7  -8  522.55   25.10
   5   7   8  494.25   26.00
  -5   7  -8  546.75   26.20
  -6  -7  -8   96.89    8.20
  -6  -7  -8  124.39   12.90
   6  -7   8  109.09   12.60
   6   7   8  117.39   10.00
  -6   7  -8  114.39   10.70
  -7  -7  -8    1.00    6.70
   7  -7   8    1.20    6.10
  -7   7  -8    5.00    5.50
   7   7   8    4.00    4.70
   8  -7   8   43.20    9.50
  -8  -7  -8   50.89    9.70
   8   7   8   33.60    7.50
  -8   7  -8   43.30    8.30
  -8  -8   8    6.00    7.60
   8  -8  -8    5.00    7.40
  -8   8   8   10.50    8.00
   8   8  -8  -12.40    6.80
   7  -8  -8  169.28   15.60
  -7  -8   8  154.98   14.70
   7   8  -8  162.48   15.10
  -7   8   8  156.68   15.00
  -6  -8   8  491.75   27.50
   6  -8  -8  519.45   28.60
   6   8  -8  486.45   28.20
  -6   8   8  555.54   28.00
  -5  -8   8  204.48   14.90
  -5  -8   8  220.98   15.50
   5  -8  -8  187.98   14.70
   5   8  -8  216.28   11.70
  -5   8   8  200.58   14.70
  -4  -8   8    8.70    5.10
   4  -8  -8    1.00    2.00
  -4  -8   8    9.70    5.20
   4  -8  -8    4.50    5.20
  -4   8   8    1.00    4.50
   4   8  -8    7.30    3.10
   3  -8  -8  345.77   15.90
  -3  -8   8  306.37   18.50
  -3  -8   8  301.07   18.30
   3  -8  -8  303.87   18.20
  -3   8   8  331.17   18.30
   3   8  -8  321.97   16.20
   2  -8  -8  676.23   34.50
  -2  -8   8  713.23   34.70
  -2  -8   8  732.13   34.50
   2  -8  -8  758.32   32.80
   2   8  -8  691.33   32.80
  -2   8   8  705.63   34.60
   1  -8  -8  346.07   19.50
   1  -8  -8  355.16   17.60
  -1  -8   8  365.26   20.10
  -1  -8   8  377.06   19.20
  -1   8   8  366.26   19.60
   1   8  -8  348.57   17.70
   0  -8  -8   60.59    5.30
   0  -8   8   48.10    8.10
   0  -8   8   66.49    6.80
   0  -8  -8   63.59    8.00
   0   8  -8   55.99    5.40
   0   8   8   68.29    7.40
   1  -8   8  112.69   10.80
  -1  -8  -8  125.29   11.20
   1  -8   8  114.99    8.90
  -1  -8  -8  101.39    7.50
   1   8   8  131.99    9.90
  -1   8  -8  115.09    7.60
  -2  -8  -8  544.45   33.30
   2  -8   8  629.74   34.20
  -2  -8  -8  665.13   31.20
   2  -8   8  722.73   32.30
  -2   8  -8  675.83   31.10
  -2   8  -8  719.43   30.90
   2   8   8  706.23   33.20
  -3  -8  -8  265.77   15.40
  -3  -8  -8  314.67   18.10
   3  -8   8  284.47   19.90
   3  -8   8  323.37   16.70
  -3   8  -8  284.87   15.10
   3   8   8  286.07   17.50
  -3   8  -8  303.47   15.60
  -4  -8  -8  208.88   15.20
  -4  -8  -8  211.58   12.50
   4  -8   8  195.78   16.80
   4  -8   8  239.58   13.90
  -4   8  -8  238.28   13.20
   4   8   8  199.58   14.90
  -4   8  -8  203.98   11.90
   5  -8   8    2.70    6.00
  -5  -8  -8   -1.80    3.20
  -5  -8  -8    8.10    6.10
   5   8   8    3.50    3.60
  -5   8  -8    0.20    4.40
  -6  -8  -8  217.88   13.50
  -6  -8  -8  252.67   17.50
   6  -8   8  222.98   18.40
  -6   8  -8  247.08   15.70
   6   8   8  229.38   14.90
   7  -8   8  116.39   14.60
  -7  -8  -8  108.69   14.30
  -7   8  -8  109.69   12.50
   7   8   8  107.79   11.10
   8  -8   8   58.69   11.10
  -8  -8  -8   73.69   11.30
  -8   8  -8   51.69    9.00
   8   8   8   61.49   10.60
  -8  -9   8  225.38   19.20
   8  -9  -8  252.97   20.00
  -8   9   8  223.28   19.30
   8   9  -8  287.37   20.70
   7  -9  -8    9.90    7.70
  -7  -9   8   14.60    7.60
   7   9  -8   19.90    8.40
  -7   9   8   12.60    7.90
   6  -9  -8    0.40    6.20
  -6  -9   8    4.00    6.10
   6   9  -8   -5.10    6.40
  -6   9   8    3.60    6.00
  -5  -9   8   44.90    7.60
  -5  -9   8   45.80    8.50
   5  -9  -8   48.50    8.50
  -5   9   8   33.70    7.30
   5   9  -8   31.70    4.70
  -4  -9   8 1118.99   49.10
   4  -9  -8  988.30   48.70
  -4  -9   8  963.50   47.80
   4  -9  -8 1020.30   45.50
   4   9  -8  972.20   45.80
  -4   9   8 1003.50   48.10
   3  -9  -8  163.68   12.50
   3  -9  -8  178.08    9.70
  -3  -9   8  154.28   12.40
  -3  -9   8  160.78   13.00
   3   9  -8  159.38   10.10
  -3   9   8  167.68   12.40
   2  -9  -8   26.40    5.80
  -2  -9   8   17.90    5.30
  -2  -9   8   27.70    5.60
   2  -9  -8   32.60    4.40
   2   9  -8   27.90    4.00
  -2   9   8   25.70    5.40
   1  -9  -8   99.69    9.70
  -1  -9   8  101.39    9.30
   1  -9  -8  101.69    7.10
  -1  -9   8  102.99    9.60
   1   9  -8   94.49    7.20
  -1   9   8   96.99    9.10
   0  -9  -8  819.82   38.10
   0  -9   8  773.92   36.90
   0  -9  -8  745.33   35.40
   0  -9   8  756.92   37.20
   0   9   8  793.52   37.10
   0   9  -8  730.03   35.30
  -1  -9  -8   11.60    5.80
   1  -9   8   21.50    5.10
   1  -9   8   17.30    5.50
  -1  -9  -8   17.50    3.40
  -1   9  -8   15.90    3.50
   1   9   8   13.30    4.70
   2  -9   8  217.78   13.90
  -2  -9  -8  223.18   12.70
  -2  -9  -8  214.78   16.30
   2  -9   8  225.48   15.80
   2   9   8  240.78   15.10
  -2   9  -8  237.78   12.60
  -3  -9  -8   88.69   11.80
  -3  -9  -8   84.39    7.50
   3  -9   8   97.99    9.10
   3  -9   8   83.39   11.90
   3   9   8  109.99   10.60
  -3   9  -8   93.79    7.40
  -3   9  -8  107.49    8.00
   4  -9   8  583.04   29.90
   4  -9   8  559.44   32.90
  -4  -9  -8  595.74   28.30
   4   9   8  589.24   30.60
  -4   9  -8  605.44   28.70
  -4   9  -8  576.64   27.70
  -5  -9  -8   54.29    7.10
   5  -9   8   65.19   10.60
  -5   9  -8   53.09    8.20
   5   9   8   50.49    8.30
  -6  -9  -8   85.69   13.00
  -6  -9  -8  102.69    8.80
   6  -9   8   89.59   14.10
  -6   9  -8   91.99   10.50
   7  -9   8   -1.50    7.60
  -7  -9  -8    3.30    7.60
  -7   9  -8    9.00    6.10
   7 -10  -8    1.00    7.10
  -7 -10   8   -5.90    6.80
   7  10  -8   11.70    8.40
  -7  10   8    5.70    7.70
  -6 -10   8  640.24   34.40
  -6 -10   8  536.25   31.20
   6 -10  -8  593.04   33.30
   6  10  -8  553.84   32.40
  -6  10   8  650.73   32.40
   5 -10  -8   19.60    7.00
  -5 -10   8   29.20    7.00
  -5 -10   8   22.10    7.80
   5  10  -8   20.40    4.50
  -5  10   8   19.70    6.80
  -4 -10   8   18.30    6.20
  -4 -10   8    2.10    5.40
   4 -10  -8    7.50    2.70
   4 -10  -8    4.60    5.50
  -4  10   8    7.30    5.20
   4  10  -8    9.30    3.70
   3 -10  -8    2.20    5.00
  -3 -10   8    4.00    5.50
   3 -10  -8    8.10    2.90
  -3 -10   8    6.40    5.20
   3  10  -8    2.00    3.20
  -3  10   8   -0.30    4.50
   2 -10  -8  520.25   24.80
  -2 -10   8  509.55   26.40
  -2 -10   8  495.75   27.20
   2 -10  -8  533.35   27.50
  -2  10   8  511.85   26.70
   2  10  -8  523.15   25.00
   1 -10  -8   16.30    5.80
   1 -10  -8   11.60    3.20
  -1 -10   8    9.00    4.60
  -1 -10   8    5.00    4.60
   1  10  -8    8.50    3.10
  -1  10   8   10.90    4.50
   0 -10   8   57.29    8.20
   0 -10  -8   67.29    6.30
   0 -10   8   62.39    8.50
   0 -10  -8   62.59    9.70
   0  10  -8   61.69    6.20
   0  10   8   64.99    8.50
   1 -10   8  123.89   11.20
   1 -10   8  134.19   10.90
  -1 -10  -8  128.29   12.70
  -1 -10  -8  115.39    8.60
  -1  10  -8  121.79    8.70
   1  10   8  148.89   11.10
   2 -10   8  702.93   36.30
   2 -10   8  772.82   35.80
  -2 -10  -8  651.83   37.50
  -2 -10  -8  730.13   34.10
   2  10   8  719.33   35.70
  -2  10  -8  759.52   34.00
   3 -10   8    7.90    6.30
  -3 -10  -8    0.70    9.50
   3 -10   8    9.40    4.80
  -3 -10  -8    5.70    3.50
   3  10   8    5.80    5.10
  -3  10  -8    0.00    3.00
   4 -10   8  173.88   17.40
  -4 -10  -8  227.18   13.00
   4 -10   8  221.08   14.80
  -4  10  -8  195.28   12.30
   4  10   8  239.98   15.90
  -4  10  -8  204.28   13.20
  -5 -10  -8    0.10    3.80
   5 -10   8    9.60    7.60
   5  10   8   -1.80    5.80
  -5  10  -8    3.20    4.80
   6 -10   8  289.57   23.00
  -6 -10  -8  294.47   16.70
  -6  10  -8  282.17   18.10
   6  10   8  283.87   19.90
  -7 -10  -8  -11.50    6.90
  -7  10  -8   -2.90    5.70
   7  10   8   -6.70    6.60
  -7 -11   8   17.30    8.10
   7 -11  -8   -0.90    7.60
  -7  11   8   11.40    8.30
   7  11  -8    5.20    8.30
  -6 -11   8   12.30    6.90
   6 -11  -8   20.20    8.20
  -6 -11   8    4.90    8.90
  -6  11   8   -5.30    6.10
  -5 -11   8   47.90    8.20
   5 -11  -8   48.40    9.20
  -5 -11   8   50.79    9.60
  -5  11   8   51.69    8.80
   5  11  -8   55.09    7.10
   4 -11  -8  462.35   23.10
  -4 -11   8  460.15   25.70
   4 -11  -8  482.75   27.60
  -4 -11   8  486.65   27.60
   4  11  -8  476.55   23.80
  -4  11   8  490.75   26.20
  -3 -11   8   35.80    6.90
  -3 -11   8   59.59    9.10
   3 -11  -8   37.80    5.30
   3 -11  -8   60.89    9.60
   3  11  -8   53.49    6.50
  -3  11   8   36.80    7.10
   2 -11  -8    2.20    5.40
  -2 -11   8    7.00    5.60
  -2 -11   8    0.10    4.70
   2 -11  -8    6.40    3.10
  -2  11   8    1.70    4.80
   2  11  -8    9.70    3.70
  -1 -11   8   -1.20    4.30
   1 -11  -8   -5.40    4.70
  -1 -11   8   -5.30    4.60
   1 -11  -8   -7.20    2.50
  -1  11   8    2.20    4.50
   1  11  -8    4.60    3.20
   0 -11  -8  179.98   11.70
   0 -11  -8  209.78   15.70
   0 -11   8  201.68   13.90
   0 -11   8  204.08   13.90
   0  11  -8  186.08   11.70
   0  11   8  204.48   13.80
   1 -11   8   59.49    9.10
  -1 -11  -8   58.09    6.50
  -1 -11  -8   56.59    9.30
   1 -11   8   46.50    8.70
  -1  11  -8   54.69    6.30
   1  11   8   55.89    8.50
  -2 -11  -8  140.69   15.30
  -2 -11  -8  105.69    9.00
   2 -11   8  125.09   11.40
   2 -11   8  127.69   12.10
  -2  11  -8  136.19    9.30
   2  11   8  142.69   11.60
   3 -11   8   -5.40    4.70
   3 -11   8   -1.30    5.80
  -3 -11  -8   -6.90    3.40
  -3  11  -8    1.20    3.30
   3  11   8    4.40    5.20
  -4 -11  -8  713.23   34.60
   4 -11   8  711.63   36.50
  -4  11  -8  719.03   34.10
   4  11   8  739.03   36.80
  -5 -11  -8   70.99    8.70
   5  11   8   87.09   12.20
  -6 -11  -8  133.09   11.10
  -6  11  -8  133.39   12.70
   6  11   8  137.49   14.80
   6 -12  -8  457.45   28.30
  -6 -12   8  443.86   28.70
  -6 -12   8  403.56   25.70
  -6  12   8  449.46   26.80
   5 -12  -8  233.48   17.60
  -5 -12   8  186.98   17.50
  -5 -12   8  149.59   14.60
   5  12  -8  179.88   12.20
  -5  12   8  172.98   15.80
  -4 -12   8  -17.70    6.00
   4 -12  -8   -7.40    6.00
  -4 -12   8    1.00    5.80
  -4  12   8   -8.80    5.30
   4  12  -8    3.10    3.90
   3 -12  -8   28.70    4.50
   3 -12  -8   34.90    8.40
  -3 -12   8   26.20    7.60
  -3 -12   8    7.80    5.70
   3  12  -8   16.20    4.60
  -3  12   8   13.80    5.90
  -2 -12   8  152.78   13.80
   2 -12  -8  138.79   13.60
  -2 -12   8  126.69   11.70
   2 -12  -8  112.49    8.80
  -2  12   8  142.49   12.30
   2  12  -8  126.49    9.60
   1 -12  -8   68.49    7.20
  -1 -12   8   71.89   10.70
   1 -12  -8   73.79   10.60
  -1 -12   8   74.39    9.30
   1  12  -8   68.89    7.40
  -1  12   8   83.69   10.00
   0 -12  -8   39.20    6.10
   0 -12  -8   29.70    8.00
   0 -12   8   54.59    9.60
   0  12  -8   31.90    5.10
   0  12   8   31.80    6.40
  -1 -12  -8   40.00    8.90
  -1 -12  -8   40.90    6.10
   1 -12   8   36.60    7.60
  -1  12  -8   34.40    5.10
   1  12   8   32.90    6.40
   2 -12   8  366.86   20.80
  -2 -12  -8  300.77   17.80
  -2 -12  -8  311.57   23.20
  -2  12  -8  313.87   17.60
   2  12   8  354.16   19.80
   3 -12   8  222.98   16.20
  -3 -12  -8  217.58   13.80
  -3  12  -8  226.48   13.30
   3  12   8  217.88   15.70
   4 -12   8  174.28   14.80
  -4 -12  -8  160.38   12.20
  -4  12  -8  185.08   11.80
   4  12   8  185.88   15.00
  -5 -12  -8    9.40    4.70
   5  12   8   -4.80    6.00
  -6 -12  -8  179.68   13.40
   6 -13  -8   21.70    9.70
   5 -13  -8   56.69   11.20
  -5 -13   8   70.29   11.90
  -5  13   8   60.29    9.70
   5  13  -8   44.10    6.80
   4 -13  -8  209.28   18.50
  -4 -13   8  227.88   19.50
   4  13  -8  234.78   14.50
  -4  13   8  227.78   17.20
   3 -13  -8  343.37   22.30
   3 -13  -8  317.97   17.30
  -3 -13   8  313.67   22.30
  -3  13   8  293.97   19.80
   3  13  -8  328.97   18.00
  -2 -13   8    4.10    6.40
   2 -13  -8    2.70    3.40
   2 -13  -8   11.40    6.90
  -2  13   8    7.40    5.80
   2  13  -8    1.70    4.00
  -1 -13   8   62.19   11.00
   1 -13  -8   63.19    7.20
   1 -13  -8   61.79   11.00
   1  13  -8   63.89    7.70
  -1  13   8   65.79    9.90
   0 -13  -8  109.59    9.20
   0 -13   8  137.29   12.90
   0 -13  -8  130.19   14.50
   0  13   8  126.69   11.60
   0  13  -8  107.69    9.40
  -1 -13  -8  203.08   13.10
  -1 -13  -8  231.98   18.50
   1 -13   8  222.88   16.70
   1  13   8  198.78   15.00
  -1  13  -8  192.78   13.00
  -2 -13  -8  161.18   17.50
  -2 -13  -8  137.39   11.00
   2 -13   8  163.08   14.90
  -2  13  -8  149.69   10.80
   2  13   8  169.28   13.10
   3 -13   8   66.79   11.10
  -3 -13  -8   37.70    6.20
   3  13   8   43.00    7.70
  -3  13  -8   55.19    7.40
   4 -13   8   96.89   12.80
  -4 -13  -8   94.99    9.80
   4  13   8   91.39   11.80
  -4  13  -8   95.99    9.20
  -5 -13  -8  212.68   14.80
   5 -14  -8  243.88   21.40
   5  14  -8  259.47   16.20
  -4 -14   8   59.49   12.20
   4 -14  -8   53.19   10.60
   4  14  -8   41.10    6.70
  -4  14   8   38.10    9.00
   3 -14  -8   90.99   14.10
  -3 -14   8  106.29   15.50
   3 -14  -8   80.79    8.20
  -3  14   8   92.29   12.30
   3  14  -8  100.19    9.70
  -2 -14   8   89.69   13.90
   2 -14  -8   76.09    8.00
   2 -14  -8   91.69   13.80
  -2  14   8   69.29   10.80
   2  14  -8   82.49    9.00
   1 -14  -8  361.76   23.90
   1 -14  -8  320.07   19.00
  -1 -14   8  404.86   23.80
   1  14  -8  341.97   19.30
  -1  14   8  348.37   21.20
   0 -14  -8    6.30    7.90
   0 -14   8    7.20    7.00
   0 -14  -8   13.70    4.70
   0  14   8   12.90    6.20
   0  14  -8    7.40    4.50
  -1 -14  -8  101.59   14.90
   1 -14   8   99.69   13.50
  -1 -14  -8   77.89    8.90
  -1  14  -8   96.89    9.20
   1  14   8   79.69   10.80
  -2 -14  -8   21.30    9.60
  -2 -14  -8   12.70    4.90
   2 -14   8   18.00    7.90
  -2  14  -8    7.90    4.50
   2  14   8   13.50    6.10
   3 -14   8  272.37   19.20
  -3 -14  -8  221.38   15.50
   3  14   8  254.37   17.00
  -3  14  -8  233.78   14.90
   4 -14   8   10.40    7.90
  -4 -14  -8   16.00    5.80
  -4  14  -8   16.00    5.20
   3 -15  -8  272.17   21.40
  -3 -15   8  274.37   21.80
  -3  15   8  253.07   18.90
   3  15  -8  286.17   16.90
  -3  15   8  252.67   15.60
   2 -15  -8    6.00    8.20
   2 -15  -8   13.70    4.60
  -2 -15   8   16.20    9.20
   2  15  -8    8.90    5.10
  -2  15   8   11.20    6.60
   1 -15  -8   71.99   13.50
   1 -15  -8   55.39    8.10
  -1 -15   8   91.39   14.90
  -1  15   8   65.79    9.70
   1  15  -8   78.39    9.00
   0 -15   8   -2.90    7.30
   0 -15  -8    2.50    7.50
   0 -15  -8   -3.60    3.90
   0  15  -8    1.40    4.80
   0  15   8    3.10    5.80
   1 -15   8  297.17   21.70
  -1 -15  -8  253.27   16.40
  -1 -15  -8  327.57   23.50
  -1  15  -8  256.17   16.50
   1  15   8  281.57   18.30
  -2 -15  -8   -0.70    4.40
   2 -15   8    9.10    8.60
  -2 -15  -8   14.90   10.10
   2  15   8    2.40    5.70
  -2  15  -8   -9.30    4.10
  -3 -15  -8   12.10    5.60
   3 -15   8   23.10    8.60
  -3  15  -8   11.80    5.00
  -9   0   9  538.15   30.60
   9   0  -9  583.34   32.20
   8   0  -9    2.70    6.50
  -8   0   9    1.50    5.70
  -7   0   9   21.50    5.90
   7   0  -9   28.80    6.70
  -7   0   9   34.90    5.50
  -6   0   9    5.50    4.30
   6   0  -9    1.20    4.40
  -6   0   9   -1.30    3.50
  -5   0   9  883.11   39.90
   5   0  -9  886.01   41.30
  -5   0   9  854.81   41.00
   4   0  -9    2.50    1.80
  -4   0   9    0.40    3.10
   4   0  -9   -0.30    3.20
  -4   0   9    1.90    2.70
  -3   0   9   88.39    6.50
   3   0  -9   75.69    6.70
   3   0  -9   86.89    5.60
  -3   0   9   89.99    7.50
   2   0  -9   -2.20    2.20
  -2   0   9    1.90    2.50
  -2   0   9    4.40    3.40
   2   0  -9   -2.60    1.70
   1   0  -9 1823.82   76.09
   1   0  -9 1852.01   75.99
  -1   0   9 1525.55   76.79
   0   0   9    3.90    2.70
   0   0   9    2.00    4.40
   0   0  -9   -0.20    1.40
   0   0  -9   -0.60    1.80
   1   0   9  201.58   13.30
  -1   0  -9  190.38   11.00
  -1   0  -9  206.78   10.40
   2   0   9   -2.00    2.90
  -2   0  -9    0.30    2.50
  -2   0  -9   -0.80    1.70
   3   0   9  375.16   19.80
  -3   0  -9  353.36   18.80
  -3   0  -9  390.66   17.90
  -4   0  -9   -3.60    2.90
   4   0   9   -2.60    2.80
  -4   0  -9    0.80    2.10
   5   0   9  852.51   42.50
  -5   0  -9  895.41   41.70
  -5   0  -9  916.31   40.10
  -6   0  -9    0.60    4.10
   6   0   9    0.80    4.10
   7   0   9  344.27   21.30
  -7   0  -9  349.87   20.60
  -8   0  -9   -1.90    6.00
   8   0   9   -3.30    5.10
   9   0   9  275.17   20.80
  -9   0  -9  288.97   20.80
  -9  -1   9    4.50    6.80
   9  -1  -9   -6.30    7.00
   9   1  -9   11.30    8.10
  -9   1   9   -2.80    5.90
   8  -1  -9   12.30    7.10
  -8  -1   9   25.20    7.00
  -8   1   9   13.00    5.80
   8   1  -9    8.00    7.00
  -8   1   9   10.40    5.00
  -7  -1   9  509.75   26.00
   7  -1  -9  469.45   25.90
   7   1  -9  479.25   26.20
  -7   1   9  463.65   25.20
  -7   1   9  470.95   24.40
  -6  -1   9   59.09    6.80
   6  -1  -9   52.19    7.90
  -6  -1   9   62.79    8.10
  -6   1   9   49.99    7.60
  -6   1   9   48.30    7.20
   6   1  -9   58.29    8.40
  -5  -1   9   29.90    5.30
   5  -1  -9   36.40    6.70
  -5  -1   9   29.00    5.10
   5   1  -9   33.80    5.50
  -5   1   9   36.50    6.10
   5   1  -9   28.20    3.70
  -5   1   9   32.20    5.50
  -4  -1   9   -2.60    3.40
  -4  -1   9    2.70    2.50
   4  -1  -9    0.20    3.20
   4  -1  -9    2.80    1.90
   4   1  -9    1.10    3.20
  -4   1   9   -1.10    2.90
  -4   1   9    1.50    2.90
   4   1  -9    2.30    1.90
  -3  -1   9 1981.60   86.89
  -3  -1   9 1986.00   88.79
   3  -1  -9 2022.70   87.89
   3  -1  -9 2077.79   86.89
   3   1  -9 2015.90   86.89
  -3   1   9 2070.69   87.79
   3   1  -9 1882.01   87.79
  -3   1   9 1896.71   88.19
   2  -1  -9  338.67   16.50
  -2  -1   9  314.47   18.50
  -2  -1   9  334.77   16.40
   2  -1  -9  349.87   16.10
   2   1  -9  324.07   16.00
   2   1  -9  330.07   16.50
  -2   1   9  350.36   17.80
  -2   1   9  359.76   17.40
   1  -1  -9  348.47   15.90
  -1  -1   9  285.27   16.60
   1  -1  -9  369.16   16.00
   1   1  -9  360.86   16.00
  -1   1   9  262.97   17.90
   1   1  -9  360.66   16.00
  -1   1   9  319.97   17.20
   0  -1   9    1.10    4.10
   0  -1  -9   -1.10    1.40
   0  -1  -9   -1.10    1.70
   0   1  -9   -0.80    2.20
   0   1  -9    2.60    1.50
   0   1   9   -2.30    2.50
   0   1  -9    0.00    1.80
   0   1   9    2.20    4.20
   1  -1   9  557.74   28.90
  -1  -1  -9  556.94   25.80
  -1  -1  -9  549.95   26.70
  -1   1  -9  543.15   26.10
  -1   1  -9  580.44   24.60
  -1   1  -9  575.34   25.80
   1   1   9  569.54   28.30
  -2  -1  -9   11.00    2.40
  -2  -1  -9    7.40    3.20
   2  -1   9    9.80    4.20
  -2   1  -9   13.30    3.00
  -2   1  -9   12.00    2.50
   2   1   9   10.50    3.60
  -3  -1  -9  409.86   19.70
   3  -1   9  368.86   20.50
  -3  -1  -9  391.26   18.50
  -3   1  -9  380.96   19.30
  -3   1  -9  403.26   18.50
   3   1   9  374.86   20.10
  -4  -1  -9   39.70    6.40
   4  -1   9   47.70    7.10
  -4  -1  -9   49.00    4.80
   4   1   9   50.99    6.70
  -4   1  -9   52.39    4.70
  -4   1  -9   55.79    6.40
  -5  -1  -9  292.07   16.50
   5  -1   9  303.47   17.60
  -5  -1  -9  290.17   14.80
   5   1   9  275.67   16.90
  -5   1  -9  296.17   14.70
  -5   1  -9  300.57   16.60
   6  -1   9   97.69   10.40
  -6  -1  -9  114.99   10.40
   6   1   9  106.59   10.40
  -6   1  -9  120.19   10.30
   7  -1   9  520.45   29.60
  -7  -1  -9  546.85   28.90
  -7   1  -9  558.84   28.80
   7   1   9  565.14   29.70
  -8  -1  -9   23.90    7.20
   8  -1   9    0.70    5.60
   8   1   9   22.10    6.90
  -8   1  -9   24.00    6.90
  -9  -1  -9   81.19   13.60
   9  -1   9   65.59   11.00
   9   1   9   69.59   12.30
  -9   1  -9   77.49   13.40
   9  -2  -9  201.38   17.10
  -9  -2   9  171.88   16.20
   9   2  -9  192.08   17.50
  -9   2   9  165.28   14.80
  -9   2   9  180.48   14.90
   8  -2  -9  116.29   13.80
  -8  -2   9  104.89   12.40
   8   2  -9  122.79   13.10
  -8   2   9  105.29   11.10
  -8   2   9  111.69   11.10
  -7  -2   9    3.00    5.20
   7  -2  -9   -0.80    5.20
  -7   2   9    7.10    4.80
   7   2  -9    4.70    5.80
  -7   2   9    7.60    4.80
   6  -2  -9   13.00    5.30
  -6  -2   9   24.40    5.70
  -6   2   9   30.70    5.50
   6   2  -9   18.10    5.20
  -6   2   9   25.30    5.10
   5  -2  -9  651.63   32.20
  -5  -2   9  666.63   32.60
   5   2  -9  664.53   29.90
  -5   2   9  684.83   31.50
  -5   2   9  660.13   31.50
   5   2  -9  641.14   32.30
   4  -2  -9  450.55   21.00
  -4  -2   9  426.66   21.10
   4  -2  -9  463.45   22.90
  -4  -2   9  474.35   23.80
   4   2  -9  472.35   21.20
  -4   2   9  469.45   22.50
   4   2  -9  449.06   22.90
  -4   2   9  464.45   22.50
   3  -2  -9  330.37   15.10
  -3  -2   9  308.17   14.90
  -3  -2   9  327.07   17.50
   3  -2  -9  293.27   16.30
  -3   2   9  348.47   16.70
  -3   2   9  318.27   16.40
   3   2  -9  301.47   16.30
   3   2  -9  314.57   15.20
   2  -2  -9    7.00    2.10
  -2  -2   9   13.10    4.50
   2  -2  -9    4.90    2.60
  -2  -2   9    3.60    2.00
  -2   2   9    5.90    3.20
   2   2  -9    9.50    2.80
  -2   2   9   10.70    3.40
   2   2  -9    5.70    2.00
  -1  -2   9 1526.45   79.99
   1  -2  -9 1874.71   77.79
   1  -2  -9 1877.11   77.69
   1   2  -9 1930.61   77.79
  -1   2   9 1709.43   78.99
   1   2  -9 1850.31   77.69
  -1   2   9 1612.94   79.19
   0  -2  -9  951.10   43.10
   0  -2  -9  924.91   42.70
   0  -2   9  933.31   46.10
   0   2  -9  991.80   42.80
   0   2  -9  940.01   43.20
   0   2  -9  947.11   43.10
   0   2   9 1067.99   45.70
   0   2   9 1007.40   44.70
   1  -2   9  466.45   24.60
   1  -2   9  484.35   20.20
  -1  -2  -9  433.86   22.00
  -1  -2  -9  447.26   20.90
  -1   2  -9  430.66   20.80
  -1   2  -9  409.46   21.00
   1   2   9  465.15   23.20
  -2  -2  -9    7.60    2.30
   2  -2   9    9.40    1.40
  -2  -2  -9    5.30    3.30
   2  -2   9    8.80    4.40
   2   2   9    5.60    3.10
  -2   2  -9   12.20    2.80
  -2   2  -9    7.00    2.20
   3  -2   9   79.99    8.30
  -3  -2  -9   80.89    5.80
  -3  -2  -9   76.79    7.30
  -3   2  -9   90.09    5.80
  -3   2  -9   87.49    6.70
   3   2   9   74.69    7.10
  -4  -2  -9  127.09    7.70
   4  -2   9  112.09   10.00
  -4  -2  -9  115.79    9.20
  -4   2  -9  118.09    7.40
[truncated: 274,656 more chars]
