# Supplementary material for: Crystal structure of metronidazolium tetra­chlorido­aurate(III)
Source: Acta Crystallogr E Crystallogr Commun. 2015 Jun 17;71(Pt 7):810–2. doi: 10.1107/S2056989015010798 (PMC4518979; doi:10.1107/S2056989015010798)
Supplement: Supplementary file 2 [file e-71-00810-Isup3.hkl]

data_I                                                                          
_shelx_title ' [Hmet][AuCl4]'                                                   
_shelx_refln_list_code          4                                               
_shelx_F_calc_maximum      438.00                                               
_exptl_crystal_F_000       952.00                                               
_reflns_d_resolution_high  0.6959                                               
                                                                                
loop_                                                                           
 _space_group_symop_operation_xyz                                               
 'x, y, z'                                                                      
 '-x+1/2, y+1/2, -z+1/2'                                                        
 '-x, -y, -z'                                                                   
 'x-1/2, -y-1/2, z-1/2'                                                         
                                                                                
_cell_length_a     7.3236                                                       
_cell_length_b    11.9722                                                       
_cell_length_c    15.6665                                                       
_cell_angle_alpha  90.000                                                       
_cell_angle_beta   94.384                                                       
_cell_angle_gamma  90.000                                                       
                                                                                
_shelx_F_squared_multiplier     1.000                                           
                                                                                
loop_                                                                           
 _refln_index_h                                                                 
 _refln_index_k                                                                 
 _refln_index_l                                                                 
 _refln_F_squared_calc                                                          
 _refln_F_squared_meas                                                          
 _refln_F_squared_sigma                                                         
 _refln_observed_status                                                         
   2   0   0       1628.64       1747.34        59.14 o                         
   4   0   0      26479.54      26522.07       677.62 o                         
   6   0   0        822.36        729.31        67.69 o                         
   8   0   0       8892.21       9153.40       281.53 o                         
  10   0   0       3994.28       4168.44       188.75 o                         
   1   1   0       5160.04       5393.08        88.07 o                         
   2   1   0     191843.61     187809.38      3056.15 o                         
   3   1   0       8176.09       8190.71       142.42 o                         
   4   1   0         36.63         39.52        17.14 o                         
   5   1   0         39.61         41.77        20.10 o                         
   6   1   0      10294.31      10006.30       200.46 o                         
   7   1   0       1396.02       1424.46        65.07 o                         
   8   1   0       3768.89       3739.95       108.80 o                         
   9   1   0        714.13        819.62        62.37 o                         
  10   1   0       5309.01       5549.91       156.44 o                         
   0   2   0     107861.73     104696.66      4154.18 o                         
   1   2   0      28605.05      30329.19       463.50 o                         
   2   2   0       6388.93       6711.94       108.50 o                         
   3   2   0        104.92        138.98        13.21 o                         
   4   2   0      29023.58      29334.40       488.22 o                         
   5   2   0       7412.18       7471.18       137.85 o                         
   6   2   0       1308.99       1166.20        54.40 o                         
   7   2   0       3987.50       3829.52       102.06 o                         
   8   2   0       7238.89       7051.16       163.74 o                         
   9   2   0       4207.88       4025.10       123.26 o                         
  10   2   0       2360.53       2237.59       108.94 o                         
   1   3   0       8365.34       8697.21       147.05 o                         
   2   3   0      25747.57      26905.81       415.29 o                         
   3   3   0      16161.64      16683.68       262.66 o                         
   4   3   0         43.11         61.54        14.81 o                         
   5   3   0       7362.85       7109.74       133.19 o                         
   6   3   0       7097.82       7004.74       150.22 o                         
   7   3   0      13480.21      13534.65       268.85 o                         
   8   3   0       1951.84       2024.11        84.09 o                         
   9   3   0       1013.78        907.16        64.34 o                         
  10   3   0       3063.75       2918.36       122.31 o                         
   0   4   0      10496.83      11237.27       250.94 o                         
   1   4   0      27753.53      27354.76       422.47 o                         
   2   4   0        258.30        301.51        17.58 o                         
   3   4   0      16598.76      16049.40       253.88 o                         
   4   4   0       4123.94       4391.69        80.54 o                         
   5   4   0      22358.97      22512.16       383.57 o                         
   6   4   0       1087.37        993.90        52.55 o                         
   7   4   0       2858.02       2882.54        90.06 o                         
   8   4   0       1088.07       1157.38        71.21 o                         
   9   4   0       9454.45       9639.00       217.93 o                         
  10   4   0         97.31        -46.06        63.05 o                         
   1   5   0      32874.86      33109.10       510.44 o                         
   2   5   0        895.75        949.62        32.66 o                         
   3   5   0      46690.46      46273.39       713.84 o                         
   4   5   0         26.31         15.20        12.25 o                         
   5   5   0       5065.94       5136.48       104.91 o                         
   6   5   0        107.41         73.16        27.94 o                         
   7   5   0      11532.64      11331.26       233.47 o                         
   8   5   0         87.15         98.87        41.28 o                         
   9   5   0        227.93        218.78        56.04 o                         
  10   5   0        150.91         61.00        89.54 o                         
   0   6   0       1392.18       1299.83        52.95 o                         
   1   6   0      49617.69      49988.26       768.61 o                         
   2   6   0       5899.43       6053.24       104.78 o                         
   3   6   0      14419.75      14209.24       229.24 o                         
   4   6   0       1893.94       1900.30        54.34 o                         
   5   6   0      15095.09      15054.46       294.99 o                         
   6   6   0         47.01         55.23        29.84 o                         
   7   6   0        733.36        690.67        50.88 o                         
   8   6   0       1118.36       1250.39        87.05 o                         
   9   6   0       6825.27       6837.07       206.66 o                         
   1   7   0      17417.38      17296.69       294.76 o                         
   2   7   0       6436.92       6322.54       110.88 o                         
   3   7   0       9844.79      10110.45       169.47 o                         
   4   7   0       5081.07       5173.12        98.26 o                         
   5   7   0       5995.79       6239.44       154.14 o                         
   6   7   0       7402.84       7403.93       151.97 o                         
   7   7   0       7128.93       7274.62       186.60 o                         
   8   7   0         96.28         77.09        48.05 o                         
   9   7   0         78.81         96.37        67.04 o                         
   0   8   0       4415.03       4214.53       110.82 o                         
   1   8   0        424.34        492.17        29.04 o                         
   2   8   0       2452.40       2416.39        54.69 o                         
   3   8   0      11962.59      11639.94       194.72 o                         
   4   8   0      16530.21      16412.71       269.51 o                         
   5   8   0       6218.72       6561.87       135.59 o                         
   6   8   0        795.52        738.38        55.30 o                         
   7   8   0        451.82        467.32        64.98 o                         
   8   8   0       8102.01       7730.53       231.57 o                         
   9   8   0       1705.06       1596.44       125.09 o                         
   1   9   0       1383.98       1411.83        43.85 o                         
   2   9   0      12506.94      12844.96       228.33 o                         
   3   9   0        692.62        744.76        38.53 o                         
   4   9   0        542.00        539.66        37.27 o                         
   5   9   0        452.84        463.76        45.75 o                         
   6   9   0      20770.54      21121.27       446.81 o                         
   7   9   0       1051.59       1123.24        93.26 o                         
   8   9   0       1094.52       1124.54       146.51 o                         
   0  10   0      17146.90      17279.07       462.25 o                         
   1  10   0         43.76         20.10        27.83 o                         
   2  10   0        145.96        126.69        24.00 o                         
   3  10   0        165.50        154.32        27.85 o                         
   4  10   0      26432.49      26855.21       499.90 o                         
   5  10   0         48.98         92.37        43.74 o                         
   6  10   0       2247.61       2308.81        97.02 o                         
   7  10   0         23.52         15.88        58.37 o                         
   8  10   0       5375.87       5023.45       187.75 o                         
   1  11   0       1497.86       1484.93        57.91 o                         
   2  11   0      25672.21      24926.16       511.88 o                         
   3  11   0       1094.28       1072.10        60.68 o                         
   4  11   0       1006.12       1108.26        64.57 o                         
   5  11   0        271.97        288.53        61.82 o                         
   6  11   0       8188.01       8098.11       235.40 o                         
   7  11   0        716.27        536.29        84.26 o                         
   8  11   0        529.51        556.28       129.56 o                         
   0  12   0      15863.60      15660.56       431.59 o                         
   1  12   0       3873.26       3750.63       110.91 o                         
   2  12   0         21.54         39.87        31.28 o                         
   3  12   0       1630.63       1434.98        78.48 o                         
   4  12   0       9398.82       9681.28       229.68 o                         
   5  12   0       4878.93       5093.75       174.25 o                         
   6  12   0        265.34        336.01        81.86 o                         
   7  12   0        110.76        106.18        86.53 o                         
   1  13   0       2598.35       2501.27        93.30 o                         
   2  13   0       3376.40       3656.14       116.69 o                         
   3  13   0       6451.37       6283.38       167.57 o                         
   4  13   0         26.76        -14.21        41.34 o                         
   5  13   0        984.34       1134.73        91.92 o                         
   6  13   0       2755.26       2857.24       142.59 o                         
   0  14   0         84.04         89.75       104.10 o                         
   1  14   0       2244.59       2233.94       106.10 o                         
   2  14   0         90.27         98.07        44.76 o                         
   3  14   0       2256.94       2305.59        99.49 o                         
   4  14   0       1017.50       1171.70       136.78 o                         
   5  14   0       7784.66       8175.00       335.12 o                         
   6  14   0         12.18        -60.61        63.61 o                         
   1  15   0       1667.16       1666.20       113.70 o                         
   2  15   0         18.27         35.23        44.73 o                         
   3  15   0       6092.31       6525.10       206.32 o                         
   4  15   0        308.59        195.64        65.59 o                         
   5  15   0       2107.25       2351.43       160.59 o                         
   0  16   0        772.62        716.03       106.01 o                         
   1  16   0       4766.91       4746.89       172.89 o                         
   2  16   0        513.93        509.15        66.69 o                         
   3  16   0       1589.24       1631.81       182.32 o                         
   1  17   0       2370.09       2270.58       127.38 o                         
  -9   0   1        640.55        683.00        97.89 o                         
  -7   0   1       6411.79       6407.92       205.21 o                         
  -5   0   1         64.60         35.49        33.70 o                         
  -3   0   1      48135.57      48122.36      1206.93 o                         
  -1   0   1       3406.13       3542.19       100.73 o                         
   1   0   1      45141.63      49565.05      1069.43 o                         
   3   0   1       1316.40       1322.82        41.86 o                         
   5   0   1      15173.52      15227.33       404.49 o                         
   7   0   1       6511.54       6302.86       202.91 o                         
   9   0   1       5075.75       5080.92       197.25 o                         
 -10   1   1        346.79        314.11        56.71 o                         
  -9   1   1       8932.92       8880.91       202.36 o                         
  -8   1   1        964.14       1029.14        66.79 o                         
  -7   1   1        137.67        141.74        33.72 o                         
  -6   1   1       1011.08       1014.67        50.64 o                         
  -5   1   1      14452.55      14381.53       271.31 o                         
  -4   1   1         66.84         72.35        17.73 o                         
  -3   1   1         42.34         -6.40        15.06 o                         
  -2   1   1      37324.53      39550.89       704.23 o                         
  -1   1   1      59799.02      62071.73       968.54 o                         
   0   1   1       6542.20       6851.25       147.34 o                         
   1   1   1       4736.55       5153.85        82.00 o                         
   2   1   1       2416.64       2622.53        46.72 o                         
   3   1   1      28000.09      28619.64       473.57 o                         
   4   1   1       4365.73       4461.84        85.95 o                         
   5   1   1       2656.26       2568.29        58.95 o                         
   6   1   1        246.19        250.40        30.65 o                         
   7   1   1      10251.53      10104.21       208.28 o                         
   8   1   1       1308.74       1348.71        73.32 o                         
   9   1   1       5744.61       5646.87       148.09 o                         
  10   1   1         67.93         25.16        60.16 o                         
 -10   2   1       1108.45       1159.64        96.78 o                         
  -9   2   1       1812.05       1769.83        87.91 o                         
  -8   2   1       2210.14       2162.41        85.63 o                         
  -7   2   1      12787.67      12483.35       250.08 o                         
  -6   2   1       2461.31       2441.66        73.52 o                         
  -5   2   1        192.05        140.05        16.49 o                         
  -4   2   1      33532.11      33952.83       563.38 o                         
  -3   2   1      24938.99      24929.34       414.14 o                         
  -2   2   1       9708.69       9765.62       154.60 o                         
  -1   2   1        119.86        138.95         9.36 o                         
   0   2   1       6775.00       6983.61       118.15 o                         
   1   2   1      39429.87      41593.19       729.78 o                         
   2   2   1      13715.74      14554.68       227.64 o                         
   3   2   1        523.37        609.64        20.49 o                         
   4   2   1         51.31         67.00        13.90 o                         
   5   2   1      17170.82      16492.61       283.91 o                         
   6   2   1      11924.26      11730.26       230.97 o                         
   7   2   1       6936.64       6748.66       151.05 o                         
   8   2   1         25.76         -7.69        35.82 o                         
   9   2   1       5817.50       5867.70       203.52 o                         
  10   2   1       2636.06       2502.87       137.78 o                         
 -10   3   1       3891.33       3861.31       146.42 o                         
  -9   3   1       2870.99       2807.44       105.36 o                         
  -8   3   1       3559.76       3428.03       104.98 o                         
  -7   3   1        666.60        653.49        47.76 o                         
  -6   3   1      13709.25      13238.20       257.93 o                         
  -5   3   1      11609.14      11263.48       200.08 o                         
  -4   3   1      14883.08      15063.34       258.24 o                         
  -3   3   1        218.85        192.92        17.95 o                         
  -2   3   1      41289.72      42708.68       654.53 o                         
  -1   3   1      19418.90      19707.81       304.68 o                         
   0   3   1      28807.30      29494.63       484.17 o                         
   1   3   1       1307.57       1367.18        31.10 o                         
   2   3   1        741.12        790.32        26.32 o                         
   3   3   1      10873.88      10987.22       176.74 o                         
   4   3   1      16171.48      16294.80       259.35 o                         
   5   3   1       6696.93       6679.70       126.67 o                         
   6   3   1       2208.71       2194.28        70.55 o                         
   7   3   1       6466.10       6251.48       144.20 o                         
   8   3   1      15272.44      14669.74       295.71 o                         
   9   3   1       1997.77       2030.93        94.64 o                         
  10   3   1         10.06        -15.43        58.59 o                         
 -10   4   1       1143.77       1032.96        82.81 o                         
  -9   4   1          2.51         41.33        49.81 o                         
  -8   4   1       9748.92       9162.96       202.25 o                         
  -7   4   1        957.77       1049.20        61.10 o                         
  -6   4   1       9903.25       9818.26       199.85 o                         
  -5   4   1        104.85        147.35        19.78 o                         
  -4   4   1      14701.09      14446.01       232.14 o                         
  -3   4   1       2499.32       2496.38        49.96 o                         
  -2   4   1      37777.05      38517.05       592.65 o                         
  -1   4   1       3196.82       3298.26        58.79 o                         
   0   4   1      22359.41      22975.72       469.83 o                         
   1   4   1       9149.43       9073.19       146.68 o                         
   2   4   1      30000.98      29983.00       463.75 o                         
   3   4   1       2941.78       3048.16        58.75 o                         
   4   4   1       3765.35       3866.42        73.08 o                         
   5   4   1        383.09        371.89        24.99 o                         
   6   4   1      20371.15      19602.09       369.94 o                         
   7   4   1       2473.86       2437.83        82.07 o                         
   8   4   1        538.96        529.95        48.77 o                         
   9   4   1       1052.87       1048.32        69.42 o                         
  10   4   1       5715.34       5521.95       209.83 o                         
 -10   5   1       4884.74       5014.68       168.61 o                         
  -9   5   1         73.42         -3.93        51.26 o                         
  -8   5   1       3654.43       3483.13       123.07 o                         
  -7   5   1          4.58         66.68        32.73 o                         
  -6   5   1       6758.28       6525.53       144.89 o                         
  -5   5   1         29.71         30.87        17.75 o                         
  -4   5   1      14916.66      14787.36       238.55 o                         
  -3   5   1          3.10        -10.50        10.50 o                         
  -2   5   1      13473.87      13726.31       218.71 o                         
  -1   5   1        106.15         88.29        11.74 o                         
   0   5   1      64512.06      65652.50      1073.89 o                         
   1   5   1       7011.28       7089.67       118.77 o                         
   2   5   1      12057.36      12499.42       201.10 o                         
   3   5   1          1.36          7.77        12.27 o                         
   4   5   1      24649.85      24132.86       380.17 o                         
   5   5   1       3087.48       3139.88        74.13 o                         
   6   5   1       1174.22       1183.16        57.61 o                         
   7   5   1        445.04        420.03        42.37 o                         
   8   5   1       7799.81       7713.33       177.80 o                         
   9   5   1        147.08        183.24        49.28 o                         
  -9   6   1         34.87        -15.85        51.31 o                         
  -8   6   1       5342.20       4897.37       149.00 o                         
  -7   6   1       1684.55       1821.14        91.91 o                         
  -6   6   1       4419.34       4336.69       110.20 o                         
  -5   6   1       1676.84       1706.18        53.69 o                         
  -4   6   1       5601.36       5737.28       103.93 o                         
  -3   6   1       3309.07       3449.42        67.34 o                         
  -2   6   1      38429.09      38081.95       588.67 o                         
  -1   6   1       1589.62       1727.39        42.29 o                         
   0   6   1      18186.25      18390.96       310.26 o                         
   1   6   1       7298.67       7292.32       122.97 o                         
   2   6   1      32552.00      31936.92       496.93 o                         
   3   6   1       5074.13       4948.07       100.37 o                         
   4   6   1       4470.80       4609.30        87.78 o                         
   5   6   1       2556.54       2552.69        67.68 o                         
   6   6   1      11905.09      11661.62       235.66 o                         
   7   6   1         30.97         18.78        35.18 o                         
   8   6   1        225.78        270.14        45.61 o                         
   9   6   1        184.11         63.11        53.64 o                         
  -9   7   1       3107.44       3062.10       172.81 o                         
  -8   7   1       1368.26       1364.17       106.11 o                         
  -7   7   1         90.05         39.23        43.58 o                         
  -6   7   1       7444.04       7637.03       186.06 o                         
  -5   7   1       6978.12       6843.17       136.89 o                         
  -4   7   1      15984.29      15815.48       258.07 o                         
  -3   7   1       4054.40       4005.44        86.38 o                         
  -2   7   1       2877.47       2998.69        62.83 o                         
  -1   7   1      18292.50      18574.42       315.54 o                         
   0   7   1      13970.40      14091.04       242.32 o                         
   1   7   1      11712.79      11620.01       189.45 o                         
   2   7   1      13284.55      13165.93       214.79 o                         
   3   7   1       8679.95       8647.46       148.22 o                         
   4   7   1      17365.39      17465.36       283.57 o                         
   5   7   1       4176.43       4162.36        95.12 o                         
   6   7   1        767.59        760.74        46.94 o                         
   7   7   1       3548.68       3489.55       106.78 o                         
   8   7   1       5643.87       5903.41       168.76 o                         
   9   7   1        465.72        498.92        82.03 o                         
  -9   8   1         59.72         60.96        69.64 o                         
  -8   8   1       4805.00       4509.17       169.41 o                         
  -7   8   1      13419.83      13069.22       335.97 o                         
  -6   8   1       4961.63       4838.92       157.90 o                         
  -5   8   1       2799.36       3101.29        98.07 o                         
  -4   8   1       3673.47       3589.80        82.30 o                         
  -3   8   1      19328.21      18798.48       323.62 o                         
  -2   8   1       4995.40       4854.39        97.08 o                         
  -1   8   1       1065.40       1125.04        37.27 o                         
   0   8   1       3604.57       3705.35        76.97 o                         
   1   8   1      11190.09      11086.14       182.97 o                         
   2   8   1       6235.37       6006.91       110.20 o                         
   3   8   1       7895.87       8142.05       142.69 o                         
   4   8   1       2117.90       2157.23        69.33 o                         
   5   8   1      16153.25      16685.60       297.69 o                         
   6   8   1       7444.23       7336.61       155.05 o                         
   7   8   1       2926.08       2942.59       125.77 o                         
   8   8   1         81.67         71.49        58.66 o                         
   9   8   1       2296.10       2351.98       157.95 o                         
  -8   9   1        295.31        319.26        74.99 o                         
  -7   9   1        906.41        876.56        80.14 o                         
  -6   9   1       2422.31       2539.37       116.54 o                         
  -5   9   1      28968.14      28794.11       589.07 o                         
  -4   9   1       1821.60       1904.35        64.64 o                         
  -3   9   1         52.58         43.80        21.27 o                         
  -2   9   1       2458.00       2462.66        61.86 o                         
  -1   9   1       8203.77       8077.80       150.23 o                         
   0   9   1         71.43         53.45        16.78 o                         
   1   9   1       3487.71       3522.45        78.40 o                         
   2   9   1        258.00        273.66        34.35 o                         
   3   9   1      21920.53      22136.93       381.06 o                         
   4   9   1       4223.18       4301.36        96.81 o                         
   5   9   1       5068.35       5255.94       141.75 o                         
   6   9   1         63.44         44.75        38.72 o                         
   7   9   1       8788.17       8789.31       248.99 o                         
   8   9   1       1287.62       1398.84       115.82 o                         
  -8  10   1         26.34        -43.51        65.98 o                         
  -7  10   1      13566.84      12976.12       438.42 o                         
  -6  10   1          0.77         16.87        40.64 o                         
  -5  10   1        167.23        133.86        40.59 o                         
  -4  10   1        930.58        878.65        50.13 o                         
  -3  10   1      13874.81      13994.40       273.82 o                         
  -2  10   1        803.77        826.52        44.65 o                         
  -1  10   1        137.34        153.84        23.53 o                         
   0  10   1        187.49        210.13        25.17 o                         
   1  10   1      17236.96      17127.42       325.42 o                         
   2  10   1        357.07        462.51        40.66 o                         
   3  10   1       7388.65       7138.57       153.69 o                         
   4  10   1       1940.16       1859.54        96.36 o                         
   5  10   1      12424.79      12578.12       283.82 o                         
   6  10   1         66.96         73.19        43.27 o                         
   7  10   1       1586.58       1588.77       111.65 o                         
   8  10   1         89.87         26.30        64.27 o                         
  -8  11   1          4.64        -23.44        71.18 o                         
  -7  11   1        113.27        186.87        66.53 o                         
  -6  11   1        327.09        275.56        52.95 o                         
  -5  11   1      10494.46      10829.40       302.96 o                         
  -4  11   1       1237.45       1271.97       108.36 o                         
  -3  11   1         58.29         86.02        28.71 o                         
  -2  11   1         86.97         76.84        29.29 o                         
  -1  11   1       9675.67       9678.11       219.80 o                         
   0  11   1       1153.68       1229.07        67.83 o                         
   1  11   1       3828.84       3621.22        93.76 o                         
   2  11   1       1654.58       1625.90        62.32 o                         
   3  11   1      18804.99      19443.07       409.73 o                         
   4  11   1        708.49        613.22        49.51 o                         
   5  11   1       2605.06       2541.09       115.33 o                         
   6  11   1         76.42         36.42        48.48 o                         
   7  11   1       2427.07       2694.12       149.62 o                         
  -7  12   1       4584.42       4613.95       229.13 o                         
  -6  12   1       1049.63       1071.41        95.28 o                         
  -5  12   1        109.50         33.81        51.10 o                         
  -4  12   1       1808.82       1741.01        81.75 o                         
  -3  12   1       6022.87       6112.68       159.98 o                         
  -2  12   1       1105.25       1251.43        94.74 o                         
  -1  12   1       1094.56       1130.24        62.06 o                         
   0  12   1       3571.29       3378.34       103.61 o                         
   1  12   1      10559.08      10530.25       216.41 o                         
   2  12   1       6577.54       6977.96       173.34 o                         
   3  12   1       1947.45       1897.12        83.71 o                         
   4  12   1         57.47         21.35        36.67 o                         
   5  12   1       6974.28       7323.75       318.91 o                         
   6  12   1       1199.74       1284.47        99.90 o                         
   7  12   1        373.60        442.89        98.36 o                         
  -6  13   1       3063.49       3178.50       145.36 o                         
  -5  13   1       4003.18       4227.87       165.39 o                         
  -4  13   1       3168.15       3070.47       110.67 o                         
  -3  13   1        273.95        257.01        43.19 o                         
  -2  13   1       4470.89       4550.11       132.62 o                         
  -1  13   1       2128.92       2081.78        84.51 o                         
   0  13   1       2850.95       2969.29       109.33 o                         
   1  13   1        876.30        912.88        72.57 o                         
   2  13   1       1742.13       1688.83        80.87 o                         
   3  13   1       6100.34       6289.96       167.13 o                         
   4  13   1       7406.63       7767.95       198.97 o                         
   5  13   1        102.88        109.88        56.87 o                         
   6  13   1         33.61         44.65        60.11 o                         
  -6  14   1       2844.60       2921.96       149.38 o                         
  -5  14   1        257.16        216.00        69.18 o                         
  -4  14   1       5091.32       5354.89       196.02 o                         
  -3  14   1        656.75        578.35        55.25 o                         
  -2  14   1       4322.22       4664.71       255.31 o                         
  -1  14   1        435.66        411.08        59.71 o                         
   0  14   1       2193.81       1894.15        99.76 o                         
   1  14   1        562.37        540.71        58.35 o                         
   2  14   1       4227.24       4514.03       155.85 o                         
   3  14   1        153.67        183.13        46.31 o                         
   4  14   1        826.86       1014.42       135.33 o                         
   5  14   1       2201.86       2263.84       138.24 o                         
  -5  15   1          0.94        -12.92        69.84 o                         
  -4  15   1       4391.67       4792.15       182.28 o                         
  -3  15   1        902.54        935.68       106.02 o                         
  -2  15   1       2216.05       2245.59       113.36 o                         
  -1  15   1          6.94        -58.96        58.96 o                         
   0  15   1       3630.18       3717.10       195.77 o                         
   1  15   1        664.95        589.16        64.14 o                         
   2  15   1       1596.95       1516.62       126.79 o                         
   3  15   1         25.77        114.49        50.80 o                         
   4  15   1       5144.99       5584.44       237.29 o                         
  -3  16   1        509.28        450.96        66.01 o                         
  -2  16   1       3353.32       3449.59       226.88 o                         
  -1  16   1        275.91        268.57        59.06 o                         
   0  16   1       2281.63       2185.89       120.44 o                         
   1  16   1        974.19       1024.67        84.90 o                         
   2  16   1       4626.87       4920.13       202.00 o                         
   3  16   1        315.02        262.26        69.55 o                         
  -1  17   1       2744.47       2987.78       150.49 o                         
   0  17   1       3988.55       3916.77       162.32 o                         
   1  17   1          8.87         44.26        56.50 o                         
 -10   0   2       6739.81       7163.27       260.62 o                         
  -8   0   2          1.57        -39.78        50.70 o                         
  -6   0   2      14600.67      14596.32       396.84 o                         
  -4   0   2       7035.52       7313.47       204.11 o                         
  -2   0   2     168440.53     177976.48      4872.06 o                         
   0   0   2      28054.60      29353.53      1126.95 o                         
   2   0   2      65262.15      66554.55      1435.03 o                         
   4   0   2      25565.98      25708.87       566.41 o                         
   6   0   2      11731.51      11625.62       323.18 o                         
   8   0   2       8859.85       8627.55       233.88 o                         
  10   0   2       1345.14       1200.32       143.39 o                         
 -10   1   2        148.81         90.99        53.01 o                         
  -9   1   2         99.88         35.12        44.77 o                         
  -8   1   2       7717.36       7763.83       175.60 o                         
  -7   1   2       1228.84       1277.85        63.87 o                         
  -6   1   2       1349.65       1213.17        53.95 o                         
  -5   1   2       1607.52       1490.20        50.83 o                         
  -4   1   2      58822.15      60420.26      1072.67 o                         
  -3   1   2       2250.25       2199.20        56.99 o                         
  -2   1   2      39406.29      41366.27       676.47 o                         
  -1   1   2       4198.97       4516.40        73.29 o                         
   0   1   2     102304.29     100228.34      2081.55 o                         
   1   1   2       8347.75       8912.53       140.11 o                         
   2   1   2      13616.76      13998.77       218.62 o                         
   3   1   2       1250.25       1286.65        28.84 o                         
   4   1   2      19354.62      19610.09       308.20 o                         
   5   1   2       4338.88       4425.57        88.97 o                         
   6   1   2      15975.65      15631.22       298.69 o                         
   7   1   2         76.97         91.76        29.37 o                         
   8   1   2       4629.26       4674.72       123.76 o                         
   9   1   2        964.88        887.67        80.38 o                         
  10   1   2       5030.31       4514.30       175.93 o                         
 -10   2   2       4317.31       4315.99       138.37 o                         
  -9   2   2       3366.38       3407.54       113.87 o                         
  -8   2   2        225.00        291.79        55.13 o                         
  -7   2   2       2097.18       1981.75        73.57 o                         
  -6   2   2      19541.28      19648.00       369.24 o                         
  -5   2   2       7701.91       7546.84       139.74 o                         
  -4   2   2      16496.93      16923.15       287.80 o                         
  -3   2   2       2812.72       2676.48        55.17 o                         
  -2   2   2      81318.40      86819.78      1412.92 o                         
  -1   2   2      24547.55      24766.58       439.61 o                         
   0   2   2      14560.28      15051.44       241.96 o                         
   1   2   2         28.60         38.89        13.34 o                         
   2   2   2       2406.41       2414.52        45.30 o                         
   3   2   2      10102.60      10038.15       161.77 o                         
   4   2   2       3629.92       3565.23        66.57 o                         
   5   2   2        211.50        228.89        21.03 o                         
   6   2   2      10186.00       9811.31       198.28 o                         
   7   2   2      10393.87       9751.36       203.14 o                         
   8   2   2      10318.55       9908.83       213.25 o                         
   9   2   2         73.10         70.70        49.73 o                         
  10   2   2       1116.52       1139.50        96.74 o                         
 -10   3   2         31.32        -27.71        56.22 o                         
  -9   3   2       2725.33       2444.12       100.23 o                         
  -8   3   2       4143.86       4184.06       118.25 o                         
  -7   3   2       8867.85       8529.76       182.93 o                         
  -6   3   2       6644.36       6358.69       139.61 o                         
  -5   3   2       8268.53       8069.58       148.73 o                         
  -4   3   2      37188.88      37628.99       671.90 o                         
  -3   3   2      45345.37      45081.15       740.05 o                         
  -2   3   2       3906.23       3896.71        67.52 o                         
  -1   3   2       2588.58       2885.55        50.80 o                         
   0   3   2       5997.36       6090.31       106.91 o                         
   1   3   2      11108.65      11094.58       175.73 o                         
   2   3   2        105.93        113.96        11.71 o                         
   3   3   2        840.58        848.36        26.02 o                         
   4   3   2       1134.05       1151.32        35.87 o                         
   5   3   2      23666.64      23139.15       392.90 o                         
   6   3   2       8441.26       8123.59       170.36 o                         
   7   3   2        243.55        231.77        35.88 o                         
   8   3   2       2721.73       2796.09        95.82 o                         
   9   3   2       7554.69       7241.15       196.42 o                         
  10   3   2       2153.60       2034.03       130.03 o                         
 -10   4   2        497.78        564.25        72.16 o                         
  -9   4   2       4122.08       4068.30       195.74 o                         
  -8   4   2        924.95        901.77        63.20 o                         
  -7   4   2       5383.12       5484.04       132.64 o                         
  -6   4   2       4082.86       4014.09       109.43 o                         
  -5   4   2      18420.96      18601.77       319.98 o                         
  -4   4   2       3371.79       3439.86        66.08 o                         
  -3   4   2       9918.83       9923.29       161.49 o                         
  -2   4   2      16994.46      17830.64       279.20 o                         
  -1   4   2      76252.40      74110.52      1388.00 o                         
   0   4   2       8533.67       8722.29       150.96 o                         
   1   4   2         76.20        121.43        12.09 o                         
   2   4   2       1265.23       1392.48        57.64 o                         
   3   4   2      23732.70      24375.03       381.26 o                         
   4   4   2       5770.35       5531.97        98.42 o                         
   5   4   2       1019.53       1122.66        41.56 o                         
   6   4   2         64.21         38.49        26.92 o                         
   7   4   2      19738.87      18826.99       362.76 o                         
   8   4   2       1530.42       1455.34        76.90 o                         
   9   4   2       1087.60       1064.56        77.12 o                         
  10   4   2       1374.54       1494.50       177.74 o                         
 -10   5   2          3.86         35.53        58.61 o                         
  -9   5   2       4742.85       4753.75       154.09 o                         
  -8   5   2          9.75         59.00        86.15 o                         
  -7   5   2       5743.44       5582.43       135.10 o                         
  -6   5   2       2747.40       2644.79        79.72 o                         
  -5   5   2       6835.75       6757.94       168.30 o                         
  -4   5   2        350.69        431.12        22.30 o                         
  -3   5   2      32465.47      32226.30       758.37 o                         
  -2   5   2       3869.30       3806.87        68.76 o                         
  -1   5   2      11679.22      11993.57       205.21 o                         
   0   5   2       3156.82       3234.87        64.68 o                         
   1   5   2      96526.60      96250.62      1468.93 o                         
   2   5   2         40.05         47.29        12.29 o                         
   3   5   2       2224.08       2403.13        51.62 o                         
   4   5   2       3028.09       2947.27        61.73 o                         
   5   5   2      24301.75      24340.50       414.85 o                         
   6   5   2        619.24        628.89        43.38 o                         
   7   5   2        584.32        585.42        46.32 o                         
   8   5   2        405.98        425.75        48.80 o                         
   9   5   2       7208.46       7065.71       195.07 o                         
  -9   6   2       2134.60       2454.97       118.34 o                         
  -8   6   2         71.20         58.39        46.74 o                         
  -7   6   2       4679.97       4755.72       143.24 o                         
  -6   6   2        917.98        870.14        60.83 o                         
  -5   6   2      11276.18      11288.11       205.31 o                         
  -4   6   2       2531.90       2616.69        57.07 o                         
  -3   6   2       4797.25       4873.92       127.07 o                         
  -2   6   2       4174.28       4059.20        80.41 o                         
  -1   6   2      48358.55      48472.46       798.38 o                         
   0   6   2       6194.81       5893.66       109.02 o                         
   1   6   2      11337.19      11335.84       184.68 o                         
   2   6   2       3386.80       3336.39        65.35 o                         
   3   6   2      60426.79      63678.96       979.99 o                         
   4   6   2        526.87        529.72        29.35 o                         
   5   6   2        173.15        136.14        24.74 o                         
   6   6   2        698.28        687.39        46.89 o                         
   7   6   2       6501.04       6655.54       155.81 o                         
   8   6   2        403.70        363.53        48.82 o                         
   9   6   2        217.36        110.37        64.41 o                         
  -9   7   2       3627.44       3669.57       203.78 o                         
  -8   7   2       4104.00       4106.33       165.69 o                         
  -7   7   2       4657.55       4585.47       160.07 o                         
  -6   7   2         39.69         25.01        34.47 o                         
  -5   7   2       1152.96       1155.31        52.77 o                         
  -4   7   2       9512.08       9436.64       196.62 o                         
  -3   7   2      17018.86      16936.35       272.19 o                         
  -2   7   2        500.26        567.95        27.65 o                         
  -1   7   2       1478.31       1434.49        40.12 o                         
   0   7   2       9601.23       9234.42       164.41 o                         
   1   7   2      38690.79      39236.16       607.74 o                         
   2   7   2       8329.93       8235.67       141.16 o                         
   3   7   2        704.58        714.15        32.31 o                         
   4   7   2       4626.35       4786.25        93.84 o                         
   5   7   2      10417.69      10459.43       195.47 o                         
   6   7   2       2443.44       2551.00        77.22 o                         
   7   7   2         24.28        -12.50        36.34 o                         
   8   7   2        244.98        185.85        50.91 o                         
   9   7   2       3813.48       4026.03       164.04 o                         
  -9   8   2       1047.25        922.29       123.33 o                         
  -8   8   2        314.70        317.76        67.78 o                         
  -7   8   2       2229.18       2343.67       121.63 o                         
  -6   8   2      16145.67      15798.17       343.55 o                         
  -5   8   2       7479.75       7682.20       183.45 o                         
  -4   8   2        824.64        773.95        45.51 o                         
  -3   8   2        264.19        305.58        33.90 o                         
  -2   8   2       9754.64       9530.28       172.50 o                         
  -1   8   2       9530.88       9356.88       168.66 o                         
   0   8   2       1894.11       1787.49        47.55 o                         
   1   8   2        884.61        901.97        31.60 o                         
   2   8   2      11098.49      10703.03       180.10 o                         
   3   8   2       7349.99       7564.60       134.95 o                         
   4   8   2       7100.85       7198.21       131.85 o                         
   5   8   2          3.32        -12.03        25.75 o                         
   6   8   2       2949.11       2991.17        85.14 o                         
   7   8   2       3488.15       3566.20       122.11 o                         
   8   8   2       3390.54       3181.80       139.97 o                         
   9   8   2         24.41          8.04        77.31 o                         
  -8   9   2      10908.04      10473.37       295.37 o                         
  -7   9   2       1350.19       1557.81       111.57 o                         
  -6   9   2        825.94        834.86        62.14 o                         
  -5   9   2         52.22        -10.73        42.32 o                         
  -4   9   2      16406.72      16806.67       321.82 o                         
  -3   9   2       1177.38       1158.39        49.62 o                         
  -2   9   2       3198.45       3153.65        74.50 o                         
  -1   9   2        986.06       1024.56        39.00 o                         
   0   9   2      11201.85      11332.18       202.75 o                         
   1   9   2       1759.02       1750.49        81.22 o                         
   2   9   2       6646.34       6450.60       124.81 o                         
   3   9   2        120.73        113.45        21.74 o                         
   4   9   2      10993.08      10853.43       191.85 o                         
   5   9   2       1500.09       1669.25        71.26 o                         
   6   9   2       5450.99       5401.84       148.33 o                         
   7   9   2          0.53         18.88        53.01 o                         
   8   9   2       1959.50       2173.75       199.73 o                         
  -8  10   2         25.24         50.03        70.34 o                         
  -7  10   2        202.73        187.28        67.54 o                         
  -6  10   2      11635.10      12162.27       281.61 o                         
  -5  10   2          3.71        -24.15        37.30 o                         
  -4  10   2        760.06        802.93        46.88 o                         
  -3  10   2        538.52        522.51        37.11 o                         
  -2  10   2      14472.90      14033.52       271.92 o                         
  -1  10   2        173.72        196.67        27.82 o                         
   0  10   2       5958.88       5865.36       128.08 o                         
   1  10   2        527.74        477.65        33.31 o                         
   2  10   2      22008.58      21448.17       402.27 o                         
   3  10   2          0.67         -3.60        23.86 o                         
   4  10   2       9149.23       9382.55       196.29 o                         
   5  10   2        528.22        542.48        51.16 o                         
   6  10   2       5340.77       5580.66       156.31 o                         
   7  10   2          0.11         91.43        59.23 o                         
   8  10   2       3072.97       3062.46       171.22 o                         
  -8  11   2       5874.19       6167.15       258.45 o                         
  -7  11   2        206.16        120.37        65.91 o                         
  -6  11   2         18.92         43.04        45.98 o                         
  -5  11   2        303.43        313.83        49.16 o                         
  -4  11   2       5461.57       5562.58       134.50 o                         
  -3  11   2        937.97        946.04        58.70 o                         
  -2  11   2       1139.27       1023.13        59.22 o                         
  -1  11   2        111.39         60.03        36.92 o                         
   0  11   2      29108.63      27945.92       518.49 o                         
   1  11   2       4008.81       3928.01        98.76 o                         
   2  11   2      12359.95      12407.66       247.79 o                         
   3  11   2         21.17          5.19        34.88 o                         
   4  11   2      10844.83      11083.89       272.07 o                         
   5  11   2       1499.59       1559.69       124.50 o                         
   6  11   2       2732.27       2769.07       125.67 o                         
   7  11   2         21.83        -55.30        64.04 o                         
  -7  12   2       1179.77       1090.74       122.55 o                         
  -6  12   2       4405.50       4603.67       170.82 o                         
  -5  12   2        869.86        890.85        81.74 o                         
  -4  12   2        570.71        527.09        48.43 o                         
  -3  12   2        756.99        696.79        51.12 o                         
  -2  12   2       5504.85       5759.61       207.59 o                         
  -1  12   2       5599.99       5466.23       160.00 o                         
   0  12   2       4179.63       4241.40       120.00 o                         
   1  12   2        307.48        305.48        38.47 o                         
   2  12   2      16571.64      15965.67       377.00 o                         
   3  12   2       9089.30       9458.65       223.99 o                         
   4  12   2       3765.67       3815.07       126.87 o                         
   5  12   2        429.74        434.77        62.62 o                         
   6  12   2       1652.52       1671.14       106.24 o                         
   7  12   2       1597.41       1404.42       149.28 o                         
  -6  13   2         59.40         89.13        62.81 o                         
  -5  13   2       1457.81       1520.19       133.95 o                         
  -4  13   2       2436.88       2434.56       101.54 o                         
  -3  13   2       3115.20       3148.76       109.71 o                         
  -2  13   2       2381.43       2603.52        96.77 o                         
  -1  13   2       1327.85       1349.38        95.70 o                         
   0  13   2       2201.24       2159.58        86.54 o                         
   1  13   2      10153.99       9828.22       269.04 o                         
   2  13   2       1669.30       1665.59        91.48 o                         
   3  13   2        282.38        238.02        53.93 o                         
   4  13   2       3397.55       3390.49       173.50 o                         
   5  13   2       5688.02       6141.11       220.14 o                         
   6  13   2        110.43        112.36        59.72 o                         
  -6  14   2        837.83        791.77        86.92 o                         
  -5  14   2       7849.71       8518.29       258.39 o                         
  -4  14   2         83.97        112.57        61.82 o                         
  -3  14   2        576.38        481.27        52.75 o                         
  -2  14   2        386.71        322.95        68.58 o                         
  -1  14   2       4306.87       4336.50       131.01 o                         
   0  14   2       1121.41       1153.69       106.39 o                         
   1  14   2        213.09        234.32        93.30 o                         
   2  14   2        487.26        500.29        57.97 o                         
   3  14   2       7842.86       7885.51       231.21 o                         
   4  14   2         31.24         19.24        47.85 o                         
   5  14   2         84.83         60.20        60.22 o                         
  -5  15   2       2170.06       2335.92       141.86 o                         
  -4  15   2         40.47        -12.17        58.88 o                         
  -3  15   2       6348.94       6684.61       214.19 o                         
  -2  15   2         84.79         78.37        43.37 o                         
  -1  15   2        374.02        277.76        53.19 o                         
   0  15   2          2.33        -43.09        43.09 o                         
   1  15   2       6024.62       5919.46       199.77 o                         
   2  15   2          8.03         69.38        66.97 o                         
   3  15   2        101.80         71.00        57.07 o                         
   4  15   2         40.52        -31.20        72.57 o                         
  -3  16   2       1962.19       2148.37       120.92 o                         
  -2  16   2        257.41        268.45        78.14 o                         
  -1  16   2       6287.89       6318.11       205.47 o                         
   0  16   2         77.96         14.52        52.10 o                         
   1  16   2        274.83        161.56        55.48 o                         
   2  16   2        380.14        378.44        60.41 o                         
   3  16   2       6594.22       6783.77       219.93 o                         
   0  17   2       2014.40       2252.87       126.81 o                         
  -9   0   3       9774.20       9451.93       300.49 o                         
  -7   0   3       2565.46       2700.03       121.14 o                         
  -5   0   3      23372.49      23371.76       607.00 o                         
  -3   0   3      12816.17      13058.09       335.28 o                         
  -1   0   3      49418.88      52360.24      1130.16 o                         
   1   0   3      56291.48      60330.18      1501.91 o                         
   3   0   3      26643.55      26947.65       681.01 o                         
   5   0   3      30216.13      29246.32       646.67 o                         
   7   0   3       3701.43       3724.40       141.23 o                         
   9   0   3       4054.69       3852.25       214.40 o                         
 -10   1   3        564.91        562.34        62.33 o                         
  -9   1   3        251.64        256.73        49.99 o                         
  -8   1   3         64.25        110.08        39.93 o                         
  -7   1   3      13152.77      13191.94       262.85 o                         
  -6   1   3       2897.16       3097.08        84.46 o                         
  -5   1   3       5293.70       5040.38       110.56 o                         
  -4   1   3       4461.11       4763.55        91.19 o                         
  -3   1   3      47983.54      48566.11       860.96 o                         
  -2   1   3       8199.00       8627.54       137.94 o                         
  -1   1   3      31836.95      32639.37       499.61 o                         
   0   1   3       2006.22       2011.93        39.51 o                         
   1   1   3      24968.80      25863.42       396.90 o                         
   2   1   3       7195.02       7399.76       119.82 o                         
   3   1   3      28537.80      28701.21       443.85 o                         
   4   1   3        834.75        777.04        25.66 o                         
   5   1   3      13321.34      13365.40       217.19 o                         
   6   1   3       1944.49       1945.26        64.63 o                         
   7   1   3      13962.60      13080.14       260.08 o                         
   8   1   3       1010.67        941.68        60.84 o                         
   9   1   3       1717.17       1616.45       122.50 o                         
  10   1   3        429.36        389.33        73.39 o                         
 -10   2   3        309.95        365.04        75.57 o                         
  -9   2   3       4795.94       4502.13       165.22 o                         
  -8   2   3       3747.52       3846.39       133.90 o                         
  -7   2   3        273.47        220.75        36.05 o                         
  -6   2   3       2264.93       2209.87        81.58 o                         
  -5   2   3      34019.18      34599.82       577.36 o                         
  -4   2   3      28620.20      28390.54       473.32 o                         
  -3   2   3      13474.65      13651.91       216.16 o                         
  -2   2   3      15458.62      16387.27       272.65 o                         
  -1   2   3      21254.36      21501.71       354.69 o                         
   0   2   3      15935.89      16329.22       254.59 o                         
   1   2   3       4786.57       4610.59        76.87 o                         
   2   2   3        594.88        620.36        21.16 o                         
   3   2   3      10501.30      10370.48       167.12 o                         
   4   2   3      12754.90      13140.70       211.41 o                         
   5   2   3      20851.62      20639.08       352.15 o                         
   6   2   3       2909.00       2787.94        78.96 o                         
   7   2   3       7154.38       6866.19       154.12 o                         
   8   2   3       4348.55       4168.22       119.95 o                         
   9   2   3       4230.85       4412.66       240.70 o                         
  10   2   3        416.75        371.87        71.09 o                         
 -10   3   3       2250.04       2141.25       125.53 o                         
  -9   3   3        104.89        118.49        52.88 o                         
  -8   3   3       2408.98       2376.26        90.19 o                         
  -7   3   3       6503.13       6462.84       147.78 o                         
  -6   3   3      22120.40      21571.53       413.28 o                         
  -5   3   3       1161.99       1060.90        43.46 o                         
  -4   3   3      10642.99      10611.94       186.65 o                         
  -3   3   3      28351.48      28432.71       487.39 o                         
  -2   3   3      51875.58      50654.69       773.19 o                         
  -1   3   3        400.00        441.39        20.77 o                         
   0   3   3         26.77         40.26        11.60 o                         
   1   3   3       4825.24       4897.71        83.51 o                         
   2   3   3      15280.27      15576.43       245.25 o                         
   3   3   3      16835.18      16563.33       261.97 o                         
   4   3   3         73.71         49.80        12.31 o                         
   5   3   3       2218.20       2354.11        58.95 o                         
   6   3   3      19450.30      18644.01       353.20 o                         
   7   3   3       7087.37       6815.40       154.10 o                         
   8   3   3       1893.45       1855.49        90.12 o                         
   9   3   3       2248.88       2039.29       116.55 o                         
  10   3   3       3998.09       4116.91       170.43 o                         
 -10   4   3       1725.11       1675.80       109.76 o                         
  -9   4   3        359.33        259.00        57.57 o                         
  -8   4   3       8329.56       7997.18       285.65 o                         
  -7   4   3       1648.10       1657.66        71.19 o                         
  -6   4   3       8745.58       8513.69       228.00 o                         
  -5   4   3       2322.11       2361.81        63.51 o                         
  -4   4   3      51636.21      49114.09       810.91 o                         
  -3   4   3       3552.55       3655.37        73.94 o                         
  -2   4   3         58.13         60.02        10.56 o                         
  -1   4   3      27927.10      27356.47       489.65 o                         
   0   4   3      25464.34      25122.34       417.54 o                         
   1   4   3       2452.12       2413.73        48.34 o                         
   2   4   3        142.09        123.05        13.64 o                         
   3   4   3       2656.73       2571.48        52.79 o                         
   4   4   3      40711.64      40194.39       623.75 o                         
   5   4   3       8950.13       8854.22       163.61 o                         
   6   4   3       1105.93       1059.13        54.93 o                         
   7   4   3        871.97        893.97        57.64 o                         
   8   4   3       9195.66       8758.32       215.43 o                         
   9   4   3        263.53        350.52        58.52 o                         
 -10   5   3       6885.68       6763.27       479.06 o                         
  -9   5   3        176.46        159.86        56.66 o                         
  -8   5   3       3191.23       3321.04       152.26 o                         
  -7   5   3        102.76        129.96        41.36 o                         
  -6   5   3      15999.08      15573.98       301.21 o                         
  -5   5   3         18.74         56.38        18.80 o                         
  -4   5   3       1913.86       1931.35        47.30 o                         
  -3   5   3       2437.08       2536.72        51.67 o                         
  -2   5   3      39462.43      37476.85       619.36 o                         
  -1   5   3       9193.64       9115.12       158.87 o                         
   0   5   3         26.27         36.69        12.42 o                         
   1   5   3          0.45        -10.71        10.71 o                         
   2   5   3      61459.91      59833.38       919.35 o                         
   3   5   3       3312.51       3480.71        67.90 o                         
   4   5   3       2019.15       2037.31        49.25 o                         
   5   5   3       2240.33       2377.17        63.41 o                         
   6   5   3      19462.65      19433.71       369.66 o                         
   7   5   3          4.44         26.99        33.24 o                         
   8   5   3        867.45        758.16        64.70 o                         
   9   5   3        360.19        415.83        70.84 o                         
  -9   6   3       1171.57       1218.97       104.36 o                         
  -8   6   3      12241.36      11642.43       275.23 o                         
  -7   6   3        163.82        149.57        42.53 o                         
  -6   6   3       1160.21       1279.29        83.38 o                         
  -5   6   3        976.59        943.02        55.51 o                         
  -4   6   3      10987.39      10976.77       244.81 o                         
  -3   6   3       4263.47       4251.17        78.96 o                         
  -2   6   3       1983.69       1795.82        44.14 o                         
  -1   6   3        371.41        410.62        22.00 o                         
   0   6   3      59575.33      58637.48       961.88 o                         
   1   6   3       1616.47       1603.75        39.10 o                         
   2   6   3       2678.68       2918.13        60.16 o                         
   3   6   3       7770.16       7760.38       134.15 o                         
   4   6   3      33482.41      34551.48       541.34 o                         
   5   6   3       2457.78       2454.08        67.76 o                         
   6   6   3        260.02        310.92        36.92 o                         
   7   6   3         53.98         80.27        36.47 o                         
   8   6   3       5645.73       5589.13       161.71 o                         
   9   6   3        726.59        646.86        76.93 o                         
  -9   7   3        382.87        411.00        90.16 o                         
  -8   7   3       2625.61       2731.33       161.97 o                         
  -7   7   3       4060.75       4074.41       149.14 o                         
  -6   7   3      11242.00      10829.52       279.21 o                         
  -5   7   3        172.80        147.82        27.57 o                         
  -4   7   3        937.97        969.47        43.79 o                         
  -3   7   3       5522.64       5402.96        97.45 o                         
  -2   7   3      17333.23      16898.27       289.50 o                         
  -1   7   3       7959.06       7627.27       138.78 o                         
   0   7   3          2.33          6.90        20.41 o                         
   1   7   3      11970.54      12105.73       197.78 o                         
   2   7   3      31115.87      30528.56       478.79 o                         
   3   7   3       8166.08       8372.61       145.63 o                         
   4   7   3         22.26         38.69        18.54 o                         
   5   7   3       1524.69       1608.43        58.25 o                         
   6   7   3      11136.00      11507.25       215.98 o                         
   7   7   3       4861.69       4963.33       144.21 o                         
   8   7   3        162.55        176.26        52.12 o                         
   9   7   3         21.54        -11.32        70.26 o                         
  -9   8   3       5595.52       5477.62       230.94 o                         
  -8   8   3       3207.18       3101.68       157.59 o                         
  -7   8   3        455.68        443.34        66.70 o                         
  -6   8   3       1251.45       1304.72        95.14 o                         
  -5   8   3       9605.05       9614.28       277.98 o                         
  -4   8   3       9686.86       9556.91       193.46 o                         
  -3   8   3       4990.70       5015.48       111.91 o                         
  -2   8   3       1361.56       1354.25        42.51 o                         
  -1   8   3      17686.07      18216.05       311.81 o                         
   0   8   3      10512.42      10089.96       181.08 o                         
   1   8   3      11474.27      11424.27       189.44 o                         
   2   8   3          5.06         19.37        15.87 o                         
   3   8   3       6508.79       6663.05       122.30 o                         
   4   8   3       7086.25       7227.89       133.18 o                         
   5   8   3       7306.50       7357.09       149.56 o                         
   6   8   3         99.89         25.97        31.05 o                         
   7   8   3       1413.12       1325.38        78.82 o                         
   8   8   3       4701.76       4640.71       170.00 o                         
   9   8   3       5169.30       5130.18       391.53 o                         
  -8   9   3         25.01         36.15        68.06 o                         
  -7   9   3      11838.95      11909.77       318.50 o                         
  -6   9   3       2976.18       3068.03       109.08 o                         
  -5   9   3       2993.63       3058.35       103.00 o                         
  -4   9   3       1039.29       1012.51        50.48 o                         
  -3   9   3      13739.95      13788.63       267.46 o                         
  -2   9   3       1470.46       1483.86        53.47 o                         
  -1   9   3      14151.99      14139.84       261.41 o                         
   0   9   3       1301.55       1365.66        44.69 o                         
   1   9   3      14914.60      14503.84       255.84 o                         
   2   9   3       3838.33       3595.50        82.71 o                         
   3   9   3       7943.36       7878.70       143.18 o                         
   4   9   3        426.57        466.25        31.75 o                         
   5   9   3       4374.39       4412.86       121.14 o                         
   6   9   3       1107.38       1189.56        73.46 o                         
   7   9   3       6769.70       6952.55       219.75 o                         
   8   9   3         24.74        -36.95        69.82 o                         
  -8  10   3         92.98        102.03        73.02 o                         
  -7  10   3        819.60        665.07        79.78 o                         
  -6  10   3        204.51        241.48        47.70 o                         
  -5  10   3       8948.91       9031.05       217.54 o                         
  -4  10   3          5.90        -33.70        33.70 o                         
  -3  10   3       7044.26       7282.09       157.19 o                         
  -2  10   3       2267.41       2376.02        73.56 o                         
  -1  10   3      14991.51      15073.11       290.04 o                         
   0  10   3         41.29         33.20        20.35 o                         
   1  10   3      17687.52      17055.40       324.43 o                         
   2  10   3        134.80        122.26        26.47 o                         
   3  10   3      11513.15      11315.15       273.72 o                         
   4  10   3         21.18         40.69        27.46 o                         
   5  10   3       5728.36       5882.80       158.24 o                         
   6  10   3        432.35        505.73       102.78 o                         
   7  10   3       1050.74       1161.05        98.55 o                         
   8  10   3         25.54         77.39        76.69 o                         
  -8  11   3        286.20        178.46       109.37 o                         
  -7  11   3       5615.66       5466.29       181.36 o                         
  -6  11   3        425.50        403.78       108.54 o                         
  -5  11   3       1975.70       1998.19        92.28 o                         
  -4  11   3         37.43         73.64        29.32 o                         
  -3  11   3       3974.53       3896.80       102.99 o                         
  -2  11   3       1180.73       1062.28        61.17 o                         
  -1  11   3      10803.49      10813.04       241.35 o                         
   0  11   3          0.18         -3.64        35.33 o                         
   1  11   3      20799.82      19963.11       378.23 o                         
   2  11   3       2713.03       2827.84        83.46 o                         
   3  11   3      13164.49      13016.48       359.40 o                         
   4  11   3         87.87         91.31        33.93 o                         
   5  11   3       2377.17       2633.23       146.80 o                         
   6  11   3        181.76        230.96        54.13 o                         
   7  11   3       2874.73       3538.12       240.92 o                         
  -7  12   3        258.25        291.46       100.27 o                         
  -6  12   3        117.09        116.99        58.88 o                         
  -5  12   3       1492.43       1527.64       129.08 o                         
  -4  12   3       1945.54       2055.51        86.07 o                         
  -3  12   3       2557.20       2577.63        93.38 o                         
  -2  12   3       1882.29       1942.33        81.30 o                         
  -1  12   3       6249.75       6091.44       156.34 o                         
   0  12   3       8250.15       8472.92       200.87 o                         
   1  12   3      12011.51      11665.77       285.38 o                         
   2  12   3          3.05         -1.40        29.33 o                         
   3  12   3       7886.08       7622.04       222.51 o                         
   4  12   3       3087.24       3182.36       178.87 o                         
   5  12   3       2135.56       1997.12       126.36 o                         
   6  12   3        686.80        764.09        75.82 o                         
   7  12   3       1093.00       1222.61       154.71 o                         
  -6  13   3       4767.36       4920.94       198.29 o                         
  -5  13   3        168.95        136.45        60.63 o                         
  -4  13   3       1381.84       1373.45        83.15 o                         
  -3  13   3        575.87        491.06        49.77 o                         
  -2  13   3       5869.38       5960.07       159.93 o                         
  -1  13   3       5136.87       4872.05       137.34 o                         
   0  13   3       1314.92       1264.88        85.07 o                         
   1  13   3       2918.87       2970.98       169.97 o                         
   2  13   3       8948.33       9350.67       253.99 o                         
   3  13   3        966.74       1060.98       101.55 o                         
   4  13   3        600.14        617.76        55.01 o                         
   5  13   3       3939.08       4320.60       277.53 o                         
   6  13   3       1915.79       1913.36       174.30 o                         
  -5  14   3        602.41        597.52        78.68 o                         
  -4  14   3       7770.01       8260.50       246.93 o                         
  -3  14   3        872.74        898.77        69.31 o                         
  -2  14   3       1832.25       1855.69        90.15 o                         
  -1  14   3         72.60         20.43        37.81 o                         
   0  14   3       8636.43       8524.02       210.96 o                         
   1  14   3        299.31        277.63        51.50 o                         
   2  14   3         45.16         36.27        50.25 o                         
   3  14   3       1635.32       1761.50        99.21 o                         
   4  14   3       3172.40       3165.08       175.42 o                         
   5  14   3        260.11        262.74        72.41 o                         
  -4  15   3        929.31       1066.09        95.71 o                         
  -3  15   3         10.07        -62.68        62.68 o                         
  -2  15   3       8434.62       9042.44       274.66 o                         
  -1  15   3          2.56         43.46        43.19 o                         
   0  15   3        106.06         56.81        49.23 o                         
   1  15   3         58.63        109.65        51.30 o                         
   2  15   3       4565.15       4566.41       163.44 o                         
   3  15   3          6.40        -46.14        46.14 o                         
   4  15   3        177.72         53.74       110.72 o                         
  -3  16   3        230.37        186.83        58.94 o                         
  -2  16   3        172.83        156.55        53.83 o                         
  -1  16   3        384.32        263.41        58.68 o                         
   0  16   3       5820.54       6167.55       289.90 o                         
   1  16   3        458.66        383.17        62.72 o                         
   2  16   3         18.54        -13.60        52.74 o                         
   3  16   3         27.83         -6.79        52.91 o                         
 -10   0   4       2490.77       2550.15       153.70 o                         
  -8   0   4      10450.55      10309.48       376.41 o                         
  -6   0   4       5165.22       5209.38       181.50 o                         
  -4   0   4      23156.81      24345.77       625.69 o                         
  -2   0   4       9238.67       9288.61       209.86 o                         
   0   0   4      13055.79      13493.63       392.25 o                         
   2   0   4      62119.17      61071.05      1319.27 o                         
   4   0   4      11772.06      11322.85       260.02 o                         
   6   0   4      31100.72      29596.74       768.40 o                         
   8   0   4         66.43        113.45        65.86 o                         
  10   0   4       3693.96       3510.16       261.75 o                         
 -10   1   4       4180.01       3923.87       155.27 o                         
  -9   1   4       1063.17       1113.70        71.75 o                         
  -8   1   4       4199.21       4158.06       118.33 o                         
  -7   1   4         42.00         -0.87        32.25 o                         
  -6   1   4      22442.41      22753.63       423.38 o                         
  -5   1   4       3631.30       3662.21        95.54 o                         
  -4   1   4      14785.09      15014.02       257.15 o                         
  -3   1   4         23.78         26.75        10.07 o                         
  -2   1   4       9156.91       9521.99       152.07 o                         
  -1   1   4       1342.00       1360.75        29.56 o                         
   0   1   4      18078.58      17568.53       283.94 o                         
   1   1   4       6707.36       6937.52       112.12 o                         
   2   1   4      14216.53      14823.42       232.44 o                         
   3   1   4       5869.92       5745.69        97.55 o                         
   4   1   4      60056.15      58170.16       893.85 o                         
   5   1   4       5969.64       5694.65       101.85 o                         
   6   1   4       1776.81       1670.35        60.74 o                         
   7   1   4        250.50        253.59        34.81 o                         
   8   1   4       7440.94       6908.89       202.97 o                         
   9   1   4        182.30        178.41        58.68 o                         
  10   1   4          1.10         23.36        61.42 o                         
 -10   2   4        952.55        891.64        79.66 o                         
  -9   2   4         61.51         80.19        48.80 o                         
  -8   2   4       7747.78       7754.67       177.25 o                         
  -7   2   4       7287.96       7258.75       161.42 o                         
  -6   2   4      13920.92      13663.62       271.29 o                         
  -5   2   4        115.18        129.57        17.53 o                         
  -4   2   4      22154.97      21864.55       368.54 o                         
  -3   2   4      27667.85      27532.81       426.82 o                         
  -2   2   4      19005.67      19533.89       303.69 o                         
  -1   2   4        578.48        653.63        20.10 o                         
   0   2   4       1395.36       1489.23        42.23 o                         
   1   2   4       2311.78       2202.82        43.07 o                         
   2   2   4      28682.14      28968.94       447.63 o                         
   3   2   4       2074.18       2037.20        42.85 o                         
   4   2   4       2776.75       2662.35        54.48 o                         
   5   2   4       7950.17       7917.71       136.15 o                         
   6   2   4      14963.73      14438.98       259.03 o                         
   7   2   4       4323.41       4159.80       108.72 o                         
   8   2   4        339.38        339.05        54.92 o                         
   9   2   4       1165.34       1021.90        89.55 o                         
  10   2   4       4250.60       4043.56       170.52 o                         
 -10   3   4        990.41        868.55        79.79 o                         
  -9   3   4       4072.77       3723.51       134.33 o                         
  -8   3   4       5419.50       5243.12       140.58 o                         
  -7   3   4        628.16        623.01        47.07 o                         
  -6   3   4       8163.82       8203.09       172.05 o                         
  -5   3   4      39969.13      39113.28       651.99 o                         
  -4   3   4      11940.57      11844.82       191.86 o                         
  -3   3   4       5051.89       5244.70        90.58 o                         
  -2   3   4      13098.59      13342.88       210.99 o                         
  -1   3   4      25130.29      25290.39       418.41 o                         
   0   3   4      10523.39      10724.20       172.13 o                         
   1   3   4        116.90        121.90        12.41 o                         
   2   3   4        450.70        441.67        21.01 o                         
   3   3   4      13284.35      13095.84       210.33 o                         
   4   3   4       8244.15       8227.73       138.33 o                         
   5   3   4       5125.87       4908.10        92.72 o                         
   6   3   4        566.53        569.36        39.61 o                         
   7   3   4       7467.93       7067.16       147.84 o                         
   8   3   4       5746.62       5735.65       179.15 o                         
   9   3   4       2590.19       2615.67       130.33 o                         
 -10   4   4        498.66        406.23        70.79 o                         
  -9   4   4       1072.87       1081.08        89.25 o                         
  -8   4   4         48.06         75.29        46.85 o                         
  -7   4   4      14449.80      14287.25       313.45 o                         
  -6   4   4       7042.13       6965.70       151.34 o                         
  -5   4   4         97.29         90.68        19.05 o                         
  -4   4   4       5155.41       5110.16        86.82 o                         
  -3   4   4      47266.24      47552.58       732.23 o                         
  -2   4   4        759.44        731.55        30.42 o                         
  -1   4   4       1714.48       1679.10        45.27 o                         
   0   4   4       7567.50       7745.53       136.75 o                         
   1   4   4      38136.02      37902.93       624.31 o                         
   2   4   4       3663.24       3599.12        67.35 o                         
   3   4   4       1958.18       1856.01        43.64 o                         
   4   4   4         23.21          3.68        13.93 o                         
   5   4   4      16932.17      16906.12       294.33 o                         
   6   4   4       3054.97       3093.84        86.68 o                         
   7   4   4       3371.01       3306.02       101.74 o                         
   8   4   4         23.22        -14.40        47.15 o                         
   9   4   4       4192.73       4171.97       162.83 o                         
  -9   5   4       5433.24       5725.43       233.31 o                         
  -8   5   4       1886.27       1840.25        95.75 o                         
  -7   5   4        204.26        221.54        43.48 o                         
  -6   5   4        442.13        385.73        41.85 o                         
  -5   5   4      17648.34      17402.01       301.78 o                         
  -4   5   4        506.15        475.82        28.66 o                         
  -3   5   4          8.24          3.66        11.33 o                         
  -2   5   4       3509.36       3506.41        70.44 o                         
  -1   5   4      55989.50      54995.50       976.72 o                         
   0   5   4       1329.66       1268.41        35.69 o                         
   1   5   4       1020.59        936.00        60.70 o                         
   2   5   4        167.30        124.07        19.12 o                         
   3   5   4      47859.11      48026.71       742.86 o                         
   4   5   4        500.27        511.36        27.64 o                         
   5   5   4       3535.64       3529.02        81.62 o                         
   6   5   4         11.63          5.87        28.92 o                         
   7   5   4       7351.59       7294.58       206.42 o                         
   8   5   4         36.75         30.75        45.10 o                         
   9   5   4       1663.67       1625.97       115.84 o                         
  -9   6   4        608.21        591.99        79.51 o                         
  -8   6   4       1004.10       1013.84        87.60 o                         
  -7   6   4       6434.15       6575.49       172.12 o                         
  -6   6   4         95.27         52.45        34.86 o                         
  -5   6   4        166.60        176.55        26.01 o                         
  -4   6   4        314.83        310.32        23.50 o                         
  -3   6   4      24466.08      24613.74       386.83 o                         
  -2   6   4       3390.95       3278.47        76.03 o                         
  -1   6   4        778.12        700.93        26.72 o                         
   0   6   4       4007.53       3795.83        76.72 o                         
   1   6   4      58557.79      58897.92       906.01 o                         
   2   6   4       2459.93       2430.13        54.02 o                         
   3   6   4       2599.52       2610.43        58.44 o                         
   4   6   4        282.28        335.54        23.65 o                         
   5   6   4      16265.60      15880.75       281.69 o                         
   6   6   4        560.97        559.65        39.54 o                         
   7   6   4       1636.66       1787.27        87.76 o                         
   8   6   4        296.97        299.10        62.39 o                         
   9   6   4       2450.40       2531.14       135.81 o                         
  -9   7   4       3854.30       3715.00       187.18 o                         
  -8   7   4        810.19        812.77        81.41 o                         
  -7   7   4        266.18        371.85        62.62 o                         
  -6   7   4       2535.64       2457.97       148.83 o                         
  -5   7   4      10450.14      10354.41       231.86 o                         
  -4   7   4       5141.96       5228.74       115.85 o                         
  -3   7   4         60.07         49.56        18.93 o                         
  -2   7   4       4794.96       4626.34       101.81 o                         
  -1   7   4      33675.07      33393.17       556.66 o                         
   0   7   4       6755.25       6632.73       124.15 o                         
   1   7   4       5745.45       5579.02       100.39 o                         
   2   7   4       9623.94       9576.62       162.89 o                         
   3   7   4      11947.15      11630.33       195.41 o                         
   4   7   4       3990.17       4188.60        86.41 o                         
   5   7   4        545.28        609.49        40.37 o                         
   6   7   4       1279.26       1251.43        57.69 o                         
   7   7   4       5502.11       5296.14       151.72 o                         
   8   7   4       2620.54       2400.64       123.77 o                         
   9   7   4       1023.66       1016.99       102.16 o                         
  -9   8   4        267.12        246.55        79.28 o                         
  -8   8   4       3765.28       3686.60       160.48 o                         
  -7   8   4       4344.82       4335.69       160.20 o                         
  -6   8   4       4266.76       4151.23       134.37 o                         
  -5   8   4          2.55         17.58        32.62 o                         
  -4   8   4       9725.45       9485.80       214.72 o                         
  -3   8   4      13982.80      13739.99       264.38 o                         
  -2   8   4      19318.89      19325.07       360.67 o                         
  -1   8   4        913.50        901.77        35.29 o                         
   0   8   4       6639.95       6145.02       118.26 o                         
   1   8   4       5116.66       4980.05       101.22 o                         
   2   8   4       4468.95       4445.04        87.77 o                         
   3   8   4       2127.81       2223.68        57.59 o                         
   4   8   4        511.66        539.50        33.19 o                         
   5   8   4       2638.16       2667.04        77.80 o                         
   6   8   4       5633.81       5939.49       145.93 o                         
   7   8   4        182.68        223.41        51.53 o                         
   8   8   4         92.51        119.69        70.50 o                         
  -8   9   4       1417.47       1296.23       107.36 o                         
  -7   9   4        185.24        167.42        66.32 o                         
  -6   9   4       7417.87       7622.82       194.00 o                         
  -5   9   4       1471.33       1349.55        84.53 o                         
  -4   9   4      11187.40      11072.17       223.12 o                         
  -3   9   4        536.94        500.37        35.76 o                         
  -2   9   4      11337.52      11247.75       221.68 o                         
  -1   9   4       4699.25       4827.42       109.66 o                         
   0   9   4      20496.13      20081.58       345.42 o                         
   1   9   4        148.94        151.52        22.57 o                         
   2   9   4       1688.91       1549.04        55.66 o                         
   3   9   4         58.69         49.00        23.73 o                         
   4   9   4       3239.65       3322.03        78.82 o                         
   5   9   4        190.19        141.22        33.42 o                         
   6   9   4        290.46        293.99        40.53 o                         
   7   9   4        897.01        921.16        93.13 o                         
   8   9   4       9012.93       9370.28       529.44 o                         
  -8  10   4       5732.68       5901.87       212.66 o                         
  -7  10   4         28.79        -41.53        63.78 o                         
  -6  10   4       2127.66       2161.62        99.98 o                         
  -5  10   4        205.02        209.29        42.95 o                         
  -4  10   4       5303.25       5295.42       126.79 o                         
  -3  10   4          0.08         -7.89        24.14 o                         
  -2  10   4      11927.13      11985.50       237.84 o                         
  -1  10   4       4035.53       3712.26        94.20 o                         
   0  10   4      11444.77      11164.57       222.21 o                         
   1  10   4         12.49        -10.93        20.77 o                         
   2  10   4      13120.28      13109.06       239.24 o                         
   3  10   4          1.28         -9.99        25.27 o                         
   4  10   4        860.86        847.36       101.36 o                         
   5  10   4        114.76        127.69        52.47 o                         
   6  10   4       5872.93       6355.58       192.98 o                         
   7  10   4         29.88         86.86        82.58 o                         
   8  10   4         75.97         83.28       132.86 o                         
  -7  11   4        418.59        461.11        94.74 o                         
  -6  11   4       2225.78       2230.96       104.55 o                         
  -5  11   4        235.59        251.85        49.11 o                         
  -4  11   4       1266.36       1246.32        62.00 o                         
  -3  11   4         71.79         50.00        27.91 o                         
  -2  11   4       9062.30       9025.69       190.17 o                         
  -1  11   4       2485.38       2368.54        99.06 o                         
   0  11   4      15876.52      15541.16       332.26 o                         
   1  11   4       2072.33       2069.71        79.31 o                         
   2  11   4       4847.79       4610.27       127.99 o                         
   3  11   4       1410.52       1320.86        62.69 o                         
   4  11   4       7188.49       7144.60       206.30 o                         
   5  11   4        175.26        139.45        52.01 o                         
   6  11   4        381.44        477.57        86.26 o                         
   7  11   4        546.16        521.38       108.60 o                         
  -7  12   4       1869.47       2179.32       140.88 o                         
  -6  12   4        471.77        428.45        67.16 o                         
  -5  12   4          5.40        -48.03        48.03 o                         
  -4  12   4       1801.30       1728.49        82.48 o                         
  -3  12   4       2184.11       2205.44        87.62 o                         
  -2  12   4       6799.78       6721.03       248.57 o                         
  -1  12   4         70.03         34.78        33.55 o                         
   0  12   4       4333.98       4099.53       119.91 o                         
   1  12   4       7405.58       7330.87       180.09 o                         
   2  12   4       8350.71       8258.25       200.02 o                         
   3  12   4       3033.64       2939.64        93.00 o                         
   4  12   4       1407.81       1431.45        77.44 o                         
   5  12   4       1911.32       1860.78       147.97 o                         
   6  12   4       2207.21       2314.51       131.18 o                         
   7  12   4        567.99        514.39       114.02 o                         
  -6  13   4       1908.12       1816.24       126.58 o                         
  -5  13   4       3754.26       3819.46       236.12 o                         
  -4  13   4       2775.44       2862.00       130.84 o                         
  -3  13   4         54.59         17.05        35.83 o                         
  -2  13   4        558.28        515.34        47.87 o                         
  -1  13   4       9905.13      10009.12       235.55 o                         
   0  13   4       6715.80       6580.87       170.18 o                         
   1  13   4        799.06        805.57        60.93 o                         
   2  13   4       1166.38       1281.18        75.21 o                         
   3  13   4       3758.23       4002.36       313.08 o                         
   4  13   4        557.70        581.16        73.84 o                         
   5  13   4       2004.16       2079.54       236.70 o                         
   6  13   4        128.91         98.95        64.71 o                         
  -5  14   4          4.50        -65.83        99.31 o                         
  -4  14   4        422.66        394.45        70.45 o                         
  -3  14   4      11387.38      11462.40       271.68 o                         
  -2  14   4       2551.25       2698.97       105.79 o                         
  -1  14   4        437.11        519.68        68.03 o                         
   0  14   4        242.21        267.51        44.12 o                         
   1  14   4       5187.75       5413.51       156.63 o                         
   2  14   4        145.02         76.69        46.77 o                         
   3  14   4        846.42        888.15       116.69 o                         
   4  14   4        258.63        173.07        81.00 o                         
   5  14   4       3507.15       3874.99       216.45 o                         
  -4  15   4        114.27         46.62        65.36 o                         
  -3  15   4         84.45        119.42        62.13 o                         
  -2  15   4         32.68         -1.06        44.12 o                         
  -1  15   4       8875.93       8906.87       394.88 o                         
   0  15   4         58.06         38.86        46.68 o                         
   1  15   4        427.21        363.33        60.10 o                         
   2  15   4        675.24        648.24        69.29 o                         
   3  15   4       4001.51       4151.06       158.11 o                         
   4  15   4        148.58        118.16        77.29 o                         
  -3  16   4       3895.74       4176.68       146.25 o                         
  -2  16   4        375.10        247.29        76.20 o                         
  -1  16   4          6.79        -13.69        56.67 o                         
   0  16   4        241.88        181.62        55.92 o                         
   1  16   4       7628.96       7550.31       233.76 o                         
   2  16   4       1314.77       1540.03       186.32 o                         
   3  16   4        235.50        159.11        60.99 o                         
  -9   0   5       6378.86       6348.88       229.35 o                         
  -7   0   5      16687.98      16298.62       449.40 o                         
  -5   0   5      26186.62      26287.10       993.01 o                         
  -3   0   5        237.28        282.32        24.37 o                         
  -1   0   5      26796.08      27087.36       593.51 o                         
   1   0   5       8350.59       8551.29       228.06 o                         
   3   0   5     144618.55     143441.36      3090.81 o                         
   5   0   5       1158.79       1276.36        53.01 o                         
   7   0   5       9298.49       8866.40       377.65 o                         
   9   0   5         20.97        -30.99        78.99 o                         
 -10   1   5          6.69         63.75        59.52 o                         
  -9   1   5       7517.01       7204.25       176.88 o                         
  -8   1   5       1557.58       1668.48        81.41 o                         
  -7   1   5      13330.87      12946.86       259.40 o                         
  -6   1   5       1305.84       1305.87        58.02 o                         
  -5   1   5      13741.67      13738.61       262.18 o                         
  -4   1   5       2150.58       2254.98        47.62 o                         
  -3   1   5      19562.04      20254.70       317.43 o                         
  -2   1   5        170.93        165.79        13.30 o                         
  -1   1   5        208.54        281.38        17.99 o                         
   0   1   5      22300.26      22248.17       351.09 o                         
   1   1   5      94499.73      93846.87      1527.79 o                         
   2   1   5        781.01        740.32        22.16 o                         
   3   1   5       4222.19       4558.30        80.55 o                         
   4   1   5       2203.47       2312.61        49.16 o                         
   5   1   5      35809.79      35710.39       594.90 o                         
   6   1   5       3405.65       3255.33        86.61 o                         
   7   1   5        878.83        846.43        66.62 o                         
   8   1   5        154.11        111.38        52.09 o                         
   9   1   5       3380.45       3528.23       150.62 o                         
 -10   2   5       1361.40       1454.45       109.11 o                         
  -9   2   5       2945.92       2754.21       119.52 o                         
  -8   2   5          8.04          3.38        39.00 o                         
  -7   2   5      10412.38      10416.86       216.05 o                         
  -6   2   5      13439.31      13313.56       311.24 o                         
  -5   2   5      13031.69      12831.75       226.40 o                         
  -4   2   5       3284.88       3149.23        61.06 o                         
  -3   2   5       9228.08       9704.86       157.74 o                         
  -2   2   5      11831.63      11584.72       174.41 o                         
  -1   2   5      28171.73      28453.79       439.90 o                         
   0   2   5        173.31        223.68        26.17 o                         
   1   2   5       1554.27       1676.86        36.83 o                         
   2   2   5      34262.89      35278.72       543.93 o                         
   3   2   5      28623.95      28696.52       446.37 o                         
   4   2   5       8255.23       8225.45       138.63 o                         
   5   2   5       4952.32       4965.53        92.42 o                         
   6   2   5        707.92        724.70        44.90 o                         
   7   2   5       7493.66       7370.82       203.63 o                         
   8   2   5       2804.53       2686.09       121.16 o                         
   9   2   5          3.81        -54.39        54.39 o                         
 -10   3   5        112.34         47.61        60.46 o                         
  -9   3   5       1263.87       1216.37        89.99 o                         
  -8   3   5       8402.00       8048.63       203.38 o                         
  -7   3   5       3457.05       3602.27       101.63 o                         
  -6   3   5         32.82        -11.52        26.85 o                         
  -5   3   5      11024.60      10942.68       196.33 o                         
  -4   3   5      33298.14      32750.07       509.52 o                         
  -3   3   5      12346.94      12092.82       183.43 o                         
  -2   3   5       7272.42       7248.76       129.07 o                         
  -1   3   5        824.33        903.33        32.66 o                         
   0   3   5      32500.59      32448.55       502.53 o                         
   1   3   5       6419.68       6075.35       103.09 o                         
   2   3   5       4778.46       4811.02        84.47 o                         
   3   3   5        349.75        352.80        19.58 o                         
   4   3   5       9648.71       9621.73       160.59 o                         
   5   3   5       8899.76       8780.18       150.60 o                         
   6   3   5       6668.40       6391.06       141.04 o                         
   7   3   5        829.21        743.96        63.30 o                         
   8   3   5       3597.28       3736.38       142.95 o                         
   9   3   5       1896.93       1891.74       120.84 o                         
 -10   4   5       7185.94       6923.29       203.23 o                         
  -9   4   5       1322.99       1387.86        97.19 o                         
  -8   4   5        251.06        236.25        51.08 o                         
  -7   4   5        503.46        589.37        53.09 o                         
  -6   4   5      23592.21      23031.00       474.63 o                         
  -5   4   5       1111.70       1174.54        42.60 o                         
  -4   4   5       1505.57       1323.68        37.35 o                         
  -3   4   5       7765.14       7893.19       131.71 o                         
  -2   4   5      38563.77      39492.18       652.35 o                         
  -1   4   5       1231.27       1215.50        34.11 o                         
   0   4   5      14534.57      15046.24       239.61 o                         
   1   4   5        112.03        110.77        14.80 o                         
   2   4   5      26079.94      26362.79       411.66 o                         
   3   4   5       3824.83       3938.60        74.64 o                         
   4   4   5      12825.90      12873.45       211.04 o                         
   5   4   5        439.53        482.53        29.01 o                         
   6   4   5       8425.94       8342.09       186.70 o                         
   7   4   5       1077.49       1114.04        83.93 o                         
   8   4   5       5494.41       5351.22       176.16 o                         
   9   4   5         63.56        -16.23        57.34 o                         
  -9   5   5         43.19        -12.11        53.57 o                         
  -8   5   5      18544.85      18009.06       394.06 o                         
  -7   5   5        184.15        203.17        44.84 o                         
  -6   5   5         15.20         42.99        33.84 o                         
  -5   5   5        362.59        399.61        32.17 o                         
  -4   5   5      21544.02      21417.37       364.58 o                         
  -3   5   5        879.53        897.77        33.03 o                         
  -2   5   5       4768.10       4674.64        90.29 o                         
  -1   5   5        146.67        137.63        26.19 o                         
   0   5   5      39195.63      38848.10       642.90 o                         
   1   5   5         90.65         99.32        14.84 o                         
   2   5   5      23768.36      23871.37       375.68 o                         
   3   5   5        127.91        110.94        16.81 o                         
   4   5   5      25468.90      25491.02       403.66 o                         
   5   5   5          0.05         20.57        21.45 o                         
   6   5   5      11743.79      11525.47       245.33 o                         
   7   5   5        164.84        136.64        48.01 o                         
   8   5   5       2953.62       2789.19       128.00 o                         
   9   5   5         44.27         -8.24        57.25 o                         
  -9   6   5        208.79        185.89        72.62 o                         
  -8   6   5         62.56        192.47        65.32 o                         
  -7   6   5        109.43        142.23        48.59 o                         
  -6   6   5      16024.72      15676.71       337.12 o                         
  -5   6   5       3410.85       3498.03        90.40 o                         
  -4   6   5        685.65        716.21        35.53 o                         
  -3   6   5        276.39        294.96        20.47 o                         
  -2   6   5      18792.51      18340.35       338.80 o                         
  -1   6   5       1362.23       1443.23        46.12 o                         
   0   6   5      11877.06      11722.99       205.42 o                         
   1   6   5       7663.57       7403.60       127.65 o                         
   2   6   5      34617.09      34492.57       538.41 o                         
   3   6   5       5020.96       5122.86        96.48 o                         
   4   6   5      17149.95      17509.13       284.74 o                         
   5   6   5       1894.20       1827.85        60.50 o                         
   6   6   5      10056.86       9957.50       181.26 o                         
   7   6   5       1378.82       1404.23        95.40 o                         
   8   6   5       4647.69       4550.56       165.73 o                         
   9   6   5        113.60        117.09        64.20 o                         
  -9   7   5       1070.58       1092.66       100.22 o                         
  -8   7   5       8610.03       8459.04       316.20 o                         
  -7   7   5       3397.67       3348.93       138.80 o                         
  -6   7   5        180.01        111.10        48.96 o                         
  -5   7   5        220.87        225.92        35.66 o                         
  -4   7   5      12926.24      12174.97       237.63 o                         
  -3   7   5      10928.28      10683.08       209.68 o                         
  -2   7   5       4762.37       4344.89        97.85 o                         
  -1   7   5      18671.08      18642.47       346.49 o                         
   0   7   5      15981.34      15759.50       272.45 o                         
   1   7   5       7268.60       7257.76       126.41 o                         
   2   7   5      10838.79      10566.39       182.00 o                         
   3   7   5         11.17         20.01        17.88 o                         
   4   7   5      12540.62      12972.78       218.50 o                         
   5   7   5       7425.99       7427.36       149.60 o                         
   6   7   5       2613.47       2702.61        86.81 o                         
   7   7   5       1322.55       1332.10        95.73 o                         
   8   7   5       3682.40       3975.78       157.40 o                         
   9   7   5       2680.10       2817.84       147.41 o                         
  -9   8   5        913.30        923.21       120.15 o                         
  -8   8   5          9.28          0.62        64.53 o                         
  -7   8   5       1603.64       1642.19       113.84 o                         
  -6   8   5       4345.09       4321.10       173.73 o                         
  -5   8   5      15306.97      14639.66       317.64 o                         
  -4   8   5        139.12        135.67        24.77 o                         
  -3   8   5       7761.00       7726.91       160.24 o                         
  -2   8   5      12932.54      13217.50       254.70 o                         
  -1   8   5      19401.37      19007.03       354.55 o                         
   0   8   5      11292.22      11376.90       203.21 o                         
   1   8   5       5962.87       5847.66       116.22 o                         
   2   8   5       3047.31       3131.32        75.02 o                         
   3   8   5       7996.42       8095.18       145.69 o                         
   4   8   5        112.10        100.32        23.71 o                         
   5   8   5        667.56        693.83        43.69 o                         
   6   8   5       5558.07       5673.75       152.52 o                         
   7   8   5       6824.25       7192.48       212.94 o                         
   8   8   5       1692.44       1795.58       122.06 o                         
  -8   9   5        493.75        468.40        82.70 o                         
  -7   9   5       3927.59       3776.51       157.42 o                         
  -6   9   5         37.40         74.50        55.90 o                         
  -5   9   5       5154.22       4912.08       137.62 o                         
  -4   9   5       2658.38       2786.74        88.21 o                         
  -3   9   5      34244.68      33757.16       632.27 o                         
  -2   9   5        265.27        239.86        28.36 o                         
  -1   9   5       7258.36       7157.32       151.29 o                         
   0   9   5       3566.02       3549.42        89.49 o                         
   1   9   5      17259.68      16492.16       289.65 o                         
   2   9   5        263.54        275.05        27.76 o                         
   3   9   5        188.49        178.90        27.11 o                         
   4   9   5       1415.53       1493.62        58.84 o                         
   5   9   5       7302.41       7870.56       177.89 o                         
   6   9   5        640.98        652.37        50.82 o                         
   7   9   5         72.82          0.13        53.04 o                         
   8   9   5        517.14        397.69        98.78 o                         
  -8  10   5        381.90        427.77        83.73 o                         
  -7  10   5       1508.99       1561.24       120.60 o                         
  -6  10   5          3.21        -25.54        43.01 o                         
  -5  10   5       9488.41       9276.94       223.49 o                         
  -4  10   5         11.46         49.76        27.78 o                         
  -3  10   5       7673.07       7541.27       163.79 o                         
  -2  10   5        268.99        312.99        33.36 o                         
  -1  10   5      38448.23      38495.38       701.21 o                         
   0  10   5        234.03        205.98        29.42 o                         
   1  10   5       1330.17       1392.99        58.12 o                         
   2  10   5        492.65        745.62        94.58 o                         
   3  10   5      11222.97      11317.82       357.82 o                         
   4  10   5        102.30        126.49        33.91 o                         
   5  10   5         43.10         -2.86        40.50 o                         
   6  10   5         19.59        -10.51        46.10 o                         
   7  10   5       9380.31       9469.43       527.46 o                         
  -7  11   5       4079.37       4156.08       175.56 o                         
  -6  11   5        108.83        134.79        51.36 o                         
  -5  11   5       1406.17       1519.12        87.08 o                         
  -4  11   5        810.70        839.75        53.77 o                         
  -3  11   5      12543.76      12636.58       255.30 o                         
  -2  11   5        499.21        489.71        39.24 o                         
  -1  11   5       3620.34       3446.59        93.81 o                         
   0  11   5        599.04        567.89        45.14 o                         
   1  11   5      23981.97      22831.22       473.76 o                         
   2  11   5        295.12        275.82        37.81 o                         
   3  11   5        881.14        773.68        52.22 o                         
   4  11   5        739.23        775.54        53.28 o                         
   5  11   5      11529.36      12080.98       280.53 o                         
   6  11   5        324.63        340.62        67.54 o                         
   7  11   5        166.03        279.59       136.82 o                         
  -7  12   5       1320.30       1334.31       101.11 o                         
  -6  12   5       1541.43       1497.04        96.38 o                         
  -5  12   5       3640.05       3678.05       130.93 o                         
  -4  12   5         17.83        -31.19        33.57 o                         
  -3  12   5       1025.04       1033.80        64.82 o                         
  -2  12   5       4774.91       5027.06       138.92 o                         
  -1  12   5      11437.38      11586.16       261.16 o                         
   0  12   5        935.85        996.30        63.82 o                         
   1  12   5       1341.01       1259.90        70.46 o                         
   2  12   5       3635.74       3689.51       115.39 o                         
   3  12   5       9827.44       9698.53       448.41 o                         
   4  12   5        985.87       1064.91       116.95 o                         
   5  12   5        128.31        132.51        70.51 o                         
   6  12   5       1089.00       1187.29       108.52 o                         
  -6  13   5        122.44         26.22        89.30 o                         
  -5  13   5        558.21        619.70        75.03 o                         
  -4  13   5       5856.87       5796.53       193.07 o                         
  -3  13   5       3772.72       3950.25       126.05 o                         
  -2  13   5        282.22        214.09        41.65 o                         
  -1  13   5        533.98        589.19        73.20 o                         
   0  13   5       8291.72       8382.52       205.70 o                         
   1  13   5       3065.06       3080.87       106.23 o                         
   2  13   5        904.37        973.39        66.60 o                         
   3  13   5        199.34        138.52        55.49 o                         
   4  13   5       1806.63       1733.27       180.31 o                         
   5  13   5       2388.09       2523.91       221.57 o                         
   6  13   5       2534.98       2983.59       154.62 o                         
  -5  14   5        579.44        676.22        83.33 o                         
  -4  14   5        227.55        118.64        67.55 o                         
  -3  14   5        201.53        243.00        48.09 o                         
  -2  14   5      11516.57      11969.71       278.83 o                         
  -1  14   5        573.45        546.62        53.61 o                         
   0  14   5       1327.09       1406.23        80.97 o                         
   1  14   5        349.04        390.72        49.94 o                         
   2  14   5       2265.51       2224.83       147.11 o                         
   3  14   5        374.04        360.12        93.81 o                         
   4  14   5       1070.70       1055.49       190.84 o                         
   5  14   5         31.69         62.47        75.25 o                         
  -4  15   5       8449.65       8886.62       309.64 o                         
  -3  15   5         22.05         33.64        44.77 o                         
  -2  15   5        962.81       1097.91       101.35 o                         
  -1  15   5        745.15        735.27        79.58 o                         
   0  15   5       6011.93       5865.15       168.86 o                         
   1  15   5         88.85         11.70        48.93 o                         
   2  15   5       1230.76       1216.30        90.35 o                         
   3  15   5         28.65        -14.49        52.15 o                         
   4  15   5       1564.87       1712.34       143.65 o                         
  -3  16   5        115.87         33.45        53.71 o                         
  -2  16   5       5961.79       6226.75       181.77 o                         
  -1  16   5        736.13        634.24        70.98 o                         
   0  16   5        663.19        585.51        69.98 o                         
   1  16   5        525.44        419.33        67.13 o                         
   2  16   5       3552.28       3788.05       156.15 o                         
 -10   0   6       3864.30       3924.51       310.33 o                         
  -8   0   6      14766.25      14931.01       426.05 o                         
  -6   0   6       3676.88       3823.83       167.13 o                         
  -4   0   6       6963.24       6845.29       166.30 o                         
  -2   0   6       8135.86       8949.60       236.55 o                         
   0   0   6      60265.27      58504.70      1268.63 o                         
   2   0   6       1048.56       1085.69        61.47 o                         
   4   0   6      43534.28      42470.46       929.81 o                         
   6   0   6        426.92        355.72        65.10 o                         
   8   0   6       5680.82       5589.08       254.42 o                         
 -10   1   6       5994.31       6171.71       189.79 o                         
  -9   1   6        161.10        113.86        56.71 o                         
  -8   1   6       6998.29       7019.35       165.75 o                         
  -7   1   6       1243.26       1201.97        65.70 o                         
  -6   1   6      13844.01      14022.26       272.97 o                         
  -5   1   6       3463.93       3459.38        78.08 o                         
  -4   1   6       3347.96       3335.32        64.86 o                         
  -3   1   6       2867.66       3041.60        59.03 o                         
  -2   1   6      25284.76      25721.35       399.94 o                         
  -1   1   6       3787.22       4134.74        78.34 o                         
   0   1   6        786.92        869.52        27.20 o                         
   1   1   6      10082.15      10086.36       174.88 o                         
   2   1   6      70290.24      68492.07      1120.86 o                         
   3   1   6       1997.85       1936.56        42.02 o                         
   4   1   6       1235.97       1252.43        47.82 o                         
   5   1   6         76.50         88.13        16.78 o                         
   6   1   6      11580.34      11102.97       277.31 o                         
   7   1   6       1430.19       1358.49        86.90 o                         
   8   1   6        411.65        341.04        81.00 o                         
   9   1   6         22.58         25.95        57.57 o                         
 -10   2   6       1514.52       1508.94       118.76 o                         
  -9   2   6       3700.61       3685.78       136.50 o                         
  -8   2   6       6117.38       6255.66       208.79 o                         
  -7   2   6       3558.73       3634.73       102.43 o                         
  -6   2   6       8619.87       8790.31       182.89 o                         
  -5   2   6       7499.38       7726.75       155.25 o                         
  -4   2   6      23671.33      23847.20       374.28 o                         
  -3   2   6       1481.53       1411.17        43.51 o                         
  -2   2   6         93.36        112.86        15.54 o                         
  -1   2   6      35584.36      35905.51       554.35 o                         
   0   2   6      61640.09      60307.87       925.81 o                         
   1   2   6       1409.87       1232.38        33.20 o                         
   2   2   6       1034.36       1054.63        28.64 o                         
   3   2   6       4075.48       4044.13        74.10 o                         
   4   2   6      16851.54      16797.92       268.89 o                         
   5   2   6       4516.72       4384.16        84.54 o                         
   6   2   6        148.09        110.32        36.93 o                         
   7   2   6         99.31         84.43        43.98 o                         
   8   2   6       5545.79       5526.43       179.15 o                         
   9   2   6       3235.13       3200.42       146.61 o                         
 -10   3   6       1639.10       1692.42       116.31 o                         
  -9   3   6         95.52        -23.51        52.62 o                         
  -8   3   6       1384.79       1387.61        87.17 o                         
  -7   3   6      13234.59      12957.34       322.34 o                         
  -6   3   6       6624.48       6564.31       163.45 o                         
  -5   3   6       7765.30       7578.26       142.87 o                         
  -4   3   6       2092.12       2083.04        47.60 o                         
  -3   3   6      32273.52      32152.84       499.27 o                         
  -2   3   6      27786.40      28541.73       547.33 o                         
  -1   3   6       4779.53       4646.91        81.90 o                         
   0   3   6        132.15        182.07        17.20 o                         
   1   3   6      27245.46      27032.68       420.98 o                         
   2   3   6      22871.86      22828.69       357.30 o                         
   3   3   6      11237.76      10988.66       179.75 o                         
   4   3   6         25.32         51.29        14.80 o                         
   5   3   6       1516.58       1539.83        44.40 o                         
   6   3   6       3698.67       3418.97       121.93 o                         
   7   3   6       4195.19       4106.15       141.48 o                         
   8   3   6        736.68        702.66        70.31 o                         
   9   3   6        874.53        943.37        89.34 o                         
 -10   4   6         79.94         53.34        96.69 o                         
  -9   4   6       6326.21       6402.94       185.91 o                         
  -8   4   6       1661.84       1862.55        98.51 o                         
  -7   4   6       1144.56       1242.52        80.80 o                         
  -6   4   6         80.69         40.71        34.01 o                         
  -5   4   6      26135.90      24844.38       457.28 o                         
  -4   4   6       1635.64       1696.55        42.38 o                         
  -3   4   6       8733.62       8570.10       154.51 o                         
  -2   4   6         16.26          3.58        13.59 o                         
  -1   4   6      26129.44      26553.03       443.11 o                         
   0   4   6      10528.12      10704.63       175.69 o                         
   1   4   6      15851.94      15154.37       242.75 o                         
   2   4   6       1704.06       1799.63        48.38 o                         
   3   4   6      14835.46      15135.62       244.20 o                         
   4   4   6       2849.18       2843.55        61.28 o                         
   5   4   6       8244.67       8062.49       142.07 o                         
   6   4   6        662.33        605.67        71.84 o                         
   7   4   6       2695.13       2676.47       115.67 o                         
   8   4   6        444.69        459.73        64.55 o                         
   9   4   6       4998.73       5196.47       188.45 o                         
  -9   5   6        525.12        497.49        80.49 o                         
  -8   5   6        263.78        252.74        54.98 o                         
  -7   5   6      14055.06      14088.08       313.86 o                         
  -6   5   6         98.20         85.94        36.41 o                         
  -5   5   6       1882.10       1881.70        62.92 o                         
  -4   5   6         51.88         10.30        16.86 o                         
  -3   5   6      13331.34      13153.77       304.94 o                         
  -2   5   6        510.24        547.88        38.98 o                         
  -1   5   6       7842.33       7408.81       148.82 o                         
   0   5   6        291.61        260.97        18.66 o                         
   1   5   6      32278.11      31666.02       494.47 o                         
   2   5   6          3.01          0.10        14.30 o                         
   3   5   6      15852.58      15826.20       256.36 o                         
   4   5   6       1645.57       1651.21        46.47 o                         
   5   5   6       9065.02       9229.47       161.74 o                         
   6   5   6         13.27         40.56        33.62 o                         
   7   5   6       6639.20       6447.48       192.02 o                         
   8   5   6        585.74        582.89        74.67 o                         
   9   5   6        958.29       1087.99        95.52 o                         
  -9   6   6       7102.23       7558.64       463.03 o                         
  -8   6   6        679.95        737.77        81.26 o                         
  -7   6   6       1159.86       1188.86       139.64 o                         
  -6   6   6         33.31         64.74        53.52 o                         
  -5   6   6      12949.63      12862.21       252.14 o                         
  -4   6   6       1681.57       1680.95        54.64 o                         
  -3   6   6       1520.63       1574.79        45.35 o                         
  -2   6   6        966.59       1012.14        46.65 o                         
  -1   6   6      14904.24      15133.72       284.13 o                         
   0   6   6       1277.33       1305.92        39.79 o                         
   1   6   6      15156.68      14629.23       237.62 o                         
   2   6   6        173.77        159.92        18.96 o                         
   3   6   6      18462.52      18604.25       299.89 o                         
   4   6   6       2309.24       2320.28        58.67 o                         
   5   6   6       9186.17       9014.27       176.18 o                         
   6   6   6        992.04        982.16        57.49 o                         
   7   6   6       2859.68       2851.89       126.01 o                         
   8   6   6        959.24       1062.27       100.97 o                         
   9   6   6       2763.40       2822.36       144.91 o                         
  -9   7   6        247.30        268.15        80.97 o                         
  -8   7   6        360.95        516.81        79.25 o                         
  -7   7   6       8539.60       8270.43       239.94 o                         
  -6   7   6       6753.76       6887.49       201.37 o                         
  -5   7   6        168.15         87.82        33.18 o                         
  -4   7   6         24.70         -2.56        20.96 o                         
  -3   7   6      20935.36      20650.60       384.45 o                         
  -2   7   6       6429.51       6053.02       128.77 o                         
  -1   7   6      13112.18      12792.91       245.87 o                         
   0   7   6       5916.90       5815.00       113.10 o                         
   1   7   6       4637.92       4564.32        87.26 o                         
   2   7   6       6483.92       6300.00       130.42 o                         
   3   7   6       4860.97       4875.22        91.06 o                         
   4   7   6       1121.46       1128.68        45.70 o                         
   5   7   6       7079.70       7125.35       156.83 o                         
   6   7   6       5371.12       5392.74       139.65 o                         
   7   7   6       3859.66       4030.57       151.41 o                         
   8   7   6        583.87        602.36        74.16 o                         
  -9   8   6       1551.09       1669.18       194.62 o                         
  -8   8   6       3082.48       3286.61       236.92 o                         
  -7   8   6         19.30         -6.45        60.63 o                         
  -6   8   6        524.19        467.94        64.78 o                         
  -5   8   6      13670.18      13280.62       292.95 o                         
  -4   8   6      19566.93      19343.25       365.66 o                         
  -3   8   6       3406.94       3359.03        87.12 o                         
  -2   8   6       2605.89       2476.30        70.26 o                         
  -1   8   6       6731.92       6632.49       140.65 o                         
   0   8   6      14504.03      14395.75       276.35 o                         
   1   8   6       3007.49       2984.56        72.17 o                         
   2   8   6        147.98        116.09        23.56 o                         
   3   8   6       1834.33       1802.90        53.90 o                         
   4   8   6       5460.32       5371.87       108.46 o                         
   5   8   6       1305.41       1411.11        66.69 o                         
   6   8   6       1353.37       1275.26        69.99 o                         
   7   8   6       1050.55       1189.61        90.53 o                         
   8   8   6       6447.19       6428.89       210.65 o                         
  -8   9   6       1450.16       1313.92       110.82 o                         
  -7   9   6        687.91        549.50        81.22 o                         
  -6   9   6       9181.91       9233.95       233.52 o                         
  -5   9   6        506.04        473.72        79.89 o                         
  -4   9   6       3062.56       3162.16        89.40 o                         
  -3   9   6       5906.68       5789.37       131.68 o                         
  -2   9   6      33293.51      32344.17       591.97 o                         
  -1   9   6         48.59         27.64        23.79 o                         
   0   9   6        690.20        710.16        45.07 o                         
   1   9   6        893.15        979.95        49.43 o                         
   2   9   6       4650.44       4618.15       163.48 o                         
   3   9   6         22.17         61.81        25.76 o                         
   4   9   6        168.46        133.53        32.03 o                         
   5   9   6        461.69        423.07        47.86 o                         
   6   9   6      10704.84      11505.18       242.91 o                         
   7   9   6        731.27        775.74       114.46 o                         
   8   9   6        553.90        608.54        98.47 o                         
  -8  10   6       2562.08       2223.32       150.34 o                         
  -7  10   6        507.97        573.73        82.96 o                         
  -6  10   6       1605.41       1586.41       101.24 o                         
  -5  10   6         45.45          3.32        39.67 o                         
  -4  10   6      18809.51      18657.07       360.03 o                         
  -3  10   6         64.39         47.45        28.52 o                         
  -2  10   6       2040.70       1997.80        69.62 o                         
  -1  10   6        292.40        290.30        32.10 o                         
   0  10   6       8632.10       8729.34       182.99 o                         
   1  10   6       2742.47       2634.20       104.48 o                         
   2  10   6        303.94        245.86        30.91 o                         
   3  10   6        275.62        260.98        33.85 o                         
   4  10   6      10954.68      10882.82       210.86 o                         
   5  10   6          4.96        -28.36        40.08 o                         
   6  10   6        521.69        497.74        60.27 o                         
   7  10   6        179.85        295.14       114.67 o                         
  -7  11   6        802.28        783.89        92.66 o                         
  -6  11   6       4507.29       4479.04       148.92 o                         
  -5  11   6          5.49        -41.49        41.49 o                         
  -4  11   6       1174.60       1252.67        91.58 o                         
  -3  11   6       1122.53       1249.34        63.36 o                         
  -2  11   6       9395.73       9440.16       199.53 o                         
  -1  11   6       1687.42       1683.07        97.81 o                         
   0  11   6       1392.11       1297.22        61.38 o                         
   1  11   6        120.55         67.87        34.14 o                         
   2  11   6       6882.25       6888.25       192.12 o                         
   3  11   6       2179.60       2208.61       151.91 o                         
   4  11   6         50.33         67.41        42.56 o                         
   5  11   6        339.84        299.21        53.28 o                         
   6  11   6       9679.14      10456.34       291.85 o                         
   7  11   6        234.69        291.49       130.87 o                         
  -7  12   6        171.31        172.14        80.94 o                         
  -6  12   6        832.85        747.43        71.45 o                         
  -5  12   6       2708.35       2623.75       115.57 o                         
  -4  12   6       5534.74       5832.00       146.56 o                         
  -3  12   6       1091.91       1102.90        64.30 o                         
  -2  12   6       1021.65       1035.16        64.44 o                         
  -1  12   6       2430.40       2435.12       138.02 o                         
   0  12   6       5071.61       5269.71       142.67 o                         
   1  12   6       1267.23       1244.47        71.51 o                         
   2  12   6          0.37        -14.32        34.86 o                         
   3  12   6       1954.97       1974.31        87.76 o                         
   4  12   6       6627.95       6907.73       276.77 o                         
   5  12   6       3208.94       3699.57       161.16 o                         
   6  12   6        164.73        125.25        66.73 o                         
  -6  13   6       2002.01       1898.40       131.63 o                         
  -5  13   6       1362.22       1399.47       103.26 o                         
  -4  13   6       1220.33       1259.00        97.64 o                         
  -3  13   6       8146.07       8444.83       210.62 o                         
  -2  13   6       5865.54       5741.22       158.67 o                         
  -1  13   6       2361.42       2389.41        96.83 o                         
   0  13   6         12.27        -39.32        39.32 o                         
   1  13   6       2748.94       2476.08       131.23 o                         
   2  13   6       1706.26       1658.13        83.50 o                         
   3  13   6       2246.85       2174.62        97.82 o                         
   4  13   6         93.50        171.81        53.53 o                         
   5  13   6       1289.16       1570.72       151.83 o                         
  -5  14   6       6530.89       6850.79       227.29 o                         
  -4  14   6       1566.95       1636.64       127.38 o                         
  -3  14   6       3340.25       3388.35       120.94 o                         
  -2  14   6        378.47        230.64        46.98 o                         
  -1  14   6       7620.34       7790.29       204.66 o                         
   0  14   6       1048.54       1156.95       119.04 o                         
   1  14   6       3187.48       3390.72       118.88 o                         
   2  14   6          1.88        -40.30        40.30 o                         
   3  14   6       1788.59       1706.01       106.19 o                         
   4  14   6        167.50        163.51        58.95 o                         
   5  14   6       2176.69       2274.35       175.64 o                         
  -4  15   6         52.42         22.05        66.42 o                         
  -3  15   6       6936.10       7556.47       271.21 o                         
  -2  15   6         62.80         65.29        64.06 o                         
  -1  15   6       3903.93       3894.63       182.29 o                         
   0  15   6       1752.12       1874.71       110.15 o                         
   1  15   6       3717.34       3880.14       136.17 o                         
   2  15   6         19.11         -8.69        52.58 o                         
   3  15   6       1655.96       1692.40       108.52 o                         
  -2  16   6        344.77        301.46        57.31 o                         
  -1  16   6       3254.02       3167.83       245.79 o                         
   0  16   6       1385.43       1438.96       127.94 o                         
   1  16   6       1533.55       1759.62       115.76 o                         
   2  16   6        530.08        636.00        76.48 o                         
  -9   0   7       2703.28       3129.39       212.07 o                         
  -7   0   7      20966.44      20906.65       565.69 o                         
  -5   0   7        623.45        654.34        60.17 o                         
  -3   0   7       9873.61      10195.92       237.04 o                         
  -1   0   7       2163.70       2194.22        68.66 o                         
   1   0   7     113566.30     115003.81      2869.73 o                         
   3   0   7       1544.85       1332.62        61.48 o                         
   5   0   7      24598.52      24705.01       643.77 o                         
   7   0   7       4187.57       4233.49       206.10 o                         
   9   0   7       3204.52       3256.56       217.32 o                         
 -10   1   7        680.45        852.93        93.88 o                         
  -9   1   7      12762.14      13470.59       351.84 o                         
  -8   1   7        740.78        703.11        62.87 o                         
  -7   1   7       2497.80       2585.23        87.94 o                         
  -6   1   7        386.33        360.50        35.75 o                         
  -5   1   7      10577.87      10412.62       189.01 o                         
  -4   1   7       1992.37       1969.78        46.52 o                         
  -3   1   7        353.43        339.01        19.88 o                         
  -2   1   7       1264.73       1344.67        36.67 o                         
  -1   1   7      52303.96      51053.92       935.61 o                         
   0   1   7       1549.30       1610.61        38.78 o                         
   1   1   7       2263.72       2145.12        49.82 o                         
   2   1   7       5446.25       5403.45       111.02 o                         
   3   1   7      46868.48      47111.71       778.03 o                         
   4   1   7       3405.79       3190.07        66.42 o                         
   5   1   7       1503.76       1399.50        50.50 o                         
   6   1   7          9.55         31.66        36.30 o                         
   7   1   7       6813.98       6939.79       200.94 o                         
   8   1   7        962.43       1066.41        88.35 o                         
   9   1   7       2897.20       2833.96       146.10 o                         
 -10   2   7        117.65         48.80        62.73 o                         
  -9   2   7       1401.49       1406.30        98.15 o                         
  -8   2   7       2184.02       2176.51       103.41 o                         
  -7   2   7       8387.92       8459.80       204.96 o                         
  -6   2   7       3889.46       3848.70       100.57 o                         
  -5   2   7        267.28        293.24        24.40 o                         
  -4   2   7       2623.02       2591.09        55.69 o                         
  -3   2   7      18746.03      18384.15       291.27 o                         
  -2   2   7      10764.66      11151.25       180.98 o                         
  -1   2   7       2212.70       2152.29        48.06 o                         
   0   2   7      11949.78      11776.76       191.78 o                         
   1   2   7      50633.35      50096.26       769.53 o                         
   2   2   7      12617.57      12726.04       219.69 o                         
   3   2   7        406.37        372.86        19.38 o                         
   4   2   7        148.53        158.14        19.17 o                         
   5   2   7       4368.17       4361.79       100.72 o                         
   6   2   7       3969.32       3739.96       126.56 o                         
   7   2   7        797.27        815.72        84.12 o                         
   8   2   7        206.19        132.19        56.79 o                         
   9   2   7       2724.07       2891.79       147.08 o                         
 -10   3   7       3253.40       3156.19       202.96 o                         
  -9   3   7       2365.60       2471.92       119.95 o                         
  -8   3   7       1489.34       1728.30        96.29 o                         
  -7   3   7        476.22        452.89        50.75 o                         
  -6   3   7       5201.08       5404.67       205.61 o                         
  -5   3   7       6377.96       6403.59       125.13 o                         
  -4   3   7       8175.34       8132.40       147.13 o                         
  -3   3   7        444.15        375.25        21.07 o                         
  -2   3   7      20836.13      20683.05       325.69 o                         
  -1   3   7      29098.87      28063.06       437.75 o                         
   0   3   7      43806.20      45027.64       696.01 o                         
   1   3   7        161.35        198.59        16.62 o                         
   2   3   7        469.20        462.77        23.09 o                         
   3   3   7       7330.48       7375.38       136.21 o                         
   4   3   7       7183.66       7226.85       127.57 o                         
   5   3   7        162.53        179.74        31.04 o                         
   6   3   7        993.90       1084.72       119.94 o                         
   7   3   7        655.84        719.24        65.14 o                         
   8   3   7       4827.53       4904.14       172.47 o                         
   9   3   7       1630.74       1760.20       127.28 o                         
  -9   4   7        282.72        222.73        62.00 o                         
  -8   4   7       8613.85       8815.51       223.63 o                         
  -7   4   7        448.48        513.01        52.87 o                         
  -6   4   7       6295.61       5998.27       154.39 o                         
  -5   4   7        463.38        487.12        38.13 o                         
  -4   4   7      12354.39      11812.49       210.03 o                         
  -3   4   7       5303.02       5477.49       106.12 o                         
  -2   4   7      20642.96      20882.78       353.08 o                         
  -1   4   7         52.30         54.79        16.20 o                         
   0   4   7      15517.86      14984.98       240.97 o                         
   1   4   7       7128.69       6823.64       118.71 o                         
   2   4   7      41339.45      41620.57       645.53 o                         
   3   4   7       5735.56       5822.84       104.58 o                         
   4   4   7        950.07        924.11        36.29 o                         
   5   4   7       1113.59       1162.97        50.55 o                         
   6   4   7       8266.63       8229.46       222.19 o                         
   7   4   7       1340.23       1416.65        96.33 o                         
   8   4   7        744.95        921.99        99.57 o                         
   9   4   7         59.76        117.49        67.35 o                         
  -9   5   7         28.26         25.99        71.32 o                         
  -8   5   7       2299.67       2445.22       121.68 o                         
  -7   5   7        192.45        126.18        47.27 o                         
  -6   5   7      11288.10      11160.94       252.42 o                         
  -5   5   7          8.86         46.40        27.19 o                         
  -4   5   7      11697.45      11893.73       248.95 o                         
  -3   5   7       2806.56       2838.55        80.54 o                         
  -2   5   7      13797.63      13911.23       241.72 o                         
  -1   5   7         43.09         36.55        15.51 o                         
   0   5   7      26028.16      26444.61       414.83 o                         
   1   5   7       7581.33       7506.90       130.77 o                         
   2   5   7       8881.68       8642.75       148.17 o                         
   3   5   7       2016.34       2057.31        65.30 o                         
   4   5   7      32478.38      31981.15       505.44 o                         
   5   5   7         90.54         62.65        23.73 o                         
   6   5   7       2077.32       2092.28        83.77 o                         
   7   5   7        626.00        648.83        66.54 o                         
   8   5   7       7547.45       7496.42       226.16 o                         
   9   5   7         73.27        119.85        68.09 o                         
  -9   6   7          5.84        -70.00        70.00 o                         
  -8   6   7       9670.53       9432.73       300.21 o                         
  -7   6   7       3223.90       3235.50       171.70 o                         
  -6   6   7       4130.29       4138.96       166.57 o                         
  -5   6   7        248.87        213.74        34.82 o                         
  -4   6   7      10634.94      10110.47       201.67 o                         
  -3   6   7       2182.67       2270.85        58.19 o                         
  -2   6   7      14658.07      14527.13       275.69 o                         
  -1   6   7       2662.92       2563.23        68.01 o                         
   0   6   7       4633.99       4573.60        85.74 o                         
   1   6   7       1642.13       1564.37        43.16 o                         
   2   6   7      26221.76      25491.03       425.56 o                         
   3   6   7       3897.52       3906.74        80.52 o                         
   4   6   7       8526.90       8553.86       152.62 o                         
   5   6   7       1175.14       1173.43        52.57 o                         
   6   6   7      17486.26      17040.12       364.79 o                         
   7   6   7        258.03        319.90        58.61 o                         
   8   6   7        106.05        100.62        60.34 o                         
  -9   7   7       2077.08       2093.35       145.46 o                         
  -8   7   7        689.08        776.02        86.85 o                         
  -7   7   7        374.52        486.84       108.20 o                         
  -6   7   7       8974.00       8529.80       237.40 o                         
  -5   7   7      12277.31      11691.56       261.62 o                         
  -4   7   7       7544.61       7227.10       153.62 o                         
  -3   7   7        454.21        430.50        33.42 o                         
  -2   7   7       2346.73       2266.19        71.37 o                         
  -1   7   7       7910.58       7909.39       161.81 o                         
   0   7   7      13501.35      13539.59       239.18 o                         
   1   7   7         52.54         44.91        18.58 o                         
   2   7   7       3475.79       3331.34        98.88 o                         
   3   7   7       5024.21       5223.67        97.50 o                         
   4   7   7      13911.22      14271.56       240.94 o                         
   5   7   7       2576.57       2702.37        84.69 o                         
   6   7   7       1564.96       1662.03        85.21 o                         
   7   7   7       1800.50       1971.61       113.37 o                         
   8   7   7       3420.21       3424.24       153.01 o                         
  -8   8   7       1564.47       1384.14       112.72 o                         
  -7   8   7       6642.60       6725.84       213.83 o                         
  -6   8   7        464.53        369.14        63.42 o                         
  -5   8   7         15.44        -17.28        34.38 o                         
  -4   8   7       4336.45       4482.43       109.68 o                         
  -3   8   7      29971.75      29003.71       534.30 o                         
  -2   8   7      10908.21      10753.09       214.27 o                         
  -1   8   7          9.14          6.24        27.49 o                         
   0   8   7        235.94        244.28        32.57 o                         
   1   8   7       7627.27       7501.06       145.30 o                         
   2   8   7       4240.27       3976.21       112.69 o                         
   3   8   7       1669.38       1673.37        59.13 o                         
   4   8   7       1259.23       1258.44        49.30 o                         
   5   8   7       3903.92       3979.51       130.95 o                         
   6   8   7       2932.76       2962.27       107.80 o                         
   7   8   7       1802.93       1952.70       177.45 o                         
   8   8   7        390.95        418.37        75.00 o                         
  -8   9   7        191.12        131.85        76.99 o                         
  -7   9   7        275.93        207.11        71.40 o                         
  -6   9   7        528.17        533.56        73.30 o                         
  -5   9   7      20935.43      20768.37       440.24 o                         
  -4   9   7       1194.81       1241.10        59.76 o                         
  -3   9   7          7.68         -7.87        25.77 o                         
  -2   9   7        321.43        319.44        37.57 o                         
  -1   9   7      24086.04      22793.65       425.02 o                         
   0   9   7       1801.82       1701.35        62.17 o                         
   1   9   7       2557.59       2407.65        75.53 o                         
   2   9   7       1164.76       1129.81        64.74 o                         
   3   9   7       5650.36       5704.62       124.23 o                         
   4   9   7        614.77        670.53        45.41 o                         
   5   9   7       2223.02       2476.48       118.68 o                         
   6   9   7        104.10        102.65        51.52 o                         
   7   9   7       4171.20       4533.44       206.34 o                         
   8   9   7        476.37        347.47        93.18 o                         
  -8  10   7         10.03        -36.74        77.37 o                         
  -7  10   7       9273.96       9347.08       278.34 o                         
  -6  10   7        154.87        192.82        70.38 o                         
  -5  10   7        584.12        602.31        56.50 o                         
  -4  10   7        164.91        201.28        34.36 o                         
  -3  10   7      20221.57      19989.12       455.93 o                         
  -2  10   7         65.24         57.57        28.02 o                         
  -1  10   7        944.22        966.46        57.45 o                         
   0  10   7        745.33        760.71        48.71 o                         
   1  10   7      13333.96      13023.37       260.13 o                         
   2  10   7        116.13         29.00        29.43 o                         
   3  10   7       2394.89       2371.64       111.00 o                         
   4  10   7        142.55         43.30        33.90 o                         
   5  10   7       9626.97       9699.88       254.35 o                         
   6  10   7         19.90          3.62        71.12 o                         
   7  10   7       2220.52       2012.15       190.74 o                         
  -7  11   7        455.62        460.36        86.45 o                         
  -6  11   7        759.06        695.43        87.84 o                         
  -5  11   7      11571.55      11947.76       290.07 o                         
  -4  11   7         71.12         75.70        33.40 o                         
  -3  11   7          3.12        -30.03        30.03 o                         
  -2  11   7        209.29        212.56        34.86 o                         
  -1  11   7       8200.70       8197.19       178.52 o                         
   0  11   7        618.01        587.34        57.58 o                         
   1  11   7        482.82        491.44        43.75 o                         
   2  11   7          9.52        -13.24        31.64 o                         
   3  11   7      15302.46      14738.29       497.77 o                         
   4  11   7       1257.67       1343.95        82.46 o                         
   5  11   7       3329.64       3743.89       136.81 o                         
   6  11   7        203.93        245.20        65.87 o                         
   7  11   7       5239.18       5313.63       372.79 o                         
  -6  12   7       1153.43       1175.89        91.22 o                         
  -5  12   7        502.00        476.06        60.92 o                         
  -4  12   7       1115.72       1159.01        67.49 o                         
  -3  12   7       6210.14       6194.05       149.98 o                         
  -2  12   7        928.48        993.36        63.14 o                         
  -1  12   7        359.02        366.08        44.00 o                         
   0  12   7       1300.16       1245.42        70.98 o                         
   1  12   7       4592.96       4577.87       134.06 o                         
   2  12   7       1757.88       1829.83        85.89 o                         
   3  12   7       1191.21       1123.84        74.51 o                         
   4  12   7        880.18       1113.08        84.44 o                         
   5  12   7       7929.18       8467.53       320.87 o                         
   6  12   7       3978.33       4340.98       225.26 o                         
  -6  13   7       2677.13       2893.92       196.18 o                         
  -5  13   7       3481.96       3817.39       161.11 o                         
  -4  13   7       3544.61       3776.12       294.22 o                         
  -3  13   7        138.91        106.77        43.26 o                         
  -2  13   7       1977.22       2006.31        91.35 o                         
  -1  13   7       1964.62       2023.21        91.61 o                         
   0  13   7       1673.15       1622.40       108.41 o                         
   1  13   7       1019.63       1091.45       106.76 o                         
   2  13   7       2313.64       2448.11       115.64 o                         
   3  13   7       1848.85       1868.17       100.47 o                         
   4  13   7       4599.53       4747.03       158.47 o                         
   5  13   7        176.73        317.46        86.57 o                         
  -5  14   7          4.62          7.50        66.38 o                         
  -4  14   7       5746.01       6099.47       207.41 o                         
  -3  14   7       1246.01       1310.16        83.30 o                         
  -2  14   7       6760.55       6780.09       203.71 o                         
  -1  14   7         77.16         32.13        42.71 o                         
   0  14   7       1753.42       1994.64        95.14 o                         
   1  14   7        220.70        200.34        47.19 o                         
   2  14   7       2599.26       2845.22       112.92 o                         
   3  14   7        330.69        353.35        57.72 o                         
   4  14   7        507.47        550.02        74.51 o                         
  -4  15   7       3507.14       4285.80       212.37 o                         
  -3  15   7        209.80        187.51        51.35 o                         
  -2  15   7       5080.19       5063.09       241.95 o                         
  -1  15   7         21.44        -43.13        43.13 o                         
   0  15   7       4489.51       4473.61       209.21 o                         
   1  15   7         51.96          9.86        45.88 o                         
   2  15   7        799.97        791.82        94.13 o                         
   3  15   7          0.36        -56.20        56.20 o                         
  -2  16   7       1884.83       1916.58       174.23 o                         
  -1  16   7        509.56        473.72        61.55 o                         
   0  16   7       2616.00       2512.44       115.38 o                         
   1  16   7        151.97         56.25        49.60 o                         
 -10   0   8       8858.47       8690.23       988.39 o                         
  -8   0   8          6.18          4.50        57.24 o                         
  -6   0   8      19385.25      19150.88       515.37 o                         
  -4   0   8       2773.94       2744.45        93.59 o                         
  -2   0   8      33511.94      34138.95       750.86 o                         
   0   0   8       9364.39       9649.00       227.15 o                         
   2   0   8      24502.74      24791.56       638.95 o                         
   4   0   8       5562.75       5191.19       160.20 o                         
   6   0   8       9997.57       9707.12       357.41 o                         
   8   0   8       5960.68       6109.97       313.30 o                         
 -10   1   8        299.02        369.89        84.63 o                         
  -9   1   8        780.34        738.64        73.73 o                         
  -8   1   8      11697.67      11909.89       277.72 o                         
  -7   1   8       2269.61       2285.93        91.93 o                         
  -6   1   8        324.16        297.84        36.42 o                         
  -5   1   8         94.21         78.49        21.61 o                         
  -4   1   8      28258.90      28403.35       475.52 o                         
  -3   1   8       2138.39       2211.23        50.14 o                         
  -2   1   8       3631.72       3656.46        70.33 o                         
  -1   1   8       7691.13       7497.60       233.63 o                         
   0   1   8      40659.38      40369.48       626.17 o                         
   1   1   8       3390.24       3353.68        70.73 o                         
   2   1   8      10748.12      10687.05       205.38 o                         
   3   1   8       1290.30       1317.10        45.96 o                         
   4   1   8      11284.40      11221.87       218.14 o                         
   5   1   8       1201.01       1223.56        50.14 o                         
   6   1   8       4264.95       4238.12       139.43 o                         
   7   1   8        247.40        288.56        54.49 o                         
   8   1   8       4997.03       5175.25       180.90 o                         
   9   1   8       1001.15       1003.13        91.99 o                         
  -9   2   8       1129.42       1067.29        83.96 o                         
  -8   2   8        115.54        103.80        52.00 o                         
  -7   2   8        875.26        875.27        65.00 o                         
  -6   2   8      10078.31       9883.01       225.50 o                         
  -5   2   8       8250.61       8182.66       177.95 o                         
  -4   2   8        164.54        167.54        18.51 o                         
  -3   2   8       9319.51       9527.64       158.78 o                         
  -2   2   8      56820.33      58885.07       905.76 o                         
  -1   2   8      19388.69      18410.43       343.13 o                         
   0   2   8      12997.03      12831.80       209.03 o                         
   1   2   8       8700.88       8943.36       161.10 o                         
   2   2   8      12503.96      12287.85       214.42 o                         
   3   2   8       5215.41       5198.77       101.64 o                         
   4   2   8       2370.23       2254.81        64.20 o                         
   5   2   8        259.99        244.13        27.71 o                         
   6   2   8       4912.18       4587.03       146.61 o                         
   7   2   8       4390.64       4409.45       153.82 o                         
   8   2   8       3769.59       3983.21       158.61 o                         
   9   2   8        457.96        449.17        79.27 o                         
  -9   3   8       3305.15       3284.98       161.00 o                         
  -8   3   8       2532.32       2512.73       111.95 o                         
  -7   3   8       3572.61       3431.49       126.55 o                         
  -6   3   8          2.22          7.97        34.30 o                         
  -5   3   8       8766.80       8819.78       180.62 o                         
  -4   3   8      14234.83      14418.16       250.16 o                         
  -3   3   8      23779.88      23811.32       375.04 o                         
  -2   3   8       5760.03       5803.67        96.83 o                         
  -1   3   8      20466.53      20640.91       350.51 o                         
   0   3   8      21165.89      21439.58       340.03 o                         
   1   3   8      29379.87      28351.73       476.15 o                         
   2   3   8        109.35        130.89        15.24 o                         
   3   3   8        535.93        569.09        29.63 o                         
   4   3   8       3137.91       3172.24        86.82 o                         
   5   3   8       5539.53       5494.21       123.32 o                         
   6   3   8       3616.70       3529.46       127.03 o                         
   7   3   8          7.40         -6.61        46.84 o                         
   8   3   8       1529.98       1538.10       113.10 o                         
   9   3   8       5804.88       5960.97       283.06 o                         
  -9   4   8       4123.84       4152.76       149.99 o                         
  -8   4   8         28.86         98.11        53.08 o                         
  -7   4   8       6763.97       6782.71       178.32 o                         
  -6   4   8       1699.00       1686.68        80.37 o                         
  -5   4   8       6690.63       6459.12       140.76 o                         
  -4   4   8       6733.61       6649.05       128.72 o                         
  -3   4   8      19614.56      20111.84       321.81 o                         
  -2   4   8       2375.67       2411.24        58.47 o                         
  -1   4   8      43605.93      41248.12       638.60 o                         
   0   4   8       1435.33       1483.64        45.25 o                         
   1   4   8       2038.92       2240.80        56.30 o                         
   2   4   8       6361.27       6268.92       111.31 o                         
   3   4   8      13920.75      13797.90       242.39 o                         
   4   4   8        214.15        178.58        25.22 o                         
   5   4   8        247.01        260.13        29.61 o                         
   6   4   8        146.26         89.33        39.07 o                         
   7   4   8      11017.59      11103.64       293.82 o                         
   8   4   8       2118.25       2146.28       178.59 o                         
   9   4   8          2.44        -58.51        63.90 o                         
  -9   5   8       6398.10       6541.28       222.99 o                         
  -8   5   8          5.87         18.92        64.35 o                         
  -7   5   8       8585.52       8494.48       214.43 o                         
  -6   5   8        929.65        891.74        77.63 o                         
  -5   5   8       9063.18       9325.72       191.83 o                         
  -4   5   8         62.34         81.19        20.47 o                         
  -3   5   8      11996.41      11970.93       213.17 o                         
  -2   5   8       1398.99       1343.58        57.17 o                         
  -1   5   8       5284.30       5381.35       105.92 o                         
   0   5   8        145.97        120.21        17.27 o                         
   1   5   8      20150.40      19171.08       307.29 o                         
   2   5   8       5306.19       5216.04        97.81 o                         
   3   5   8        981.46       1117.70        42.94 o                         
   4   5   8          0.71          5.51        21.62 o                         
   5   5   8      20296.10      19762.10       373.88 o                         
   6   5   8        570.46        471.87        50.76 o                         
   7   5   8         17.93        122.82        52.57 o                         
   8   5   8         73.93        195.62        64.14 o                         
  -9   6   8       3882.47       4144.56       243.85 o                         
  -8   6   8        164.39        211.43        71.86 o                         
  -7   6   8      11737.94      11907.98       364.40 o                         
  -6   6   8       1457.94       1298.60        95.06 o                         
  -5   6   8      10424.44      10344.94       234.15 o                         
  -4   6   8       1115.18       1130.41        50.39 o                         
  -3   6   8       2991.72       3146.30        82.90 o                         
  -2   6   8       1688.31       1650.46        55.03 o                         
  -1   6   8       8306.46       7936.22       147.53 o                         
   0   6   8       1337.79       1360.03        46.37 o                         
   1   6   8       4726.16       4481.29        87.86 o                         
   2   6   8       1483.26       1482.17        47.78 o                         
   3   6   8      22681.68      21910.01       353.08 o                         
   4   6   8       1437.26       1492.95        53.79 o                         
   5   6   8         13.64        -15.48        27.84 o                         
   6   6   8       2271.01       2494.33        95.67 o                         
   7   6   8      10152.98      10531.35       295.63 o                         
   8   6   8        151.32        139.40        63.95 o                         
  -9   7   8       3496.51       3565.46       177.26 o                         
  -8   7   8       4290.84       4222.83       176.56 o                         
  -7   7   8       3322.27       3454.87       149.19 o                         
  -6   7   8        286.45        344.67        62.36 o                         
  -5   7   8      10422.53      10029.01       231.10 o                         
  -4   7   8       4174.29       4286.29       105.71 o                         
  -3   7   8       9793.38       9595.06       194.60 o                         
  -2   7   8         85.14         79.77        31.19 o                         
  -1   7   8       4298.50       4297.42       101.19 o                         
   0   7   8       8498.53       8559.91       175.36 o                         
   1   7   8      11994.10      11891.75       214.98 o                         
   2   7   8       2746.94       2775.71        65.57 o                         
   3   7   8        439.08        467.99        32.13 o                         
   4   7   8       6672.79       6467.46       133.13 o                         
   5   7   8      10353.79      10297.39       236.58 o                         
   6   7   8       2023.02       2198.11        92.54 o                         
   7   7   8         44.67         59.01        55.54 o                         
   8   7   8        752.37        843.27        85.33 o                         
  -8   8   8         11.75         35.12        86.89 o                         
  -7   8   8       3320.41       3188.90       149.61 o                         
  -6   8   8      10600.82      10204.19       278.27 o                         
  -5   8   8       4312.90       4114.88       124.84 o                         
  -4   8   8         76.29         91.66        28.38 o                         
  -3   8   8       6630.16       6360.12       141.35 o                         
  -2   8   8      14201.59      14163.25       274.85 o                         
  -1   8   8       7261.50       7129.42       152.80 o                         
   0   8   8       1137.08       1208.64        52.87 o                         
   1   8   8       2435.82       2295.55        72.67 o                         
   2   8   8      13982.09      13349.09       360.46 o                         
   3   8   8       5867.73       5852.38       133.54 o                         
   4   8   8       4226.77       4286.08       123.17 o                         
   5   8   8         13.56         38.57        37.40 o                         
   6   8   8       4542.17       4628.30       139.29 o                         
   7   8   8       2148.66       2186.00       127.74 o                         
   8   8   8       1249.78       1214.45       102.82 o                         
  -8   9   8       4875.99       4924.74       262.40 o                         
  -7   9   8        373.18        280.41        78.15 o                         
  -6   9   8         14.47         16.01        61.17 o                         
  -5   9   8        822.43        780.25        68.31 o                         
  -4   9   8      19905.77      20076.63       384.03 o                         
  -3   9   8       3370.03       3279.02        92.70 o                         
  -2   9   8        474.59        547.99        40.01 o                         
  -1   9   8       2058.02       1969.83        68.32 o                         
   0   9   8      15573.19      15260.86       296.49 o                         
   1   9   8        346.62        329.95        35.35 o                         
   2   9   8       4690.10       4512.25       114.81 o                         
   3   9   8       1869.09       1908.54        71.08 o                         
   4   9   8      11183.83      11624.24       239.13 o                         
   5   9   8       1106.56       1092.69        82.25 o                         
   6   9   8       1843.09       1887.13       109.27 o                         
   7   9   8        146.63         79.50        79.96 o                         
  -7  10   8        135.63         51.95        73.64 o                         
  -6  10   8      11654.57      11826.21       405.00 o                         
  -5  10   8        399.53        440.92        55.37 o                         
  -4  10   8        114.16        158.37        33.98 o                         
  -3  10   8         83.58         78.43        32.34 o                         
  -2  10   8      10510.69      10234.29       212.14 o                         
  -1  10   8        296.29        199.62        32.37 o                         
   0  10   8       1282.53       1253.15        61.37 o                         
   1  10   8       2507.04       2534.71        82.74 o                         
   2  10   8      14781.89      14409.77       287.41 o                         
   3  10   8         60.66         93.21        35.56 o                         
   4  10   8       4144.09       4215.06       169.67 o                         
   5  10   8         16.14         42.08        49.62 o                         
   6  10   8       5580.48       5708.99       188.60 o                         
   7  10   8         41.78        -72.53        72.53 o                         
  -7  11   8        261.93        160.61        79.90 o                         
  -6  11   8         78.91        143.39        94.16 o                         
  -5  11   8       1007.61       1017.46        74.79 o                         
  -4  11   8       9512.75       9435.17       206.33 o                         
  -3  11   8        838.35        925.47        93.96 o                         
  -2  11   8        151.42         96.71        34.42 o                         
  -1  11   8         11.03        -34.73        34.73 o                         
   0  11   8       3945.79       3888.74       107.11 o                         
   1  11   8       1307.69       1103.39        62.85 o                         
   2  11   8       2603.28       2550.32        90.30 o                         
   3  11   8         27.68        -36.80        36.80 o                         
   4  11   8      13716.90      14288.09       351.40 o                         
   5  11   8       1116.19       1530.32       159.62 o                         
   6  11   8       2305.38       2662.61       144.31 o                         
  -6  12   8       7968.35       8688.53       270.62 o                         
  -5  12   8       3703.99       3660.32       203.45 o                         
  -4  12   8         28.55        -65.18        65.18 o                         
  -3  12   8        395.53        444.32        76.85 o                         
  -2  12   8       2662.76       2588.33       101.08 o                         
  -1  12   8       1435.05       1443.38        71.58 o                         
   0  12   8        732.95        729.13        73.69 o                         
   1  12   8        807.88        728.30        57.32 o                         
   2  12   8       6634.65       6535.88       246.71 o                         
   3  12   8       4307.13       4391.95       144.73 o                         
   4  12   8       3396.88       3499.94       131.01 o                         
   5  12   8          0.17         62.71       140.79 o                         
   6  12   8       3731.65       3562.91       265.71 o                         
  -6  13   8        478.25        430.29       192.34 o                         
  -5  13   8       1318.60       1101.11        91.90 o                         
  -4  13   8       4307.67       4494.70       169.49 o                         
  -3  13   8       6256.72       6343.31       173.91 o                         
  -2  13   8         55.52         93.29        41.88 o                         
  -1  13   8       1318.24       1259.32        79.07 o                         
   0  13   8       2381.98       2372.99       113.46 o                         
   1  13   8       4000.43       4110.99       133.93 o                         
   2  13   8       3019.35       3058.50       113.66 o                         
   3  13   8        944.97        974.36       118.15 o                         
   4  13   8       1955.08       1882.96       105.22 o                         
   5  13   8       3740.62       4217.27       293.47 o                         
  -5  14   8       4664.31       5036.86       256.12 o                         
  -4  14   8        862.63        917.35        95.82 o                         
  -3  14   8       1893.99       1831.05        97.57 o                         
  -2  14   8       1478.20       1595.07        91.49 o                         
  -1  14   8       7032.54       6998.20       216.40 o                         
   0  14   8        244.52        193.91        50.03 o                         
   1  14   8       1801.60       1782.23       100.56 o                         
   2  14   8        287.29        267.08        52.11 o                         
   3  14   8       4694.02       4829.95       204.87 o                         
   4  14   8        417.52        288.94        68.94 o                         
  -3  15   8       5221.66       5303.44       163.56 o                         
  -2  15   8        347.55        222.13        53.90 o                         
  -1  15   8       1459.69       1402.58        98.86 o                         
   0  15   8          0.63         -3.51        47.34 o                         
   1  15   8       5269.85       5515.90       235.37 o                         
   2  15   8         22.38         12.13        70.97 o                         
   3  15   8        289.75        288.78        67.85 o                         
  -9   0   9      11319.68      11114.34       448.04 o                         
  -7   0   9        455.08        591.86        68.39 o                         
  -5   0   9      17865.44      17349.93       466.18 o                         
  -3   0   9       1762.80       1696.71        64.13 o                         
  -1   0   9      35870.49      34654.59      1881.78 o                         
   1   0   9       4128.98       3964.24       130.29 o                         
   3   0   9       7359.40       7421.03       215.06 o                         
   5   0   9      17932.40      17649.04       473.93 o                         
   7   0   9       6351.43       6884.42       293.62 o                         
   9   0   9       5438.11       5596.57       291.64 o                         
  -9   1   9         55.43         23.21        71.27 o                         
  -8   1   9        208.81        275.96        54.92 o                         
  -7   1   9       9662.91       9493.34       226.25 o                         
  -6   1   9        971.87       1099.21        61.59 o                         
  -5   1   9        634.26        626.80        38.71 o                         
  -4   1   9         19.65         22.95        17.85 o                         
  -3   1   9      38576.82      39545.94       614.36 o                         
  -2   1   9       6400.57       6709.53       118.06 o                         
  -1   1   9       7458.64       6674.16       271.03 o                         
   0   1   9          2.45         -0.98        13.71 o                         
   1   1   9      10852.93      11155.23       198.55 o                         
   2   1   9        225.23        219.83        24.11 o                         
   3   1   9       7861.40       7721.21       156.96 o                         
   4   1   9        943.07        992.33        46.79 o                         
   5   1   9       5761.67       5813.99       130.12 o                         
   6   1   9       2061.81       2192.72       102.86 o                         
   7   1   9      10879.83      10875.42       289.92 o                         
   8   1   9        375.10        340.58       100.03 o                         
   9   1   9       1425.29       1446.98       123.33 o                         
  -9   2   9       3492.58       3604.37       141.76 o                         
  -8   2   9       2142.90       2218.11       107.83 o                         
  -7   2   9        161.31         87.49        45.43 o                         
  -6   2   9        441.51        466.86        51.07 o                         
  -5   2   9      13093.77      13126.73       256.03 o                         
  -4   2   9       8920.85       9094.60       155.46 o                         
  -3   2   9       6075.89       6308.94       112.05 o                         
  -2   2   9        159.20        138.84        18.93 o                         
  -1   2   9      37023.89      35358.47      1041.70 o                         
   0   2   9      18741.33      19260.54       307.56 o                         
   1   2   9       8957.94       8900.47       166.03 o                         
   2   2   9        166.32        170.40        17.52 o                         
   3   2   9       1612.43       1642.09        54.00 o                         
   4   2   9       2561.99       2437.73        69.72 o                         
   5   2   9       5391.67       5438.92       124.42 o                         
   6   2   9         11.70         51.94        44.53 o                         
   7   2   9       1472.75       1682.40       132.23 o                         
   8   2   9       1644.86       1917.00       123.99 o                         
   9   2   9       2336.55       2483.95       160.28 o                         
  -9   3   9        139.81         43.30        61.23 o                         
  -8   3   9        911.61       1010.40        77.48 o                         
  -7   3   9       1390.31       1436.99        87.37 o                         
  -6   3   9       4662.47       4657.53       132.31 o                         
  -5   3   9       4494.11       4323.18       105.87 o                         
  -4   3   9       2995.97       3037.52        72.24 o                         
  -3   3   9      15511.52      15672.11       253.99 o                         
  -2   3   9      43558.95      44991.90       697.48 o                         
  -1   3   9       3466.39       3161.43        71.77 o                         
   0   3   9        417.47        529.72        27.66 o                         
   1   3   9      14420.37      14148.37       232.55 o                         
   2   3   9      14782.44      14889.26       259.63 o                         
   3   3   9       2266.13       2288.85        65.59 o                         
   4   3   9          4.20        -16.82        22.64 o                         
   5   3   9         73.09         65.18        27.08 o                         
   6   3   9       3821.11       3842.65       138.01 o                         
   7   3   9       1309.42       1353.38       103.10 o                         
   8   3   9        299.91        322.68        69.95 o                         
   9   3   9        775.92        857.36        91.36 o                         
  -9   4   9        319.14        348.58        81.56 o                         
  -8   4   9       4274.28       4265.68       145.15 o                         
  -7   4   9        338.56        408.23        54.07 o                         
  -6   4   9       3107.04       3316.18       110.53 o                         
  -5   4   9        671.08        762.59        47.90 o                         
  -4   4   9      19870.88      19639.18       339.07 o                         
  -3   4   9       4700.77       4707.47       101.65 o                         
  -2   4   9       1075.30       1108.98        40.65 o                         
  -1   4   9       8843.80       8589.31       190.25 o                         
   0   4   9      41582.79      42556.12       661.42 o                         
   1   4   9        590.13        605.03        30.65 o                         
   2   4   9         29.78         12.28        18.02 o                         
   3   4   9       2697.07       2612.07        72.65 o                         
   4   4   9      13775.24      13591.54       264.06 o                         
   5   4   9        255.90        221.88        31.54 o                         
   6   4   9         52.69         29.64        38.21 o                         
   7   4   9         18.50          4.41        51.85 o                         
   8   4   9       4348.41       4528.87       174.72 o                         
  -9   5   9        519.95        515.64        89.52 o                         
  -8   5   9       3213.89       3527.96       190.30 o                         
  -7   5   9        138.33        148.82        63.16 o                         
  -6   5   9      12376.56      12141.19       275.55 o                         
  -5   5   9       1924.26       1999.50        70.77 o                         
  -4   5   9       2315.27       2390.82        64.48 o                         
  -3   5   9          6.64         -2.38        20.05 o                         
  -2   5   9      18828.33      18907.88       326.31 o                         
  -1   5   9        539.92        577.77        41.62 o                         
   0   5   9        499.36        463.16        29.79 o                         
   1   5   9       2871.37       2962.54        65.64 o                         
   2   5   9      31783.43      32046.34       476.54 o                         
   3   5   9        741.29        703.77        38.17 o                         
   4   5   9        544.82        637.23        41.04 o                         
   5   5   9        258.78        355.20        35.21 o                         
   6   5   9      13211.47      13805.53       307.01 o                         
   7   5   9          5.69         55.54        55.68 o                         
   8   5   9        753.33        670.04        82.36 o                         
  -9   6   9        966.26        978.74       103.27 o                         
  -8   6   9       6793.96       6714.98       227.92 o                         
  -7   6   9        278.08        408.93        72.19 o                         
  -6   6   9       2248.22       2134.69       113.98 o                         
  -5   6   9       1724.74       1689.32       114.75 o                         
  -4   6   9      11496.92      11506.82       213.49 o                         
  -3   6   9        196.12        237.49        28.45 o                         
  -2   6   9        734.47        730.73        42.58 o                         
  -1   6   9         61.14         88.07        22.76 o                         
   0   6   9      17652.91      17662.75       331.53 o                         
   1   6   9       1562.86       1570.00        47.50 o                         
   2   6   9        918.28        957.52        40.16 o                         
   3   6   9       2174.83       2191.17        63.05 o                         
   4   6   9      23368.04      22538.15       423.66 o                         
   5   6   9        484.50        490.12        39.85 o                         
   6   6   9        113.16        149.57        42.21 o                         
   7   6   9        207.86        248.02        61.73 o                         
   8   6   9       5028.68       5071.56       189.73 o                         
  -8   7   9       1767.20       1741.61       134.81 o                         
  -7   7   9       3232.30       3232.94       148.70 o                         
  -6   7   9       6910.32       6800.11       208.68 o                         
  -5   7   9       1367.63       1370.33        76.87 o                         
  -4   7   9        857.46        975.45        51.73 o                         
  -3   7   9       3348.16       3324.75        89.06 o                         
  -2   7   9       8655.13       8569.83       177.20 o                         
  -1   7   9       4170.31       4044.54        99.31 o                         
   0   7   9        289.84        262.17        35.53 o                         
   1   7   9       2371.11       2446.91        73.68 o                         
   2   7   9      17228.86      16663.76       295.05 o                         
   3   7   9       1062.70       1034.59        54.91 o                         
   4   7   9        185.15        196.56        31.67 o                         
   5   7   9       3799.16       3992.46       109.74 o                         
   6   7   9       4972.41       5301.93       152.68 o                         
   7   7   9       1892.74       2017.40       174.59 o                         
   8   7   9         55.16        111.90        71.59 o                         
  -8   8   9       1519.24       1315.04       108.36 o                         
  -7   8   9        557.89        561.74        83.45 o                         
  -6   8   9        706.85        672.42        77.51 o                         
  -5   8   9       6495.79       6400.80       158.65 o                         
  -4   8   9       4445.41       4198.34       108.97 o                         
  -3   8   9       3588.28       3508.41        95.87 o                         
  -2   8   9        134.50        141.92        30.72 o                         
  -1   8   9       7599.76       7274.33       157.10 o                         
   0   8   9       8142.58       8033.90       170.31 o                         
   1   8   9       8777.96       8750.12       183.43 o                         
   2   8   9          8.97         45.96        26.94 o                         
   3   8   9       4700.36       4722.82       115.44 o                         
   4   8   9       3152.45       3232.87       104.03 o                         
   5   8   9       1955.21       2059.95       109.90 o                         
   6   8   9         75.53        154.36        48.18 o                         
   7   8   9        333.35        313.31        68.75 o                         
  -8   9   9        237.04        210.92        86.06 o                         
  -7   9   9       7071.40       6798.38       228.44 o                         
  -6   9   9       1086.47       1053.64        94.02 o                         
  -5   9   9        931.08        903.14       103.76 o                         
  -4   9   9        523.04        531.90        42.68 o                         
  -3   9   9       8851.82       8663.89       184.95 o                         
  -2   9   9       1098.33       1033.08        56.93 o                         
  -1   9   9       7206.14       7291.20       159.79 o                         
   0   9   9       1302.19       1237.89        59.37 o                         
   1   9   9       9281.65       9375.81       197.76 o                         
   2   9   9       1816.21       1792.03        72.86 o                         
   3   9   9       9269.05       9366.02       218.99 o                         
   4   9   9         29.63          0.00        36.71 o                         
   5   9   9       1347.36       1481.71        95.21 o                         
   6   9   9        154.60        179.82        58.99 o                         
   7   9   9       1664.16       1720.14       160.11 o                         
  -7  10   9         71.73         62.78        76.74 o                         
  -6  10   9        203.24        195.46        70.48 o                         
  -5  10   9       8864.57       8940.73       225.53 o                         
  -4  10   9        134.73        184.63        36.71 o                         
  -3  10   9       2010.49       2120.15        80.20 o                         
  -2  10   9        237.36        212.30        35.41 o                         
  -1  10   9       5934.52       5759.81       136.05 o                         
   0  10   9         30.78         94.61        41.59 o                         
   1  10   9       5816.32       5828.00       139.58 o                         
   2  10   9       1587.70       1531.41        71.56 o                         
   3  10   9       7132.42       7103.02       199.95 o                         
   4  10   9          0.35         43.37        41.48 o                         
   5  10   9       6460.58       6474.74       200.93 o                         
   6  10   9         14.14        -52.48        52.48 o                         
   7  10   9       1243.33       1377.56       153.68 o                         
  -7  11   9       9767.64       9357.45       288.18 o                         
  -6  11   9        865.83       1011.12        88.05 o                         
  -5  11   9        604.20        633.22        63.89 o                         
  -4  11   9        330.16        302.25        43.06 o                         
  -3  11   9       2177.96       2093.94        83.07 o                         
  -2  11   9         75.48         20.46        33.51 o                         
  -1  11   9        584.27        600.42        46.07 o                         
   0  11   9         16.93         46.58        34.69 o                         
   1  11   9       6769.69       6273.17       151.77 o                         
   2  11   9       1359.02       1547.37        74.81 o                         
   3  11   9       7040.23       7109.77       181.66 o                         
   4  11   9        446.60        449.32        58.70 o                         
   5  11   9       4614.25       4783.75       232.46 o                         
   6  11   9        615.89        715.13       105.12 o                         
  -6  12   9        572.45        600.29        90.25 o                         
  -5  12   9       4705.68       4723.39       155.96 o                         
  -4  12   9       2105.72       2221.32       109.87 o                         
  -3  12   9        277.92        239.86        57.50 o                         
  -2  12   9         50.29         17.71        37.20 o                         
  -1  12   9       1319.66       1266.07        70.27 o                         
   0  12   9       1004.47        967.03        61.05 o                         
   1  12   9       2359.60       2448.18       123.79 o                         
   2  12   9        351.67        278.80        50.38 o                         
   3  12   9       4169.41       4019.85       138.98 o                         
   4  12   9       3497.27       3781.93       156.30 o                         
   5  12   9       3132.49       3744.01       304.38 o                         
  -5  13   9         13.26         80.87        60.84 o                         
  -4  13   9        119.45         99.68        62.34 o                         
  -3  13   9       1945.50       1940.26       116.68 o                         
  -2  13   9       3742.08       3706.80       125.04 o                         
  -1  13   9       1207.01       1460.44        85.65 o                         
   0  13   9        642.35        578.68        56.13 o                         
   1  13   9        651.41        532.40        63.15 o                         
   2  13   9       4661.32       4883.48       174.26 o                         
   3  13   9       1856.51       2029.36       106.73 o                         
   4  13   9         32.26         43.88        93.42 o                         
   5  13   9       1184.92       1092.52       129.00 o                         
  -4  14   9       5332.39       5489.98       199.34 o                         
  -3  14   9         26.47         34.78        48.70 o                         
  -2  14   9        493.36        519.04        59.58 o                         
  -1  14   9        283.65        289.91        53.33 o                         
   0  14   9       8857.47       9040.09       228.44 o                         
   1  14   9       1016.54        986.75        71.13 o                         
   2  14   9          0.34        -15.61        49.02 o                         
   3  14   9        464.88        406.36        60.98 o                         
   4  14   9       2737.57       2660.88       237.95 o                         
  -3  15   9         27.11          0.68        52.01 o                         
  -2  15   9       6786.23       7183.21       199.52 o                         
  -1  15   9         24.47         -7.85        47.92 o                         
   0  15   9        146.00        116.99        52.90 o                         
   1  15   9         61.07         26.79        50.04 o                         
   2  15   9       6837.32       6520.02       265.29 o                         
  -8   0  10       8183.98       8620.22       374.67 o                         
  -6   0  10      10369.21       9758.56       288.94 o                         
  -4   0  10      28319.29      29612.32       661.04 o                         
  -2   0  10      22620.89      23337.89       524.70 o                         
   0   0  10       1962.02       2012.46        68.85 o                         
   2   0  10      10721.02      10584.68       295.11 o                         
   4   0  10       5256.75       5206.55       168.77 o                         
   6   0  10      23611.28      23070.14       768.81 o                         
   8   0  10        455.80        661.66       112.71 o                         
  -9   1  10        317.49        317.17        77.69 o                         
  -8   1  10       3268.26       3829.04       168.01 o                         
  -7   1  10         48.67        113.36        45.86 o                         
  -6   1  10      15702.20      15789.13       340.24 o                         
  -5   1  10       3987.36       3954.71        90.97 o                         
  -4   1  10      13828.52      13941.58       230.24 o                         
  -3   1  10       1823.59       1827.42        49.17 o                         
  -2   1  10      15750.18      15579.62       254.24 o                         
  -1   1  10       1398.09       1285.52        69.87 o                         
   0   1  10      11307.58      11625.79       193.07 o                         
   1   1  10        544.28        606.75        50.10 o                         
   2   1  10       3313.45       3231.60        82.35 o                         
   3   1  10       5766.66       5749.61       126.35 o                         
   4   1  10      19702.52      19562.88       368.74 o                         
   5   1  10         13.36         -9.65        26.74 o                         
   6   1  10       1138.22       1255.39       101.89 o                         
   7   1  10        980.54       1017.77       115.29 o                         
   8   1  10       7709.61       7714.71       238.55 o                         
  -9   2  10        451.06        421.44        81.60 o                         
  -8   2  10       3461.45       3294.62       127.75 o                         
  -7   2  10       2013.58       2269.53       101.53 o                         
  -6   2  10       3466.54       3327.84       158.90 o                         
  -5   2  10        226.28        286.74        33.68 o                         
  -4   2  10      17915.40      18489.65       300.13 o                         
  -3   2  10      16893.67      17162.71       277.04 o                         
  -2   2  10       8123.96       7934.60       138.71 o                         
  -1   2  10       1563.97       1400.91        59.49 o                         
   0   2  10      13267.17      13350.94       219.40 o                         
   1   2  10       9827.36       9900.00       180.57 o                         
   2   2  10      11262.41      11494.48       225.02 o                         
   3   2  10        753.22        759.21        43.95 o                         
   4   2  10        431.36        463.13        35.44 o                         
   5   2  10       8270.45       8326.20       176.33 o                         
   6   2  10       9808.52       9680.39       261.53 o                         
   7   2  10       1726.10       1838.72       115.16 o                         
   8   2  10        749.77        875.17        85.22 o                         
  -9   3  10       2895.86       2840.84       140.90 o                         
  -8   3  10       1155.64       1145.84        85.69 o                         
  -7   3  10        735.57        824.72        66.09 o                         
  -6   3  10       1962.38       2248.94       122.00 o                         
  -5   3  10      10674.09      11004.26       222.71 o                         
  -4   3  10       3393.18       3307.33        78.94 o                         
  -3   3  10       1003.14       1088.79        44.25 o                         
  -2   3  10      16814.80      17103.81       277.38 o                         
  -1   3  10      31484.75      30238.43       510.02 o                         
   0   3  10       3341.23       3280.04        69.20 o                         
   1   3  10       1458.42       1460.46        51.99 o                         
   2   3  10       2115.44       2232.03        66.07 o                         
   3   3  10      13788.38      13497.61       261.94 o                         
   4   3  10       6369.39       6148.76       136.84 o                         
   5   3  10        669.17        631.65        43.13 o                         
   6   3  10        375.91        267.94        54.85 o                         
   7   3  10       4628.77       4704.04       169.39 o                         
   8   3  10       2815.32       2945.73       158.79 o                         
  -9   4  10        987.46        928.63       100.37 o                         
  -8   4  10        605.22        702.75        84.05 o                         
  -7   4  10       9449.64       9029.91       224.72 o                         
  -6   4  10       3325.47       3500.10       116.58 o                         
  -5   4  10       2188.14       2199.37        75.06 o                         
  -4   4  10        150.96        152.97        24.40 o                         
  -3   4  10      27846.29      28659.65       485.74 o                         
  -2   4  10        170.62        157.15        22.87 o                         
  -1   4  10         62.55         94.75        19.18 o                         
   0   4  10       6452.85       6538.50       118.88 o                         
   1   4  10      19187.01      19055.39       307.42 o                         
   2   4  10        266.34        260.64        27.51 o                         
   3   4  10       2879.21       2768.42        78.11 o                         
   4   4  10        133.92        110.94        37.42 o                         
   5   4  10      12409.79      12387.74       248.94 o                         
   6   4  10       2845.58       2836.68       104.83 o                         
   7   4  10       1407.56       1475.42       176.75 o                         
   8   4  10         61.03        107.65        68.42 o                         
  -9   5  10       9252.40       9301.60       312.77 o                         
  -8   5  10         73.79         38.05        70.42 o                         
  -7   5  10       1742.23       1704.83       120.69 o                         
  -6   5  10        158.85        165.54        65.11 o                         
  -5   5  10      22707.28      22619.62       429.27 o                         
  -4   5  10       1028.87        983.17        45.88 o                         
  -3   5  10        271.40        271.13        25.17 o                         
  -2   5  10          9.19          8.12        19.73 o                         
  -1   5  10      15013.16      14908.06       263.14 o                         
   0   5  10       3101.24       3227.88        75.87 o                         
   1   5  10       1437.33       1428.94        45.84 o                         
   2   5  10        361.24        330.99        26.81 o                         
   3   5  10      14839.54      14834.03       287.72 o                         
   4   5  10        459.52        391.13        35.96 o                         
   5   5  10       3749.60       3538.02        99.27 o                         
   6   5  10         21.58         35.11        41.09 o                         
   7   5  10       8622.76       8829.69       258.00 o                         
   8   5  10         76.93         21.66        72.70 o                         
  -8   6  10       1369.07       1264.06       111.22 o                         
  -7   6  10      16054.55      16126.74       410.95 o                         
  -6   6  10         12.51         44.72        60.10 o                         
  -5   6  10       1071.31       1096.31        66.37 o                         
  -4   6  10       1102.57       1101.79        54.47 o                         
  -3   6  10      17150.87      17097.78       327.10 o                         
  -2   6  10       4550.84       4410.41       105.95 o                         
  -1   6  10         24.87         22.08        24.09 o                         
   0   6  10        139.60        124.78        24.90 o                         
   1   6  10       9495.54       9400.97       164.83 o                         
   2   6  10        334.82        358.75        29.50 o                         
   3   6  10       4355.82       4438.36       108.85 o                         
   4   6  10       2037.92       2124.31        89.69 o                         
   5   6  10      13019.54      13053.17       264.00 o                         
   6   6  10        603.10        735.47        59.71 o                         
   7   6  10       1257.35       1329.55       106.50 o                         
   8   6  10         88.88        121.65        69.54 o                         
  -8   7  10        178.36        146.45       109.62 o                         
  -7   7  10        978.05       1158.86       161.38 o                         
  -6   7  10       3594.04       3577.55       148.08 o                         
  -5   7  10      11508.93      11434.21       279.17 o                         
  -4   7  10       4327.10       4472.01       113.47 o                         
  -3   7  10       1941.74       1783.52        66.82 o                         
  -2   7  10       1388.22       1369.04        59.38 o                         
  -1   7  10      11571.07      11304.17       244.28 o                         
   0   7  10       5270.90       5583.33       127.61 o                         
   1   7  10       1038.47        993.56        53.47 o                         
   2   7  10       6984.07       6685.40       146.02 o                         
   3   7  10       9462.49       9240.64       194.75 o                         
   4   7  10       1992.19       1992.01        73.60 o                         
   5   7  10       2108.51       2195.66        82.98 o                         
   6   7  10        413.29        421.60        57.18 o                         
   7   7  10       4020.05       4063.10       165.55 o                         
  -8   8  10       3720.89       3916.16       181.77 o                         
  -7   8  10       2882.13       3034.51       154.65 o                         
  -6   8  10        555.83        533.50        82.17 o                         
  -5   8  10        499.02        463.47        52.96 o                         
  -4   8  10       4291.42       4284.35       112.95 o                         
  -3   8  10       4842.19       4671.46       117.31 o                         
  -2   8  10      11748.96      11536.05       233.38 o                         
  -1   8  10       1401.16       1217.51        69.94 o                         
   0   8  10      10030.31       9678.85       200.16 o                         
   1   8  10      11812.27      11648.65       235.85 o                         
   2   8  10       7525.06       7847.66       187.10 o                         
   3   8  10       2185.80       2177.07        83.78 o                         
   4   8  10       3523.65       3640.82       113.87 o                         
   5   8  10       1684.01       1730.27       100.83 o                         
   6   8  10       1920.65       2133.52       145.42 o                         
   7   8  10         21.45         27.09        80.23 o                         
  -7   9  10          8.22         65.28        79.41 o                         
  -6   9  10       4311.01       4293.07       171.69 o                         
  -5   9  10       1010.35       1039.46        73.34 o                         
  -4   9  10       2590.25       2599.98        87.63 o                         
  -3   9  10        222.27        180.09        35.99 o                         
  -2   9  10       9234.92       9106.06       194.01 o                         
  -1   9  10       2626.58       2348.75        79.65 o                         
   0   9  10      19235.35      19116.57       367.20 o                         
   1   9  10         29.49          5.58        30.72 o                         
   2   9  10       7908.29       7773.02       204.27 o                         
   3   9  10       1925.80       1887.36        99.31 o                         
   4   9  10       4264.85       4484.86       136.69 o                         
   5   9  10          2.12        -47.72        47.72 o                         
   6   9  10        453.20        376.25        61.14 o                         
   7   9  10        703.84        774.62       117.43 o                         
  -7  10  10         31.72          6.19        83.29 o                         
  -6  10  10       2654.25       2694.44       155.91 o                         
  -5  10  10        459.53        383.47        64.12 o                         
  -4  10  10       3410.22       3292.09       102.39 o                         
  -3  10  10          3.92         10.91        33.20 o                         
  -2  10  10       6315.06       6233.11       147.69 o                         
  -1  10  10         72.13        114.10        33.82 o                         
   0  10  10       8635.37       8714.99       246.03 o                         
   1  10  10         72.95        102.98        35.66 o                         
   2  10  10      14341.54      14217.07       312.71 o                         
   3  10  10        773.04        831.87        77.28 o                         
   4  10  10       2358.46       2375.48       111.49 o                         
   5  10  10        124.27        194.16        75.29 o                         
   6  10  10       2082.52       2404.50       131.47 o                         
  -6  11  10       6138.00       6063.47       214.86 o                         
  -5  11  10        544.50        432.20        61.47 o                         
  -4  11  10       3227.59       3083.11       119.84 o                         
  -3  11  10        154.75        148.18        40.38 o                         
  -2  11  10       1904.36       1864.26        78.77 o                         
  -1  11  10       1051.26       1041.75        63.32 o                         
   0  11  10       8538.46       8744.82       348.04 o                         
   1  11  10        702.69        639.93        48.83 o                         
   2  11  10       4462.80       4357.18       130.54 o                         
   3  11  10        587.35        616.61        61.39 o                         
   4  11  10       4600.46       4500.78       156.21 o                         
   5  11  10        279.97        272.89        79.97 o                         
   6  11  10        715.68        726.77       116.00 o                         
  -6  12  10        826.27        936.99       103.54 o                         
  -5  12  10        134.22         90.51        89.70 o                         
  -4  12  10       3331.70       3335.59       139.65 o                         
  -3  12  10       1650.86       1705.26        82.59 o                         
  -2  12  10       2516.84       2337.18        90.53 o                         
  -1  12  10         12.85         -4.76        37.45 o                         
   0  12  10       2025.42       1892.81        89.71 o                         
   1  12  10       4216.72       4536.04       130.19 o                         
   2  12  10       5281.48       5213.52       228.08 o                         
   3  12  10        280.70        216.25        59.22 o                         
   4  12  10       1186.02       1057.95       111.91 o                         
   5  12  10       1395.88       1649.73       157.89 o                         
  -5  13  10       3744.18       3818.67       148.94 o                         
  -4  13  10        134.48         38.93        57.30 o                         
  -3  13  10         91.18         78.58        45.81 o                         
  -2  13  10       2180.07       2158.57        99.76 o                         
  -1  13  10       4952.08       4838.88       147.44 o                         
   0  13  10       2520.44       2318.16       102.80 o                         
   1  13  10         40.37         70.46        48.16 o                         
   2  13  10        767.73        711.91        66.70 o                         
   3  13  10       5241.51       5175.74       191.96 o                         
   4  13  10       1256.83       1296.42       124.74 o                         
  -4  14  10        863.55        745.94        85.65 o                         
  -3  14  10       4891.85       4878.20       154.13 o                         
  -2  14  10        417.09        327.36        56.15 o                         
  -1  14  10          0.71        -44.92        44.92 o                         
   0  14  10        602.09        469.60        59.57 o                         
   1  14  10       8640.16       8677.59       244.04 o                         
   2  14  10        277.19        101.42        89.01 o                         
   3  14  10        464.90        536.57        73.66 o                         
  -2  15  10          2.02         69.02        51.62 o                         
  -1  15  10       6407.76       6491.67       238.94 o                         
   0  15  10          0.33        -33.70        49.97 o                         
   1  15  10        175.96        119.62        57.72 o                         
  -9   0  11       2163.23       2477.29       539.25 o                         
  -7   0  11      12916.49      14472.04       518.74 o                         
  -5   0  11      16599.61      16472.54       449.22 o                         
  -3   0  11      10858.91      11332.68       271.48 o                         
  -1   0  11       2455.90       2352.02       101.45 o                         
   1   0  11       3249.25       3323.02       123.24 o                         
   3   0  11      16624.91      16146.65       437.93 o                         
   5   0  11       3212.16       3104.62       129.88 o                         
   7   0  11      12348.04      12411.74       466.02 o                         
  -9   1  11       3724.44       3721.96       169.03 o                         
  -8   1  11        985.13        847.04        86.23 o                         
  -7   1  11       6031.94       6253.17       172.13 o                         
  -6   1  11         50.03         72.86        43.38 o                         
  -5   1  11      16594.71      17195.16       329.88 o                         
  -4   1  11       3010.14       3174.11        71.76 o                         
  -3   1  11      12527.00      12857.41       214.53 o                         
  -2   1  11       1866.36       1879.66        52.33 o                         
  -1   1  11       4385.84       4363.29       123.76 o                         
   0   1  11       1067.67       1097.41        40.38 o                         
   1   1  11       6999.63       7135.93       152.35 o                         
   2   1  11        613.41        569.18        40.50 o                         
   3   1  11       2432.59       2451.40        93.94 o                         
   4   1  11       1606.11       1637.62        64.02 o                         
   5   1  11      20070.12      19592.33       397.25 o                         
   6   1  11        172.61        186.89        54.49 o                         
   7   1  11        626.28        772.71        77.09 o                         
   8   1  11         68.26         53.66        66.87 o                         
  -9   2  11       1647.43       1803.17       136.45 o                         
  -8   2  11        531.75        693.52        71.65 o                         
  -7   2  11       4158.39       4196.59       136.40 o                         
  -6   2  11       5838.88       5966.40       159.99 o                         
  -5   2  11       6371.64       6435.49       144.88 o                         
  -4   2  11       3308.20       3453.72        83.41 o                         
  -3   2  11      12799.75      13500.25       224.33 o                         
  -2   2  11      11876.33      11731.03       198.02 o                         
  -1   2  11      12804.07      12045.08       304.74 o                         
   0   2  11        223.12        261.67        28.29 o                         
   1   2  11        984.31        997.12        43.78 o                         
   2   2  11       6527.86       6389.80       139.68 o                         
   3   2  11      16475.84      15993.77       307.87 o                         
   4   2  11        472.09        507.67        50.55 o                         
   5   2  11        461.30        413.22        38.43 o                         
   6   2  11       1205.65       1262.79        97.54 o                         
   7   2  11       3985.07       4106.95       162.10 o                         
   8   2  11        708.67        612.29       116.65 o                         
  -9   3  11       1151.75       1000.70       100.32 o                         
  -8   3  11       3656.27       3741.07       139.19 o                         
  -7   3  11       2020.52       2111.02       104.84 o                         
  -6   3  11        102.50        132.94        45.44 o                         
  -5   3  11       4446.86       4659.30       117.17 o                         
  -4   3  11      20728.49      21062.32       365.35 o                         
  -3   3  11       6073.78       6259.93       126.63 o                         
  -2   3  11       3836.32       3944.71       110.39 o                         
  -1   3  11       1414.38       1384.09        55.27 o                         
   0   3  11      20307.39      21140.16       319.68 o                         
   1   3  11      11227.87      11137.43       222.38 o                         
   2   3  11       1097.73        985.31        50.36 o                         
   3   3  11        522.30        498.52        36.70 o                         
   4   3  11       7086.13       7304.05       159.72 o                         
   5   3  11       3360.77       3444.32        97.73 o                         
   6   3  11       2521.11       2425.13       105.15 o                         
   7   3  11        380.44        282.54        67.05 o                         
   8   3  11        476.53        494.69        79.54 o                         
  -9   4  11         19.72        124.32        77.37 o                         
  -8   4  11         72.26        120.43        74.41 o                         
  -7   4  11        482.19        559.00        64.53 o                         
  -6   4  11      10897.36      10857.45       254.55 o                         
  -5   4  11       2030.65       2023.42        75.52 o                         
  -4   4  11         81.55         95.72        25.47 o                         
  -3   4  11        406.35        417.43        35.56 o                         
  -2   4  11      26827.26      26075.89       475.88 o                         
  -1   4  11       2099.61       2093.31        60.38 o                         
   0   4  11       1813.88       1934.61        52.60 o                         
   1   4  11         34.94         36.82        20.84 o                         
   2   4  11      17745.67      17710.54       337.66 o                         
   3   4  11        855.60        828.36        60.88 o                         
   4   4  11       3339.94       3288.00        92.55 o                         
   5   4  11       1434.57       1451.21        66.03 o                         
   6   4  11       3784.85       3844.99       127.04 o                         
   7   4  11        464.42        411.74        72.32 o                         
   8   4  11       1885.87       2027.51       158.33 o                         
  -9   5  11         42.13        253.81       172.51 o                         
  -8   5  11       7546.47       7399.84       262.14 o                         
  -7   5  11        236.51        241.66        71.06 o                         
  -6   5  11          0.21        -20.78        65.26 o                         
  -5   5  11         65.52         35.03        36.98 o                         
  -4   5  11      18006.08      18607.51       355.32 o                         
  -3   5  11        138.64        184.58        31.35 o                         
  -2   5  11        529.36        609.21        37.51 o                         
  -1   5  11        130.27        169.45        25.45 o                         
   0   5  11      14968.45      15407.55       292.67 o                         
   1   5  11         61.78         57.00        22.39 o                         
   2   5  11        755.80        736.57        46.57 o                         
   3   5  11         28.08          7.86        27.79 o                         
   4   5  11      12633.19      12798.34       257.61 o                         
   5   5  11        197.65        268.57        38.56 o                         
   6   5  11       3545.23       3619.87       124.06 o                         
   7   5  11        942.32        816.38        95.85 o                         
   8   5  11       3217.38       3161.19       162.33 o                         
  -8   6  11         33.19         66.46        78.86 o                         
  -7   6  11        567.94        543.56        82.10 o                         
  -6   6  11      12614.74      12917.46       338.03 o                         
  -5   6  11        906.25        914.55        63.68 o                         
  -4   6  11         38.28         17.54        29.21 o                         
  -3   6  11        267.37        277.32        33.06 o                         
  -2   6  11      12778.88      12412.44       245.98 o                         
  -1   6  11       1920.73       2098.27        68.25 o                         
   0   6  11        200.77        249.94        30.59 o                         
   1   6  11        818.10        907.39        49.67 o                         
   2   6  11      11643.96      11583.61       232.62 o                         
   3   6  11        918.21        900.10        48.58 o                         
   4   6  11       1836.52       1837.09        73.19 o                         
   5   6  11          0.60         -4.39        33.48 o                         
   6   6  11       6579.05       6881.40       185.77 o                         
   7   6  11        658.70        635.86        80.54 o                         
  -8   7  11       4899.17       4865.10       284.44 o                         
  -7   7  11        661.42        589.63        85.39 o                         
  -6   7  11        137.65         95.96        81.28 o                         
  -5   7  11        521.00        456.12        54.32 o                         
  -4   7  11       8338.65       8504.57       171.26 o                         
  -3   7  11       6403.16       6440.75       146.37 o                         
  -2   7  11        377.42        367.20        37.63 o                         
  -1   7  11         38.61         72.69        28.83 o                         
   0   7  11      17066.08      17072.60       328.48 o                         
   1   7  11       6188.40       6168.90       153.02 o                         
   2   7  11       3189.43       3114.09       116.74 o                         
   3   7  11       2670.81       2689.82        95.28 o                         
   4   7  11       2819.07       2824.68        95.02 o                         
   5   7  11       1522.54       1708.48        76.65 o                         
   6   7  11       1261.08       1210.52        83.93 o                         
   7   7  11        263.73        268.55        72.35 o                         
  -8   8  11         64.27        153.45        86.99 o                         
  -7   8  11       2330.25       2745.63       153.52 o                         
  -6   8  11       1821.11       1865.96       128.92 o                         
  -5   8  11       2719.44       2543.21       106.99 o                         
  -4   8  11         14.48         -4.59        55.07 o                         
  -3   8  11        863.25        737.76        52.45 o                         
  -2   8  11      12305.51      11881.75       241.81 o                         
  -1   8  11      17446.40      17549.52       339.16 o                         
   0   8  11        292.77        316.10        37.02 o                         
   1   8  11       2560.00       2498.41       121.96 o                         
   2   8  11       3607.88       3590.36       124.83 o                         
   3   8  11       7342.63       7106.95       201.03 o                         
   4   8  11       1448.14       1496.21        79.29 o                         
   5   8  11          9.93        -28.81        47.75 o                         
   6   8  11        607.27        485.65        69.88 o                         
   7   8  11       1494.24       1573.32       152.21 o                         
  -7   9  11       1095.98       1270.45       127.82 o                         
  -6   9  11        201.92        169.07        74.24 o                         
  -5   9  11       1950.35       2057.44       100.68 o                         
  -4   9  11       1089.86       1033.03        64.57 o                         
  -3   9  11       6964.98       6803.42       157.54 o                         
  -2   9  11         56.57         75.75        34.32 o                         
  -1   9  11       5164.68       5087.32       126.35 o                         
   0   9  11       3213.20       2963.23        91.36 o                         
   1   9  11      22634.58      22254.11       463.46 o                         
   2   9  11         18.68         23.59        53.23 o                         
   3   9  11        405.72        331.57        51.81 o                         
   4   9  11        285.10        303.18        54.17 o                         
   5   9  11       2877.04       2903.07       228.86 o                         
   6   9  11          4.86        -43.31        56.57 o                         
  -7  10  11       2892.99       2870.20       196.88 o                         
  -6  10  11         23.75         29.94        79.85 o                         
  -5  10  11       1821.39       1700.81       102.14 o                         
  -4  10  11        701.62        671.84        54.01 o                         
  -3  10  11       3458.58       3384.75       104.48 o                         
  -2  10  11         22.95        -24.04        33.63 o                         
  -1  10  11      11927.26      11980.19       247.34 o                         
   0  10  11         34.34         41.25        35.47 o                         
   1  10  11       2766.51       2734.66       100.10 o                         
   2  10  11          6.75         15.30        52.38 o                         
   3  10  11       7449.40       7483.04       214.59 o                         
   4  10  11        743.91        694.08        77.29 o                         
   5  10  11        275.38        232.99        76.42 o                         
   6  10  11         17.06        -73.18        87.36 o                         
  -6  11  11         11.45         60.58        77.62 o                         
  -5  11  11       1925.46       1741.05       106.11 o                         
  -4  11  11        845.11        885.88        70.74 o                         
  -3  11  11       3259.68       3326.37       107.34 o                         
  -2  11  11         64.05         44.77        37.78 o                         
  -1  11  11       2835.12       2575.67        92.37 o                         
   0  11  11        459.56        373.19        45.12 o                         
   1  11  11       5640.19       5586.82       153.93 o                         
   2  11  11        314.78        317.14        64.65 o                         
   3  11  11       1287.57       1305.23        89.53 o                         
   4  11  11        173.93        243.56        82.14 o                         
   5  11  11       3932.57       4013.38       193.63 o                         
  -5  12  11       1554.82       1533.03       105.23 o                         
  -4  12  11        122.65         26.69        53.08 o                         
  -3  12  11       1500.70       1266.11        74.39 o                         
  -2  12  11       2768.51       2706.18        98.49 o                         
  -1  12  11       3231.64       3046.98       103.42 o                         
   0  12  11         47.68         50.93        39.79 o                         
   1  12  11       1380.09       1330.55        83.73 o                         
   2  12  11        764.41        773.41        69.78 o                         
   3  12  11       3219.98       3069.16       143.84 o                         
   4  12  11        284.84        210.51        65.18 o                         
   5  12  11        271.17        302.15        92.41 o                         
  -4  13  11       3568.70       3343.74       137.55 o                         
  -3  13  11        907.05        837.94        62.70 o                         
  -2  13  11        222.49        208.68        49.20 o                         
  -1  13  11       1396.70       1372.74        87.59 o                         
   0  13  11       5551.04       5194.90       169.71 o                         
   1  13  11       3836.00       3613.96       139.27 o                         
   2  13  11        546.80        427.22        67.41 o                         
   3  13  11        209.74        108.39        76.49 o                         
   4  13  11       1117.50       1184.53       145.53 o                         
  -3  14  11         87.65         -0.38        49.57 o                         
  -2  14  11       7844.42       7838.67       209.67 o                         
  -1  14  11       1028.71       1036.70        88.41 o                         
   0  14  11        843.81        717.46        70.70 o                         
   1  14  11        736.87        601.99        83.57 o                         
   2  14  11       4468.75       4449.69       182.13 o                         
  -8   0  12      10671.61      11087.92       433.15 o                         
  -6   0  12      10101.21      10861.83       403.79 o                         
  -4   0  12      22898.58      23523.74       535.92 o                         
  -2   0  12        281.29        280.27        37.09 o                         
   0   0  12       8895.78       9126.33       267.47 o                         
   2   0  12        997.39        965.84       115.78 o                         
   4   0  12      22188.19      21646.28       580.47 o                         
   6   0  12        492.58        500.02        96.72 o                         
   8   0  12       4254.16       4387.00       258.62 o                         
  -9   1  12         63.07         48.02        75.74 o                         
  -8   1  12       3310.47       3707.54       160.06 o                         
  -7   1  12       1378.99       1507.32       112.23 o                         
  -6   1  12      16507.78      16748.25       363.78 o                         
  -5   1  12        457.43        512.90        42.53 o                         
  -4   1  12       6471.30       6852.29       138.10 o                         
  -3   1  12        238.61        256.93        26.70 o                         
  -2   1  12       9869.35       9676.31       338.55 o                         
  -1   1  12       2294.40       2184.19        58.12 o                         
   0   1  12        181.97        219.94        41.36 o                         
   1   1  12       1655.48       1625.45        72.13 o                         
   2   1  12      20566.78      20029.93       379.67 o                         
   3   1  12         46.71         38.47        29.70 o                         
   4   1  12       1287.28       1159.81        60.74 o                         
   5   1  12       1947.82       1931.90        76.49 o                         
   6   1  12       8891.05       9415.84       263.21 o                         
   7   1  12        911.24        975.21        87.02 o                         
   8   1  12         58.41        106.14        72.08 o                         
  -9   2  12       1940.44       2135.03       165.43 o                         
  -8   2  12       4380.90       4585.73       178.71 o                         
  -7   2  12          6.61         39.22        51.72 o                         
  -6   2  12       3342.68       3523.34       121.16 o                         
  -5   2  12       3289.83       3363.40        96.37 o                         
  -4   2  12       6957.73       7169.18       144.05 o                         
  -3   2  12       3341.78       3353.27        82.86 o                         
  -2   2  12       3123.52       3105.80       107.71 o                         
  -1   2  12       1975.76       1957.61        55.32 o                         
   0   2  12      12300.75      13340.33       330.20 o                         
   1   2  12       2019.14       1924.93        66.59 o                         
   2   2  12        918.76        965.21        52.68 o                         
   3   2  12      10167.76      10075.68       207.92 o                         
   4   2  12      13209.73      13103.47       262.21 o                         
   5   2  12       2440.41       2373.69        83.89 o                         
   6   2  12         88.31        109.61        76.13 o                         
   7   2  12        579.00        647.64        79.27 o                         
   8   2  12       1216.94       1194.54       105.97 o                         
  -9   3  12          1.04        -34.12        97.04 o                         
  -8   3  12        628.77        669.25        72.93 o                         
  -7   3  12       5420.18       5701.19       167.77 o                         
  -6   3  12       2298.71       2374.74       113.36 o                         
  -5   3  12        753.72        828.04        54.07 o                         
  -4   3  12       1668.02       1712.25        60.99 o                         
  -3   3  12       3987.27       4016.19        93.99 o                         
  -2   3  12       4048.97       3990.20       130.16 o                         
  -1   3  12       2972.85       2982.05        83.91 o                         
   0   3  12        229.28        206.59        29.12 o                         
   1   3  12      18181.73      17695.47       338.73 o                         
   2   3  12      10804.31      10432.41       213.61 o                         
   3   3  12       8502.86       8460.35       180.79 o                         
   4   3  12         42.14         34.01        31.03 o                         
   5   3  12       2094.32       2171.93        80.99 o                         
   6   3  12       2056.48       2188.25       104.96 o                         
   7   3  12       1875.61       2069.63       131.03 o                         
   8   3  12          4.11         72.65        70.34 o                         
  -8   4  12        740.20        729.66        90.18 o                         
  -7   4  12        114.20        144.57        70.67 o                         
  -6   4  12        213.51        298.48        53.81 o                         
  -5   4  12      11637.45      12346.06       252.49 o                         
  -4   4  12        698.17        702.57        42.77 o                         
  -3   4  12       3197.12       3342.55        83.94 o                         
  -2   4  12        109.42         87.70        26.30 o                         
  -1   4  12      11307.15      11238.97       219.06 o                         
   0   4  12       2380.60       2685.12       123.81 o                         
   1   4  12       6810.06       6819.24       149.91 o                         
   2   4  12        102.28         50.92        26.08 o                         
   3   4  12       9398.30       9282.95       195.53 o                         
   4   4  12       2181.65       2155.34        88.68 o                         
   5   4  12       7163.92       7303.17       167.67 o                         
   6   4  12        847.97        844.05        64.28 o                         
   7   4  12       1068.04       1114.44        95.31 o                         
   8   4  12        257.71        230.62        77.05 o                         
  -8   5  12         14.85        -74.81        74.81 o                         
  -7   5  12      13937.71      14299.97       374.90 o                         
  -6   5  12        142.52        115.25        62.95 o                         
  -5   5  12       1968.29       1998.32        90.23 o                         
  -4   5  12        288.85        281.19        35.53 o                         
  -3   5  12      15380.47      15433.12       301.68 o                         
  -2   5  12         29.75         33.26        24.24 o                         
  -1   5  12       5516.51       5359.58       114.51 o                         
   0   5  12       2070.35       2048.35        84.51 o                         
   1   5  12       7138.83       7139.22       155.92 o                         
   2   5  12          2.64         13.94        28.76 o                         
   3   5  12       7617.56       7569.45       166.85 o                         
   4   5  12        792.01        850.03        55.14 o                         
   5   5  12       4915.78       4966.44       129.35 o                         
   6   5  12        156.88        214.20        50.27 o                         
   7   5  12       4206.47       4250.46       175.77 o                         
  -8   6  12        115.65        181.47        84.34 o                         
  -7   6  12        389.48        326.00        82.62 o                         
  -6   6  12        117.80        179.08        69.29 o                         
  -5   6  12      15547.84      15978.90       351.86 o                         
  -4   6  12       5418.78       5361.65       144.30 o                         
  -3   6  12       2529.56       2599.24        83.25 o                         
  -2   6  12          6.47        -22.90        28.23 o                         
  -1   6  12       9326.37       8900.26       186.49 o                         
   0   6  12        245.22        222.80        41.57 o                         
   1   6  12       6248.18       6210.56       174.59 o                         
   2   6  12       2220.46       2156.22        75.95 o                         
   3   6  12       3581.01       3565.59       100.34 o                         
   4   6  12        742.95        898.69        56.76 o                         
   5   6  12       4523.86       4673.29       127.03 o                         
   6   6  12        360.16        359.42        57.17 o                         
   7   6  12       2604.14       2868.30       153.64 o                         
  -8   7  12       1150.14       1350.59       122.90 o                         
  -7   7  12       4649.25       4969.23       194.44 o                         
  -6   7  12       2675.29       2993.64       149.69 o                         
  -5   7  12         22.00         47.54        44.79 o                         
  -4   7  12         43.57         76.69        34.97 o                         
  -3   7  12      11596.89      11687.31       239.86 o                         
  -2   7  12       9608.27       9508.37       200.09 o                         
  -1   7  12       3537.17       3460.38        96.02 o                         
   0   7  12       1887.92       1813.40        77.06 o                         
   1   7  12       3456.49       3553.90       127.39 o                         
   2   7  12       1638.90       1977.82        97.31 o                         
   3   7  12       3887.76       3694.39       130.47 o                         
   4   7  12        507.15        382.52        46.92 o                         
   5   7  12       2339.99       2531.36       102.75 o                         
   6   7  12       2405.66       2540.08       207.26 o                         
   7   7  12       1923.88       2450.29       177.51 o                         
  -7   8  12        125.54         -4.49        75.90 o                         
  -6   8  12        237.60        176.96        75.49 o                         
  -5   8  12       1777.80       1752.14        98.61 o                         
  -4   8  12       7159.58       7116.93       193.04 o                         
  -3   8  12        120.55        125.41        36.45 o                         
  -2   8  12       1359.08       1187.30        68.89 o                         
  -1   8  12       6008.64       5976.89       141.03 o                         
   0   8  12      11337.50      11384.20       256.24 o                         
   1   8  12       4257.41       4160.05       136.65 o                         
   2   8  12       1200.00        981.26        73.31 o                         
   3   8  12       1349.80       1302.36        96.08 o                         
   4   8  12       3667.43       3893.32       140.97 o                         
   5   8  12        658.14        716.64        72.63 o                         
   6   8  12        118.91        155.35        62.26 o                         
  -7   9  12        486.09        486.95       103.65 o                         
  -6   9  12       2640.87       2374.34       150.72 o                         
  -5   9  12          5.59        -26.03        50.33 o                         
  -4   9  12       1003.09       1017.00        64.74 o                         
  -3   9  12        330.68        301.65        42.16 o                         
  -2   9  12      13399.76      13491.55       274.22 o                         
  -1   9  12        449.27        452.30        43.67 o                         
   0   9  12       1721.43       1592.54        89.08 o                         
   1   9  12       1499.80       1567.98        82.10 o                         
   2   9  12       9354.68       9585.47       255.29 o                         
   3   9  12        112.53         71.40        48.10 o                         
   4   9  12         20.11        -13.45        53.52 o                         
   5   9  12        927.93       1018.32       101.09 o                         
   6   9  12       2919.98       3244.57       180.21 o                         
  -6  10  12       1179.77       1083.89       106.89 o                         
  -5  10  12          0.40        -17.76        52.44 o                         
  -4  10  12       7224.11       6998.19       192.67 o                         
  -3  10  12         50.00         58.08        45.37 o                         
  -2  10  12       1364.91       1363.01        71.14 o                         
  -1  10  12         99.67        105.63        39.04 o                         
   0  10  12      11984.86      11607.55       264.50 o                         
   1  10  12         60.50         55.08        41.50 o                         
   2  10  12         53.04         81.58        46.98 o                         
   3  10  12        591.50        468.11        60.67 o                         
   4  10  12       4062.86       4302.39       211.51 o                         
   5  10  12        114.71         47.74        74.09 o                         
  -6  11  12       5664.07       5605.77       216.56 o                         
  -5  11  12        130.62        118.19        53.26 o                         
  -4  11  12       1505.85       1367.38       105.63 o                         
  -3  11  12        679.27        672.22        58.53 o                         
  -2  11  12       8918.20       9216.54       205.25 o                         
  -1  11  12        317.23        243.82        44.12 o                         
   0  11  12        134.25        104.37        43.17 o                         
   1  11  12        256.01        310.21        56.82 o                         
   2  11  12       3211.55       3354.99       269.01 o                         
   3  11  12        629.02        633.60        66.77 o                         
   4  11  12          0.68        -52.24        52.24 o                         
   5  11  12         34.19         35.29       130.30 o                         
  -5  12  12       1585.02       1687.63       122.71 o                         
  -4  12  12       4708.25       4564.01       155.86 o                         
  -3  12  12       1138.91       1017.36        94.69 o                         
  -2  12  12       1268.28       1168.83        75.37 o                         
  -1  12  12       1311.87       1394.43        87.33 o                         
   0  12  12       3478.96       3476.31       121.41 o                         
   1  12  12       1260.04       1239.94        88.72 o                         
   2  12  12         16.05         71.62        51.86 o                         
   3  12  12        593.60        596.77        69.85 o                         
   4  12  12       1768.67       1589.18       119.41 o                         
  -4  13  12        846.68        872.63        80.64 o                         
  -3  13  12       2606.36       2695.12       108.00 o                         
  -2  13  12       2456.57       2454.21       101.79 o                         
  -1  13  12       3228.01       3287.47       144.91 o                         
   0  13  12        888.85        865.60        74.35 o                         
   1  13  12       2179.48       2521.58       133.99 o                         
   2  13  12        773.15        757.47        79.68 o                         
   3  13  12        668.82        630.34        80.64 o                         
  -2  14  12        542.70        470.33        63.20 o                         
  -1  14  12       5034.57       4943.69       209.73 o                         
   0  14  12        298.23        291.74        62.44 o                         
   1  14  12       2963.64       3311.69       156.21 o                         
  -9   0  13       1414.39       1623.81       271.66 o                         
  -7   0  13      12237.67      12458.27       469.01 o                         
  -5   0  13        308.45        388.28        85.50 o                         
  -3   0  13      15128.41      15828.81       373.09 o                         
  -1   0  13        713.29        640.28        52.33 o                         
   1   0  13      20217.71      19660.33       530.27 o                         
   3   0  13         33.34        -18.78        43.36 o                         
   5   0  13      10998.87      10881.20       324.93 o                         
   7   0  13        426.65        459.17       110.66 o                         
  -8   1  13         35.27          1.06        68.62 o                         
  -7   1  13       1586.32       1863.18       122.82 o                         
  -6   1  13       1644.42       2087.71       117.36 o                         
  -5   1  13      13896.70      14528.57       308.85 o                         
  -4   1  13       3799.11       3941.12        95.63 o                         
  -3   1  13        190.13        162.57        27.47 o                         
  -2   1  13         61.81         21.32        24.42 o                         
  -1   1  13      16059.97      16432.18       273.64 o                         
   0   1  13        806.82        818.86        73.87 o                         
   1   1  13        738.28        820.84        53.02 o                         
   2   1  13       1115.49       1122.59        59.74 o                         
   3   1  13      22357.99      21866.51       415.75 o                         
   4   1  13        531.98        527.51        43.19 o                         
   5   1  13        350.50        421.48        43.13 o                         
   6   1  13        191.54        238.92        65.00 o                         
   7   1  13       3648.74       3894.50       167.72 o                         
   8   1  13        160.30         89.60        76.22 o                         
  -8   2  13       3541.02       3712.45       167.33 o                         
  -7   2  13       6588.24       6797.62       214.95 o                         
  -6   2  13       1583.23       1653.61        94.23 o                         
  -5   2  13        831.27        837.64        54.80 o                         
  -4   2  13       2546.46       2500.81        75.01 o                         
  -3   2  13       7613.91       7780.59       155.16 o                         
  -2   2  13       4639.18       4397.49       115.76 o                         
  -1   2  13        672.39        680.83        38.68 o                         
   0   2  13       5056.90       5466.13       128.34 o                         
   1   2  13      30287.13      29762.02       551.85 o                         
   2   2  13       6663.46       6592.58       150.62 o                         
   3   2  13        221.07        215.31        36.01 o                         
   4   2  13       1309.17       1428.31        69.69 o                         
   5   2  13       6380.97       6536.78       249.31 o                         
   6   2  13        686.17        800.64        80.86 o                         
   7   2  13        404.58        542.69        99.78 o                         
  -8   3  13        576.02        482.24       105.45 o                         
  -7   3  13       1030.09       1048.21        84.80 o                         
  -6   3  13       5668.37       5914.77       168.43 o                         
  -5   3  13       2089.14       2129.77        83.10 o                         
  -4   3  13       3140.70       3447.66        89.60 o                         
  -3   3  13        126.21        129.83        29.56 o                         
  -2   3  13       9721.20       9605.90       276.62 o                         
  -1   3  13      12803.91      12690.82       253.02 o                         
   0   3  13       8855.71       9468.60       198.14 o                         
   1   3  13        236.62        261.59        33.37 o                         
   2   3  13       7202.80       7179.97       160.61 o                         
   3   3  13       9905.54       9668.51       204.70 o                         
   4   3  13       8616.54       8641.66       189.85 o                         
   5   3  13          8.97        -35.52        35.52 o                         
   6   3  13        160.13         99.92        50.47 o                         
   7   3  13       1100.23       1172.20        98.67 o                         
  -8   4  13       6713.73       6947.41       235.16 o                         
  -7   4  13        623.41        761.90        88.08 o                         
  -6   4  13       3009.64       3277.65       144.98 o                         
  -5   4  13        839.28        967.45        62.66 o                         
  -4   4  13       8837.29       8882.04       175.25 o                         
  -3   4  13       1613.09       1525.11        63.28 o                         
  -2   4  13       2814.62       2928.63       115.61 o                         
  -1   4  13       3366.69       3284.73        92.34 o                         
   0   4  13      11930.62      12049.50       267.84 o                         
   1   4  13       2696.72       2485.18        83.98 o                         
   2   4  13      13039.27      12775.71       257.81 o                         
   3   4  13       1042.14        946.90        58.19 o                         
   4   4  13       1593.04       1531.99        72.16 o                         
   5   4  13       1418.75       1531.34        77.45 o                         
   6   4  13       4459.53       4549.95       148.14 o                         
   7   4  13          9.83         92.60        69.67 o                         
  -8   5  13       1628.93       1687.66       137.76 o                         
  -7   5  13        504.34        377.17        79.93 o                         
  -6   5  13      11951.77      12426.67       332.72 o                         
  -5   5  13         12.30         24.29        44.91 o                         
  -4   5  13       3603.08       3779.06       106.52 o                         
  -3   5  13        289.01        302.03        37.18 o                         
  -2   5  13       7708.77       7765.83       218.87 o                         
  -1   5  13          6.36        -10.29        28.43 o                         
   0   5  13       4552.22       4799.06       160.72 o                         
   1   5  13        176.73        159.53        53.05 o                         
   2   5  13       3737.08       3570.44        99.74 o                         
   3   5  13        107.40        142.49        33.64 o                         
   4   5  13       5773.64       5842.59       144.78 o                         
   5   5  13       1480.86       1564.48        98.90 o                         
   6   5  13       1310.40       1396.66        90.16 o                         
   7   5  13          1.00         67.08        70.40 o                         
  -8   6  13       4408.84       4687.46       199.39 o                         
  -7   6  13       1027.46       1105.69       103.01 o                         
  -6   6  13       2265.28       2313.72       137.02 o                         
  -5   6  13        307.11        604.44       109.42 o                         
  -4   6  13      13646.82      13293.77       270.30 o                         
  -3   6  13       1451.58       1462.07        69.37 o                         
  -2   6  13       4094.88       4103.59       108.82 o                         
  -1   6  13         41.89         63.70        33.91 o                         
   0   6  13       2879.48       3003.82       111.57 o                         
   1   6  13        598.48        586.01        60.10 o                         
   2   6  13       2610.30       2798.61       110.57 o                         
   3   6  13        531.62        579.54        57.35 o                         
   4   6  13       2323.06       2149.08        85.41 o                         
   5   6  13        124.47         67.98        41.09 o                         
   6   6  13       5573.93       5747.92       173.82 o                         
   7   6  13        241.73        122.87        87.03 o                         
  -7   7  13        479.90        394.04        87.74 o                         
  -6   7  13       5456.62       5438.09       240.39 o                         
  -5   7  13       5427.48       5566.46       162.78 o                         
  -4   7  13       1541.97       1544.70        74.79 o                         
  -3   7  13        872.28        778.97        50.58 o                         
  -2   7  13       9689.78       9571.67       204.24 o                         
  -1   7  13       4872.50       4915.96       135.24 o                         
   0   7  13       3456.24       3435.54       160.57 o                         
   1   7  13         38.21         32.11        39.51 o                         
   2   7  13       2214.56       2215.82       100.69 o                         
   3   7  13       1386.07       1474.09        95.88 o                         
   4   7  13       3778.97       4041.50       183.94 o                         
   5   7  13        700.88        799.92        63.62 o                         
   6   7  13        555.22        509.65        73.31 o                         
  -7   8  13       2226.66       2295.09       156.47 o                         
  -6   8  13        455.58        364.67        82.87 o                         
  -5   8  13        142.63        121.05        53.48 o                         
  -4   8  13       5109.92       5173.28       135.68 o                         
  -3   8  13      11325.79      11433.25       240.39 o                         
  -2   8  13       2054.06       2093.57        91.31 o                         
  -1   8  13        165.87        168.98        50.92 o                         
   0   8  13       3690.96       3442.62       111.99 o                         
   1   8  13       8863.11       9212.08       245.75 o                         
   2   8  13       2438.95       2233.70       105.40 o                         
   3   8  13        542.49        607.53        92.73 o                         
   4   8  13        996.63       1013.86       109.85 o                         
   5   8  13       2552.79       2608.26       158.43 o                         
   6   8  13       1265.56       1445.66       190.45 o                         
  -7   9  13        342.81        378.74       204.24 o                         
  -6   9  13        195.58        140.17        80.81 o                         
  -5   9  13       5342.27       5421.46       271.54 o                         
  -4   9  13        538.76        506.44        49.74 o                         
  -3   9  13        258.01        283.43        50.36 o                         
  -2   9  13       1691.83       1569.62        74.17 o                         
  -1   9  13      17650.02      17690.02       382.02 o                         
   0   9  13       1622.20       1685.31        93.40 o                         
   1   9  13        129.09        132.30        47.98 o                         
   2   9  13        321.86        276.55        54.98 o                         
   3   9  13       5507.55       5665.06       215.33 o                         
   4   9  13         27.55          0.41        50.58 o                         
   5   9  13        817.09        793.55        97.12 o                         
   6   9  13        281.16        395.62       142.78 o                         
  -6  10  13          1.73         24.06        81.65 o                         
  -5  10  13        170.02         88.62        57.27 o                         
  -4  10  13         13.62          3.42        58.95 o                         
  -3  10  13      13489.11      13121.10       275.06 o                         
  -2  10  13        686.89        612.95        51.80 o                         
  -1  10  13         33.57        -42.92        42.92 o                         
   0  10  13        146.95        137.11        43.29 o                         
   1  10  13       5702.56       5459.30       172.65 o                         
   2  10  13        119.45         99.76        51.23 o                         
   3  10  13         90.77         18.42        51.79 o                         
   4  10  13        290.65        394.35        63.81 o                         
   5  10  13       4296.38       4445.45       208.74 o                         
  -5  11  13       6475.15       6190.61       275.86 o                         
  -4  11  13        122.43        191.30        61.26 o                         
  -3  11  13        140.64         98.86        45.02 o                         
  -2  11  13       1096.39       1092.96        70.29 o                         
  -1  11  13       7620.15       7500.50       238.51 o                         
   0  11  13        161.28        147.82        46.48 o                         
   1  11  13          1.12         -2.70        73.63 o                         
   2  11  13         13.47        -50.37        50.37 o                         
   3  11  13       1808.12       1730.20       107.25 o                         
   4  11  13        648.52        758.97        94.16 o                         
  -4  12  13       2062.48       2081.80       137.62 o                         
  -3  12  13       7168.32       7384.67       195.82 o                         
  -2  12  13       1978.00       2087.03        94.65 o                         
  -1  12  13        225.29        213.63        50.94 o                         
   0  12  13        285.90        294.14        54.74 o                         
   1  12  13       1849.02       1953.47       108.15 o                         
   2  12  13        556.32        493.65        68.01 o                         
   3  12  13         14.99        -43.67        56.38 o                         
  -3  13  13        448.01        442.63        63.77 o                         
  -2  13  13       2475.60       2312.36       137.57 o                         
  -1  13  13       3074.84       3109.39       123.54 o                         
   0  13  13       2828.00       2864.80       145.94 o                         
   1  13  13        236.32        279.25        67.80 o                         
   2  13  13        739.23        575.96        79.43 o                         
  -8   0  14        993.72        912.23       143.66 o                         
  -6   0  14      15999.56      16728.69       635.43 o                         
  -4   0  14          1.66        -42.38        42.38 o                         
  -2   0  14      11870.50      10910.07       777.00 o                         
   0   0  14       3065.20       3065.27       131.77 o                         
   2   0  14       8445.40       8657.85       265.97 o                         
   4   0  14       1137.23       1035.24        85.75 o                         
   6   0  14       2815.89       2859.84       204.39 o                         
  -8   1  14       9293.56       9887.39       291.84 o                         
  -7   1  14        320.58        231.16        69.85 o                         
  -6   1  14        271.31        291.00        72.56 o                         
  -5   1  14        219.52        214.54        57.72 o                         
  -4   1  14       7624.90       7712.15       157.53 o                         
  -3   1  14        438.94        451.59        40.80 o                         
  -2   1  14        493.57        478.73        34.99 o                         
  -1   1  14        318.93        328.57        61.84 o                         
   0   1  14      15613.73      16995.29       510.53 o                         
   1   1  14       1849.07       1818.13        72.24 o                         
   2   1  14       2877.31       2693.00        87.12 o                         
   3   1  14        146.79        154.09        36.84 o                         
   4   1  14       3359.34       3307.00       125.04 o                         
   5   1  14        270.47        179.06        41.02 o                         
   6   1  14       1034.26       1199.90       109.30 o                         
   7   1  14        347.89        471.46        81.43 o                         
  -8   2  14        155.28        197.94        77.96 o                         
  -7   2  14       1785.49       2017.14       130.80 o                         
  -6   2  14       3640.76       3963.56       154.08 o                         
  -5   2  14        990.43       1114.39        66.18 o                         
  -4   2  14          8.51        -32.92        37.08 o                         
  -3   2  14        409.81        347.93        40.17 o                         
  -2   2  14       5513.29       5610.37       286.74 o                         
  -1   2  14       3953.95       4078.68       109.83 o                         
   0   2  14       1772.08       1813.75        77.83 o                         
   1   2  14       1854.91       1684.52        78.22 o                         
   2   2  14      11697.50      11523.30       237.59 o                         
   3   2  14       4166.72       4192.89       115.25 o                         
   4   2  14        985.11       1061.35        63.76 o                         
   5   2  14        292.72        233.31        47.99 o                         
   6   2  14        914.16        801.03        85.10 o                         
   7   2  14       1180.20       1211.49       105.76 o                         
  -8   3  14       1585.25       1824.37       168.30 o                         
  -7   3  14       2206.45       2374.55       145.85 o                         
  -6   3  14        229.37        215.35        57.98 o                         
  -5   3  14        890.64        928.69        62.92 o                         
  -4   3  14       1192.12       1263.84        60.58 o                         
  -3   3  14       1889.00       1911.63        86.75 o                         
  -2   3  14       2166.27       2130.45       129.35 o                         
  -1   3  14       5815.70       5919.55       155.58 o                         
   0   3  14       4537.83       4886.23       143.15 o                         
   1   3  14      13375.56      13643.35       272.82 o                         
   2   3  14        215.61        222.33        36.74 o                         
   3   3  14        505.89        511.31        47.30 o                         
   4   3  14       4608.81       4548.68       123.48 o                         
   5   3  14       4377.64       4582.36       128.44 o                         
   6   3  14         79.51        100.06        53.98 o                         
   7   3  14         82.73        136.76        76.34 o                         
  -8   4  14        688.71        742.23       115.35 o                         
  -7   4  14       3127.62       3447.33       162.75 o                         
  -6   4  14        146.79         81.69        68.62 o                         
  -5   4  14       4542.16       4839.92       145.65 o                         
  -4   4  14        327.28        414.81        40.50 o                         
  -3   4  14       4835.95       4658.46       110.61 o                         
  -2   4  14        316.89        266.32        36.51 o                         
  -1   4  14       8573.28       9100.69       241.69 o                         
   0   4  14       2287.78       2215.81        87.68 o                         
   1   4  14       3796.63       3783.59       125.46 o                         
   2   4  14       1884.32       1916.89        76.74 o                         
   3   4  14      12222.92      12547.26       259.12 o                         
   4   4  14       1293.84       1523.57       120.29 o                         
   5   4  14        137.81        131.10        43.40 o                         
   6   4  14        705.13        649.72        67.71 o                         
   7   4  14       2684.82       2975.14       163.75 o                         
  -8   5  14         14.17        111.32        87.50 o                         
  -7   5  14       2890.13       2828.79       158.13 o                         
  -6   5  14        541.45        608.79        84.81 o                         
  -5   5  14       6827.95       7013.48       188.34 o                         
  -4   5  14        141.42        137.36        48.56 o                         
  -3   5  14      11698.51      11479.74       363.28 o                         
  -2   5  14       2498.54       2488.15        83.01 o                         
  -1   5  14       4631.55       4508.08       144.69 o                         
   0   5  14        164.78         72.66        37.20 o                         
   1   5  14       9046.14       8973.37       214.15 o                         
   2   5  14        460.68        482.67        49.32 o                         
   3   5  14        949.22       1048.39        90.41 o                         
   4   5  14        409.45        399.39        46.93 o                         
   5   5  14       6029.85       6326.07       160.25 o                         
   6   5  14        332.93        369.73        62.35 o                         
   7   5  14        225.89        248.86        96.17 o                         
  -7   6  14       5142.40       5547.58       208.39 o                         
  -6   6  14       1476.20       1499.59       129.33 o                         
  -5   6  14       7170.42       7198.14       193.18 o                         
  -4   6  14         21.17         19.06        54.98 o                         
  -3   6  14       6886.29       6706.76       205.13 o                         
  -2   6  14       1793.36       1739.29        95.33 o                         
  -1   6  14       9141.82       9104.09       215.33 o                         
   0   6  14         44.61         51.46        50.95 o                         
   1   6  14       1007.77        877.95        68.59 o                         
   2   6  14        348.73        297.79        50.40 o                         
   3   6  14       4969.49       4724.17       156.83 o                         
   4   6  14        688.66        579.48        87.12 o                         
   5   6  14        824.28        874.38        75.05 o                         
   6   6  14        470.24        646.74        69.75 o                         
  -7   7  14       1345.39       1356.68       138.53 o                         
  -6   7  14         61.84        -12.04        75.29 o                         
  -5   7  14       3972.18       3871.34       136.26 o                         
  -4   7  14       3847.62       3704.27       112.71 o                         
  -3   7  14       5252.06       5149.09       133.96 o                         
  -2   7  14          8.58        -36.90        36.90 o                         
  -1   7  14       2454.47       2488.51       131.09 o                         
   0   7  14       3025.45       2963.03       117.24 o                         
   1   7  14       3776.38       3931.06       136.09 o                         
   2   7  14       1046.97       1238.01        83.75 o                         
   3   7  14        817.98        800.30        81.80 o                         
   4   7  14       1948.73       2070.45       119.77 o                         
   5   7  14       3710.12       3536.43       133.85 o                         
   6   7  14        200.32        353.22        74.78 o                         
  -7   8  14        842.67        763.57       105.01 o                         
  -6   8  14       3357.82       3403.93       172.27 o                         
  -5   8  14        530.69        532.19        73.44 o                         
  -4   8  14          2.19        -37.43        37.43 o                         
  -3   8  14       1297.38       1216.20        65.33 o                         
  -2   8  14       4877.56       4768.64       166.53 o                         
  -1   8  14       2171.41       2263.33        92.92 o                         
   0   8  14        338.43        310.25        81.00 o                         
   1   8  14       1277.10       1406.19       134.52 o                         
   2   8  14       5553.72       5797.14       219.24 o                         
   3   8  14       2111.17       2091.40       109.46 o                         
   4   8  14       1555.86       1869.59       159.96 o                         
   5   8  14        128.54         60.33        75.01 o                         
   6   8  14       2040.02       2136.87       157.63 o                         
  -6   9  14         58.60         88.97        88.80 o                         
  -5   9  14        662.72        558.45        70.25 o                         
  -4   9  14       5514.60       5255.43       162.83 o                         
  -3   9  14        582.70        584.36        52.32 o                         
  -2   9  14          9.68         20.93        42.50 o                         
  -1   9  14         17.29        -20.45        40.71 o                         
   0   9  14       5957.59       5618.39       176.60 o                         
   1   9  14        192.02        191.85        52.83 o                         
   2   9  14       1440.25       1554.11        99.72 o                         
   3   9  14       1152.68       1059.78        86.32 o                         
   4   9  14       5134.88       5458.42       218.64 o                         
   5   9  14        693.98        758.22       100.43 o                         
  -5  10  14        153.90        173.72        63.93 o                         
  -4  10  14        226.12        135.10        54.64 o                         
  -3  10  14         43.80        -30.36        41.75 o                         
  -2  10  14       6515.65       6651.07       180.05 o                         
  -1  10  14         62.78        -27.01        43.59 o                         
   0  10  14        399.63        447.60        60.07 o                         
   1  10  14         12.56          2.91        49.91 o                         
   2  10  14       3992.28       4029.63       164.00 o                         
   3  10  14         27.25         50.25        57.11 o                         
   4  10  14       2028.04       2068.09       121.17 o                         
  -5  11  14        273.49        243.07        67.45 o                         
  -4  11  14      10308.73      10137.42       277.56 o                         
  -3  11  14       1018.38       1079.69        71.89 o                         
  -2  11  14         97.99        208.88        62.39 o                         
  -1  11  14         59.45        -10.29        49.54 o                         
   0  11  14       2090.60       1969.90       109.49 o                         
   1  11  14         59.26         78.93        54.18 o                         
   2  11  14        288.14        204.59        61.04 o                         
   3  11  14         14.53         55.32        59.53 o                         
   4  11  14       2972.93       3130.63       144.67 o                         
  -4  12  14        181.11        234.54        67.24 o                         
  -3  12  14        464.73        470.00        87.36 o                         
  -2  12  14       4443.59       4219.36       141.70 o                         
  -1  12  14       1932.29       1846.25       162.63 o                         
   0  12  14         34.67         12.73        83.29 o                         
   1  12  14         37.34        -33.42        53.96 o                         
   2  12  14        950.38        835.72        80.05 o                         
   3  12  14        202.27         79.39        62.75 o                         
  -2  13  14        442.15        389.85        62.91 o                         
  -1  13  14        238.83        151.01        60.76 o                         
   0  13  14       1391.37       1282.58       187.72 o                         
   1  13  14       1233.62       1234.93       146.54 o                         
  -7   0  15       1193.17       1330.17       209.20 o                         
  -5   0  15      10895.96      11349.99       428.68 o                         
  -3   0  15       2618.22       2585.64       119.85 o                         
  -1   0  15      23713.23      25435.02       922.68 o                         
   1   0  15       5264.03       5217.47       185.27 o                         
   3   0  15       2673.49       2654.23       130.81 o                         
   5   0  15       1141.14       1158.16        99.50 o                         
   7   0  15       1362.20       1014.33       179.35 o                         
  -8   1  15        478.23        400.98        88.34 o                         
  -7   1  15       5120.79       5647.72       199.06 o                         
  -6   1  15        265.60        375.69        73.96 o                         
  -5   1  15       1621.88       1654.86       110.12 o                         
  -4   1  15        341.49        373.62        39.38 o                         
  -3   1  15      18824.46      19327.30       400.53 o                         
  -2   1  15       3699.02       3385.53       137.27 o                         
  -1   1  15       2927.60       3223.59       162.40 o                         
   0   1  15       1016.44       1117.25       108.60 o                         
   1   1  15      12421.56      11920.77       245.48 o                         
   2   1  15       1079.67        941.97        59.09 o                         
   3   1  15       2245.43       2147.83        85.15 o                         
   4   1  15        125.88         72.25        40.36 o                         
   5   1  15       1492.37       1536.94        80.49 o                         
   6   1  15        364.41        313.22        77.56 o                         
   7   1  15       2632.32       3022.47       165.55 o                         
  -8   2  15       1001.71        901.38       101.46 o                         
  -7   2  15        272.23        257.13        75.39 o                         
  -6   2  15        797.49        867.11        87.68 o                         
  -5   2  15       4994.43       5056.01       140.83 o                         
  -4   2  15       2051.50       2142.32        89.91 o                         
  -3   2  15        717.79        601.61        93.94 o                         
  -2   2  15        403.97        339.31        48.76 o                         
  -1   2  15      19279.46      20495.34       433.55 o                         
   0   2  15      11101.40      11673.29       318.62 o                         
   1   2  15       2134.17       2268.81        81.56 o                         
   2   2  15        288.96        214.17        37.48 o                         
   3   2  15       5017.29       4915.08       130.04 o                         
   4   2  15       2195.13       2190.67        90.15 o                         
   5   2  15       2291.36       2337.40        93.86 o                         
   6   2  15         92.86         82.02        69.04 o                         
   7   2  15        410.64        476.82        86.90 o                         
  -8   3  15       2197.13       2717.89       191.95 o                         
  -7   3  15       3019.50       3434.96       190.11 o                         
  -6   3  15       2652.86       2904.50       129.34 o                         
  -5   3  15        317.07        232.94        46.75 o                         
  -4   3  15       1190.08       1298.41        78.88 o                         
  -3   3  15       4487.24       4570.93       163.06 o                         
  -2   3  15       6542.24       6222.50       181.37 o                         
  -1   3  15       1283.19       1123.45        73.99 o                         
   0   3  15        952.52        906.83        63.68 o                         
   1   3  15       9420.41       9360.59       200.99 o                         
   2   3  15      13173.91      12918.20       265.43 o                         
   3   3  15       1055.50       1079.75        72.58 o                         
   4   3  15         35.24         19.08        39.55 o                         
   5   3  15        508.97        542.38        53.42 o                         
   6   3  15       2819.63       3142.51       142.63 o                         
   7   3  15        908.60        815.24       147.91 o                         
  -7   4  15        408.43        575.16        91.44 o                         
  -6   4  15       1841.15       2049.59       136.58 o                         
  -5   4  15       1858.17       1983.95       130.55 o                         
  -4   4  15       4816.90       4856.99       128.36 o                         
  -3   4  15       2797.73       2619.64       131.12 o                         
  -2   4  15       2488.67       2281.53       134.78 o                         
  -1   4  15       1583.26       1485.38        79.50 o                         
   0   4  15      13511.30      13855.08       478.45 o                         
   1   4  15        172.84        116.47        39.99 o                         
   2   4  15         78.43         58.27        36.41 o                         
   3   4  15        819.59        795.81        53.85 o                         
   4   4  15       5782.80       5711.02       148.45 o                         
   5   4  15         86.27        103.10        58.08 o                         
   6   4  15        143.58        121.84        57.48 o                         
  -7   5  15          2.58        -39.71        75.15 o                         
  -6   5  15       6737.11       7180.96       236.11 o                         
  -5   5  15         16.68        -48.97        48.97 o                         
  -4   5  15       2089.82       2081.19        85.47 o                         
  -3   5  15        161.90         72.82        37.70 o                         
  -2   5  15      11442.50      10948.17       349.70 o                         
  -1   5  15       1204.13       1176.70        84.69 o                         
   0   5  15        689.76        549.93        55.41 o                         
   1   5  15         15.61        -17.07        42.28 o                         
   2   5  15       4711.71       4491.65       135.73 o                         
   3   5  15        547.11        570.02        56.47 o                         
   4   5  15         42.15         -6.83        40.51 o                         
   5   5  15          0.75        -34.51        43.86 o                         
   6   5  15       4702.16       4754.14       164.07 o                         
  -7   6  15        212.13        186.46        86.71 o                         
  -6   6  15       2542.72       2756.42       156.13 o                         
  -5   6  15        915.74        864.17        78.60 o                         
  -4   6  15       9952.30      10040.82       392.23 o                         
  -3   6  15          6.41         19.19        37.13 o                         
  -2   6  15        881.49        875.70        71.69 o                         
  -1   6  15        413.87        390.36        53.43 o                         
   0   6  15       5723.39       5559.57       220.64 o                         
   1   6  15       1262.56       1397.02        89.22 o                         
   2   6  15        390.43        428.97        64.97 o                         
   3   6  15         11.49         28.31        48.33 o                         
   4   6  15       3725.62       3755.00       144.22 o                         
   5   6  15        226.73        292.40        79.42 o                         
   6   6  15        233.92        289.93        71.32 o                         
  -7   7  15       2598.09       2915.55       199.14 o                         
  -6   7  15       3223.14       3335.08       170.55 o                         
  -5   7  15         54.95         19.74        54.01 o                         
  -4   7  15       1309.76       1289.54        74.83 o                         
  -3   7  15       3297.13       3214.31       134.26 o                         
  -2   7  15       5606.55       5400.29       151.43 o                         
  -1   7  15       2206.79       2207.43       104.69 o                         
   0   7  15       1689.88       1703.17        96.70 o                         
   1   7  15        326.46        352.74        63.82 o                         
   2   7  15       4053.51       4121.96       146.00 o                         
   3   7  15       1508.19       1481.54        96.66 o                         
   4   7  15          3.73        -58.16        64.97 o                         
   5   7  15       1401.55       1455.47       135.92 o                         
  -6   8  15        562.79        448.67        93.88 o                         
  -5   8  15       4922.44       4823.45       243.60 o                         
  -4   8  15       2448.30       2463.21       104.39 o                         
  -3   8  15        449.02        490.14        55.53 o                         
  -2   8  15        471.47        386.52        52.14 o                         
  -1   8  15       3017.28       3063.23       126.19 o                         
   0   8  15       2093.13       2051.15       106.91 o                         
   1   8  15       2830.69       3170.91       235.39 o                         
   2   8  15       1233.55       1186.46        93.85 o                         
   3   8  15       2854.30       2894.05       129.98 o                         
   4   8  15       3468.70       3539.14       146.89 o                         
   5   8  15       2101.55       2356.05       160.79 o                         
  -6   9  15        354.07        507.65       108.37 o                         
  -5   9  15        462.70        422.56        73.39 o                         
  -4   9  15         16.55        -53.95        53.95 o                         
  -3   9  15       4516.27       4501.08       141.96 o                         
  -2   9  15        712.51        650.25        86.42 o                         
  -1   9  15        598.13        658.54       114.77 o                         
   0   9  15         53.97         59.14        50.36 o                         
   1   9  15       4136.90       4116.12       150.95 o                         
   2   9  15       1074.96        932.42        80.94 o                         
   3   9  15       4105.99       4396.35       234.95 o                         
   4   9  15        126.20         70.83        61.54 o                         
  -5  10  15       7588.10       7736.32       231.38 o                         
  -4  10  15         87.99         84.01        61.10 o                         
  -3  10  15       1002.59        907.43        75.29 o                         
  -2  10  15        395.08        406.65        56.14 o                         
  -1  10  15       1985.06       1845.48       107.90 o                         
   0  10  15          2.90        -49.54        49.54 o                         
   1  10  15       1359.92       1379.21        96.31 o                         
   2  10  15          4.52        -53.02        70.98 o                         
   3  10  15       3865.06       4051.09       212.08 o                         
   4  10  15         51.97         63.67        64.14 o                         
  -4  11  15         22.00        125.19        63.83 o                         
  -3  11  15       5471.17       5301.04       180.69 o                         
  -2  11  15        307.53        320.61        57.77 o                         
  -1  11  15        702.43        721.85        72.05 o                         
   0  11  15        129.49        -26.62        54.74 o                         
   1  11  15        993.69        967.88        80.67 o                         
   2  11  15        783.40        885.51        81.60 o                         
   3  11  15       1373.51       1571.11       113.40 o                         
  -3  12  15        199.51        158.11        67.08 o                         
  -2  12  15         18.91         19.30        55.34 o                         
  -1  12  15       1726.70       1833.69       123.16 o                         
   0  12  15       1495.61       1432.15       104.46 o                         
   1  12  15        292.94        253.45        64.09 o                         
   2  12  15          1.46          0.04        59.52 o                         
  -6   0  16        541.69        483.25       110.50 o                         
  -4   0  16      11596.39      12041.73       403.66 o                         
  -2   0  16       8478.27       8354.46       270.83 o                         
   0   0  16       9036.93       9502.29       625.57 o                         
   2   0  16       1226.37       1382.74       105.55 o                         
   4   0  16        684.02        683.61        87.75 o                         
   6   0  16       3741.59       4129.43       261.28 o                         
  -7   1  16        468.42        436.53        85.44 o                         
  -6   1  16       3601.47       4145.52       197.09 o                         
  -5   1  16        516.75        549.41        73.51 o                         
  -4   1  16       3100.96       3034.65        97.57 o                         
  -3   1  16         31.62         -2.10        39.98 o                         
  -2   1  16      13303.94      13042.97       296.86 o                         
  -1   1  16       1773.06       1879.96        88.96 o                         
   0   1  16       4022.16       4340.38       138.63 o                         
   1   1  16        216.48        262.69        40.60 o                         
   2   1  16       2339.25       2288.92        81.29 o                         
   3   1  16        180.66        226.03        43.59 o                         
   4   1  16       2323.14       2162.24        92.53 o                         
   5   1  16        133.18         82.34        44.07 o                         
   6   1  16        782.52        936.64       129.31 o                         
  -7   2  16       1403.85       1698.81       132.79 o                         
  -6   2  16       1014.12       1179.23       117.89 o                         
  -5   2  16        863.17        886.94        96.42 o                         
  -4   2  16       2298.28       2431.18       114.12 o                         
  -3   2  16       3474.33       3351.03       321.56 o                         
  -2   2  16       2414.00       2418.73        99.43 o                         
  -1   2  16         79.78        109.47        43.80 o                         
   0   2  16       7092.58       7462.03       282.24 o                         
   1   2  16       3455.40       3597.18       171.07 o                         
   2   2  16       2349.97       2475.53        91.16 o                         
   3   2  16          9.62        -18.10        39.59 o                         
   4   2  16       1074.84       1131.73        72.11 o                         
   5   2  16       1897.82       1793.48        90.54 o                         
   6   2  16       3387.53       3973.81       182.83 o                         
  -7   3  16        270.27        141.97        93.73 o                         
  -6   3  16        421.41        441.17       101.18 o                         
  -5   3  16       2487.89       2633.53       108.57 o                         
  -4   3  16        937.10        891.85        66.51 o                         
  -3   3  16        971.69        980.83       121.45 o                         
  -2   3  16       1476.08       1529.11        80.82 o                         
  -1   3  16       9464.83       9893.74       280.98 o                         
   0   3  16       1129.84       1050.02        87.10 o                         
   1   3  16        153.60        199.82        45.06 o                         
   2   3  16       2652.49       2653.50        93.62 o                         
   3   3  16       5683.64       5751.29       138.29 o                         
   4   3  16       1848.57       1847.67        88.65 o                         
   5   3  16         49.22        144.91        47.19 o                         
   6   3  16        165.97        249.89        94.16 o                         
  -7   4  16       4939.36       5360.68       240.12 o                         
  -6   4  16          9.02         10.47        73.52 o                         
  -5   4  16        976.50        913.76        74.08 o                         
  -4   4  16         54.55          9.93        53.35 o                         
  -3   4  16       8028.60       7406.13       473.41 o                         
  -2   4  16        392.77        268.49        53.25 o                         
  -1   4  16        159.09         79.07        45.83 o                         
   0   4  16        451.00        430.68        53.30 o                         
   1   4  16      10365.61      10579.63       438.16 o                         
   2   4  16        241.55        243.47        61.31 o                         
   3   4  16         43.40        -34.31        40.66 o                         
   4   4  16        353.80        420.12        51.81 o                         
   5   4  16       4811.42       5184.76       180.86 o                         
   6   4  16        221.40        264.46        68.04 o                         
  -7   5  16       1342.49       1213.85       113.73 o                         
  -6   5  16          0.14         28.48        77.77 o                         
  -5   5  16       9284.29       9035.68       479.26 o                         
  -4   5  16        184.36        130.96        50.12 o                         
  -3   5  16       1289.20       1229.75       147.74 o                         
  -2   5  16        348.74        322.96        55.24 o                         
  -1   5  16      11147.62      11619.81       300.92 o                         
   0   5  16        503.91        528.28        58.01 o                         
   1   5  16         69.78         43.45        46.64 o                         
   2   5  16        342.89        376.49        57.26 o                         
   3   5  16       5995.48       5983.96       174.55 o                         
   4   5  16          7.26        -32.17        68.65 o                         
   5   5  16         14.92        111.55        48.55 o                         
   6   5  16         29.53        -73.58        74.18 o                         
  -6   6  16         14.29        -26.91        78.73 o                         
  -5   6  16       1371.57       1233.28       158.21 o                         
  -4   6  16       1304.20       1331.87        76.62 o                         
  -3   6  16      10614.46      10279.05       271.50 o                         
  -2   6  16        912.05        933.44        80.33 o                         
  -1   6  16        142.93        133.45        50.55 o                         
   0   6  16         42.60         13.13        47.58 o                         
   1   6  16       7219.74       7341.66       291.59 o                         
   2   6  16       1085.64       1107.00        85.10 o                         
   3   6  16          3.51        -15.24        52.07 o                         
   4   6  16        360.25        343.14        63.53 o                         
   5   6  16       2791.47       2830.02       136.20 o                         
  -6   7  16       2130.24       2152.41       150.39 o                         
  -5   7  16       5862.69       5818.88       338.03 o                         
  -4   7  16        220.15        234.23        61.08 o                         
  -3   7  16         92.24        114.70        47.13 o                         
  -2   7  16        703.17        748.29       161.89 o                         
  -1   7  16       4180.23       4239.89       150.93 o                         
   0   7  16       4376.34       4509.53       217.30 o                         
   1   7  16        518.78        473.32        61.38 o                         
   2   7  16        288.93        262.28        57.71 o                         
   3   7  16       5260.46       5327.83       194.88 o                         
   4   7  16        818.97       1024.74        88.41 o                         
   5   7  16        245.41        309.72        83.29 o                         
  -6   8  16        213.92        -24.26       108.07 o                         
  -5   8  16         23.26         46.39        80.58 o                         
  -4   8  16       1921.18       1592.25       110.36 o                         
  -3   8  16       1432.22       1190.92        84.91 o                         
  -2   8  16       1276.44       1199.06        87.69 o                         
  -1   8  16        357.97        391.10        60.77 o                         
   0   8  16       1125.29       1229.74       108.05 o                         
   1   8  16       3396.39       3446.72       139.21 o                         
   2   8  16       5480.59       5893.31       191.93 o                         
   3   8  16          7.60          3.35        55.44 o                         
   4   8  16       1883.61       1976.64       205.78 o                         
  -5   9  16        264.63        177.08        76.80 o                         
  -4   9  16        577.96        561.05        91.87 o                         
  -3   9  16         28.11         -6.95        48.06 o                         
  -2   9  16       1616.65       1424.30       106.73 o                         
  -1   9  16        560.89        579.09        67.94 o                         
   0   9  16       2638.61       2784.07       128.38 o                         
   1   9  16        157.90         76.10        57.06 o                         
   2   9  16       3668.99       3595.40       153.06 o                         
   3   9  16        847.96        894.59       153.75 o                         
   4   9  16       5266.77       6160.56       296.13 o                         
  -4  10  16       3564.10       3605.02       188.15 o                         
  -3  10  16          0.75        -49.55        49.55 o                         
  -2  10  16       1307.90       1218.29        94.63 o                         
  -1  10  16         63.44        -10.48        52.95 o                         
   0  10  16       3043.05       2884.15       130.93 o                         
   1  10  16         18.01        -35.03        54.01 o                         
   2  10  16       3554.74       3833.50       155.65 o                         
   3  10  16         71.65         -3.85        89.90 o                         
  -3  11  16          1.40        -51.38        51.38 o                         
  -2  11  16       2998.03       2737.61       145.08 o                         
  -1  11  16        325.00        255.45        64.43 o                         
   0  11  16       1618.31       1657.32       121.07 o                         
   1  11  16          8.25        -26.50        58.69 o                         
   2  11  16       1510.76       1542.69       110.11 o                         
  -1  12  16          1.91        -87.25       174.50 o                         
  -7   0  17       2827.53       2782.70       244.79 o                         
  -5   0  17       6375.12       7022.26       317.03 o                         
  -3   0  17      10684.86      10047.09       383.80 o                         
  -1   0  17       9956.35      10974.45       530.38 o                         
   1   0  17        300.62        168.57        59.73 o                         
   3   0  17       1545.17       1408.70       167.55 o                         
   5   0  17         88.41        107.54        70.86 o                         
  -7   1  17       2932.30       3254.46       231.20 o                         
  -6   1  17        265.40        226.83        77.40 o                         
  -5   1  17       6002.82       6356.70       211.51 o                         
  -4   1  17       1483.04       1604.19       216.06 o                         
  -3   1  17       7752.69       7088.01       208.13 o                         
  -2   1  17        357.46        359.67        52.26 o                         
  -1   1  17       3730.20       3813.58       136.31 o                         
   0   1  17        562.05        545.21        50.22 o                         
   1   1  17       2634.08       2702.30       111.01 o                         
   2   1  17        843.50        842.81        60.51 o                         
   3   1  17        340.04        380.60        56.02 o                         
   4   1  17        302.21        327.95        51.76 o                         
   5   1  17       3862.22       3984.05       129.93 o                         
   6   1  17          6.28        165.00        83.76 o                         
  -7   2  17       1965.09       2507.73       287.28 o                         
  -6   2  17       1796.05       1936.52       139.96 o                         
  -5   2  17       3399.40       3739.80       352.87 o                         
  -4   2  17        237.20        223.81        52.56 o                         
  -3   2  17       4099.85       3845.24       250.35 o                         
  -2   2  17       3492.26       3191.70       140.41 o                         
  -1   2  17       2173.85       2318.53       129.81 o                         
   0   2  17       2510.68       2550.17       126.46 o                         
   1   2  17       2178.53       2094.94        94.74 o                         
   2   2  17       1356.97       1390.30        73.14 o                         
   3   2  17       2493.18       2631.92       104.60 o                         
   4   2  17        169.62        212.55        50.52 o                         
   5   2  17         68.07         49.15        48.82 o                         
   6   2  17       1653.20       1838.29       146.96 o                         
  -7   3  17        878.35       1027.65       124.00 o                         
  -6   3  17        151.18        275.78        94.78 o                         
  -5   3  17       1840.39       1827.92       195.40 o                         
  -4   3  17       5018.72       4882.75       152.61 o                         
  -3   3  17       2222.20       2196.64       139.62 o                         
  -2   3  17        242.36        154.64        67.82 o                         
  -1   3  17       2173.98       2158.99       112.81 o                         
   0   3  17       2982.47       3166.77       114.59 o                         
   1   3  17        690.18        622.47        56.12 o                         
   2   3  17        434.32        561.14        58.22 o                         
   3   3  17        219.61        164.69        46.05 o                         
   4   3  17       4608.99       4525.64       136.20 o                         
   5   3  17       2342.07       2399.85       139.08 o                         
  -7   4  17        953.93       1042.82       263.73 o                         
  -6   4  17       4691.23       4690.43       334.77 o                         
  -5   4  17        868.84        782.74       129.21 o                         
  -4   4  17         15.94        -17.61        45.44 o                         
  -3   4  17        891.69        645.80        74.13 o                         
  -2   4  17       8066.91       8066.87       231.40 o                         
  -1   4  17        619.11        594.33        78.71 o                         
   0   4  17        271.55        396.59        52.58 o                         
   1   4  17         63.85         59.22        44.78 o                         
   2   4  17       4045.22       4175.79       135.73 o                         
   3   4  17        396.16        421.34        74.06 o                         
   4   4  17       1046.49       1230.28        78.34 o                         
   5   4  17         11.79         32.23        50.47 o                         
  -6   5  17          9.59        -78.85        78.85 o                         
  -5   5  17         20.12        -51.60        55.06 o                         
  -4   5  17      10465.11      10154.26       523.99 o                         
  -3   5  17          3.60        -67.55        67.55 o                         
  -2   5  17        243.76        314.46        58.35 o                         
  -1   5  17        260.64        198.07        53.56 o                         
   0   5  17       6803.11       7028.43       352.84 o                         
   1   5  17          0.97         37.08        48.04 o                         
   2   5  17        800.28        850.48       102.52 o                         
   3   5  17        436.84        284.01        79.12 o                         
   4   5  17       2300.23       2252.97       123.21 o                         
   5   5  17          1.89        -54.54        54.54 o                         
  -6   6  17       4913.80       4864.46       357.70 o                         
  -5   6  17         17.43        -49.56        73.76 o                         
  -4   6  17        133.76        112.91        51.70 o                         
  -3   6  17        205.37        172.25        56.86 o                         
  -2   6  17      10102.65      10256.16       280.84 o                         
  -1   6  17       2446.69       2451.81       118.03 o                         
   0   6  17         72.11         76.60        51.07 o                         
   1   6  17          3.21        -27.30        51.58 o                         
   2   6  17       3006.75       3016.84       164.26 o                         
   3   6  17        227.80        216.50        61.73 o                         
   4   6  17       1138.97       1229.25       118.18 o                         
   5   6  17        123.40        249.18        67.48 o                         
  -6   7  17        212.08       -140.79       216.14 o                         
  -5   7  17       1307.08       1288.01       225.22 o                         
  -4   7  17       2951.43       2548.27       296.61 o                         
  -3   7  17       1541.80       1540.35       114.20 o                         
  -2   7  17        255.04        148.01        55.40 o                         
  -1   7  17        178.51        161.40        57.35 o                         
   0   7  17       5338.33       5190.66       175.12 o                         
   1   7  17       3677.34       3600.51       144.77 o                         
   2   7  17        275.29        268.28        62.28 o                         
   3   7  17        180.68        110.34        59.59 o                         
   4   7  17       1822.65       1595.29       127.08 o                         
  -5   8  17        418.62        241.63       123.36 o                         
  -4   8  17         24.99        -15.71        70.98 o                         
  -3   8  17        597.38        580.80        80.42 o                         
  -2   8  17        665.79        646.66        70.28 o                         
  -1   8  17       3200.29       3196.07       137.46 o                         
   0   8  17        362.49        307.12        60.91 o                         
   1   8  17        797.08        739.35        74.41 o                         
   2   8  17       3317.38       3420.17       252.13 o                         
   3   8  17       3466.51       3772.61       330.69 o                         
   4   8  17        574.11        500.16       110.19 o                         
  -4   9  17        343.15        275.05        80.81 o                         
  -3   9  17        794.54        672.09        85.00 o                         
  -2   9  17         16.09        -23.89        62.71 o                         
  -1   9  17        801.51        915.90       108.73 o                         
   0   9  17        327.74        233.19        61.61 o                         
   1   9  17       4784.23       5199.91       181.23 o                         
   2   9  17         72.87         19.70        62.13 o                         
   3   9  17        890.44        804.27        96.71 o                         
  -3  10  17        815.32        546.66        72.40 o                         
  -2  10  17          0.18        -53.27        53.27 o                         
  -1  10  17       2260.21       2263.96       124.40 o                         
   0  10  17        103.94         64.68        88.15 o                         
   1  10  17       1025.60        773.46        78.74 o                         
   2  10  17         47.81         31.76        61.00 o                         
  -1  11  17        815.59        601.63        75.84 o                         
   0  11  17        519.49        583.59        77.30 o                         
  -6   0  18       2711.80       3148.88       230.62 o                         
  -4   0  18      10560.72       9502.88       373.49 o                         
  -2   0  18       2161.45       2065.55       419.39 o                         
   0   0  18       5759.82       5369.94       367.83 o                         
   2   0  18        130.82         75.31        62.07 o                         
   4   0  18       4475.61       4477.53       203.19 o                         
  -6   1  18       3568.85       3807.10       221.81 o                         
  -5   1  18         98.71        -27.68       120.06 o                         
  -4   1  18       3247.75       3124.54       187.19 o                         
  -3   1  18       1405.40       1399.16       102.18 o                         
  -2   1  18       8730.91       8826.50       248.42 o                         
  -1   1  18        935.61        886.02        68.10 o                         
   0   1  18        470.53        391.16        53.48 o                         
   1   1  18         60.75         24.03        41.10 o                         
   2   1  18       4388.80       4256.82       170.71 o                         
   3   1  18        152.66        159.65        47.91 o                         
   4   1  18        163.65        163.50        50.21 o                         
   5   1  18        309.84        263.01        56.53 o                         
  -6   2  18       1242.75       1363.94       206.09 o                         
  -5   2  18       2560.91       2044.60       664.28 o                         
  -4   2  18       4158.68       4377.69       220.95 o                         
  -3   2  18        836.30        765.06        93.40 o                         
  -2   2  18       1147.38       1127.89        78.28 o                         
  -1   2  18       1472.15       1562.58        89.62 o                         
   0   2  18       3091.86       3296.18       160.10 o                         
   1   2  18        545.39        528.28        56.28 o                         
   2   2  18        189.44        149.26        63.70 o                         
   3   2  18       1741.71       1685.06        88.19 o                         
   4   2  18       5338.54       5603.38       157.81 o                         
   5   2  18       1000.14       1099.85        75.72 o                         
  -6   3  18       1884.58       2439.44       495.99 o                         
  -5   3  18        156.22       -146.74       198.29 o                         
  -4   3  18        944.83        925.85       213.50 o                         
  -3   3  18       3748.83       3578.49       141.87 o                         
  -2   3  18        542.70        553.91        72.11 o                         
  -1   3  18        812.56        804.59        63.03 o                         
   0   3  18        106.98         40.81        46.77 o                         
   1   3  18       3576.96       3526.20       130.58 o                         
   2   3  18       3595.83       3375.43       132.55 o                         
   3   3  18       1278.17       1312.82        90.32 o                         
   4   3  18         16.26        137.88        48.49 o                         
   5   3  18       2380.70       2553.10       112.71 o                         
  -6   4  18        319.18        260.61       167.52 o                         
  -5   4  18       6271.39       2999.76       408.48 o                         
  -4   4  18         24.16        -11.10        81.57 o                         
  -3   4  18        771.30        698.72       156.53 o                         
  -2   4  18        573.41        437.07        62.73 o                         
  -1   4  18       4850.45       4961.69       165.97 o                         
   0   4  18        786.95        720.03        82.94 o                         
   1   4  18        674.99        632.71        67.60 o                         
   2   4  18        655.63        747.70        65.10 o                         
   3   4  18       4494.64       4342.98       170.23 o                         
   4   4  18        402.29        256.15        60.83 o                         
   5   4  18       2193.79       2378.96       119.65 o                         
  -6   5  18         37.52        -99.92        99.92 o                         
  -5   5  18         49.00       -122.14       122.14 o                         
  -4   5  18        327.99        314.61        72.41 o                         
  -3   5  18       8325.33       7923.80       235.75 o                         
  -2   5  18        195.43        169.53        56.67 o                         
  -1   5  18       1313.57       1318.83        94.49 o                         
   0   5  18         28.87         44.72        58.36 o                         
   1   5  18       4804.39       4896.50       167.80 o                         
   2   5  18         25.93        -52.79        52.79 o                         
   3   5  18        937.15        890.52        79.40 o                         
   4   5  18        207.71        162.71        64.60 o                         
  -5   6  18       5190.81       3529.39       831.84 o                         
  -4   6  18        967.93        731.70        99.19 o                         
  -3   6  18        331.37        318.02        64.07 o                         
  -2   6  18        220.96        195.93        59.32 o                         
  -1   6  18       7783.81       7754.22       228.90 o                         
   0   6  18        861.16        803.83        73.41 o                         
   1   6  18       1241.22       1299.31       100.46 o                         
   2   6  18        208.83        172.14        61.73 o                         
   3   6  18       1721.55       1734.36       110.98 o                         
   4   6  18        188.19        263.21        67.45 o                         
  -5   7  18        278.33        -13.74       145.32 o                         
  -4   7  18        587.23        466.25       144.48 o                         
  -3   7  18       3937.31       3583.87       224.93 o                         
  -2   7  18       2824.37       3100.71       138.14 o                         
  -1   7  18        327.18        423.44        67.48 o                         
   0   7  18        101.95         42.69        68.40 o                         
   1   7  18       4441.96       4398.05       223.24 o                         
   2   7  18       1884.71       2171.39       121.82 o                         
   3   7  18        710.08        675.38       107.33 o                         
  -4   8  18       1527.24       1142.25       127.80 o                         
  -3   8  18        160.47        150.60        63.94 o                         
  -2   8  18        140.03        164.20       102.46 o                         
  -1   8  18       3059.17       3208.12       200.65 o                         
   0   8  18       4488.57       4678.56       171.19 o                         
   1   8  18        296.35        326.27        68.19 o                         
   2   8  18        321.17        263.32        68.26 o                         
   3   8  18       1323.89       1177.86        97.78 o                         
  -3   9  18        227.61         85.93        62.29 o                         
  -2   9  18       2752.79       2747.80       137.02 o                         
  -1   9  18         19.72         10.63        59.32 o                         
   0   9  18        953.32        837.59       105.30 o                         
   1   9  18        843.00        769.45        80.98 o                         
   2   9  18       5766.50       6049.91       205.91 o                         
  -2  10  18       1101.61        565.13       235.97 o                         
  -1  10  18         22.16        -30.46        59.16 o                         
   0  10  18       5474.18       5832.10       282.49 o                         
  -5   0  19       1826.91       1330.34       247.86 o                         
  -3   0  19       6822.11       7200.56       308.59 o                         
  -1   0  19        255.00        250.52        81.10 o                         
   1   0  19       5371.29       5387.52       337.99 o                         
   3   0  19        348.48        367.59        69.19 o                         
  -6   1  19       1308.32       1084.64       170.40 o                         
  -5   1  19       6448.12       6199.14      1104.29 o                         
  -4   1  19         42.73        107.28        56.19 o                         
  -3   1  19        550.39        359.77        63.69 o                         
  -2   1  19        192.16        114.28        54.77 o                         
  -1   1  19       2893.68       2960.83       240.93 o                         
   0   1  19        380.50        413.26        77.02 o                         
   1   1  19         65.17         59.54        48.92 o                         
   2   1  19        177.76        201.70        49.39 o                         
   3   1  19       5875.92       5872.06       192.32 o                         
   4   1  19        281.08        378.64        57.94 o                         
  -6   2  19         75.91       -170.53       202.26 o                         
  -5   2  19        512.94        299.42       230.02 o                         
  -4   2  19       2022.37       2020.52       111.56 o                         
  -3   2  19       2116.78       1965.62       150.26 o                         
  -2   2  19        451.90        410.08        63.46 o                         
  -1   2  19        210.54        133.83        56.22 o                         
   0   2  19        413.66        483.95        72.02 o                         
   1   2  19       2062.04       1965.68        99.30 o                         
   2   2  19        792.37        857.04        97.19 o                         
   3   2  19         20.62         48.04        54.31 o                         
   4   2  19        539.36        635.17        59.78 o                         
  -6   3  19       3707.29       1945.04       325.20 o                         
  -5   3  19       1213.24        481.85       239.93 o                         
  -4   3  19        992.47       1183.99       147.27 o                         
  -3   3  19        603.20        499.40        70.77 o                         
  -2   3  19        608.28        535.56        67.85 o                         
  -1   3  19        688.81        652.96        63.57 o                         
   0   3  19        395.14        396.18        57.85 o                         
   1   3  19         92.61         19.48        49.82 o                         
   2   3  19       2353.44       2155.78       106.82 o                         
   3   3  19       2514.20       2333.36       133.81 o                         
   4   3  19       1715.48       1808.48       155.49 o                         
  -5   4  19        760.52       -134.84       214.16 o                         
  -4   4  19       3555.43       3483.65       204.88 o                         
  -3   4  19        276.33        284.73       113.11 o                         
  -2   4  19       1638.55       1754.36       182.03 o                         
  -1   4  19         35.63         36.79        54.45 o                         
   0   4  19       2045.73       2061.35       121.35 o                         
   1   4  19        566.44        475.61        65.47 o                         
   2   4  19       1348.82       1459.51       103.04 o                         
   3   4  19        417.72        359.88        70.69 o                         
   4   4  19       1567.73       1573.97       140.82 o                         
  -5   5  19          3.38       -216.14       216.14 o                         
  -4   5  19       1513.46       1161.53       110.54 o                         
  -3   5  19        685.02        480.90        69.05 o                         
  -2   5  19       5413.42       5606.24       270.15 o                         
  -1   5  19          0.60         36.80        55.22 o                         
   0   5  19       2700.24       2886.62       132.06 o                         
   1   5  19        605.15        645.73       109.39 o                         
   2   5  19       1815.57       1515.66       104.24 o                         
   3   5  19         28.90        112.18        61.62 o                         
  -4   6  19       4191.19       3965.95       223.53 o                         
  -3   6  19       1192.27       1170.91       108.79 o                         
  -2   6  19       1661.43       1769.71       112.79 o                         
  -1   6  19          9.43         12.29        58.11 o                         
   0   6  19       3922.07       3968.15       165.14 o                         
   1   6  19        344.40        461.71        69.07 o                         
   2   6  19       2322.22       2299.12       126.85 o                         
   3   6  19          2.99        -60.31        60.31 o                         
  -4   7  19        256.92         27.74       172.46 o                         
  -3   7  19          2.31        -46.74        85.00 o                         
  -2   7  19       2665.46       2375.48       126.90 o                         
  -1   7  19       2170.60       2286.10       164.85 o                         
   0   7  19       1017.38        963.66        83.57 o                         
   1   7  19          3.31         -0.98        57.84 o                         
   2   7  19       1329.50       1200.78        91.71 o                         
  -3   8  19       2113.62       2115.89       157.61 o                         
  -2   8  19         29.54         75.92        61.77 o                         
  -1   8  19         18.03        -58.14        58.14 o                         
   0   8  19        800.16        711.87        80.11 o                         
   1   8  19       1578.67       1551.66       116.77 o                         
  -1   9  19       2478.32       2637.23       138.21 o                         
   0   9  19        209.38        213.01        75.91 o                         
  -4   0  20        147.95         36.58       151.69 o                         
  -2   0  20       5028.48       5329.89       596.76 o                         
   0   0  20        296.51        401.81       160.62 o                         
   2   0  20       5487.20       5715.74       221.13 o                         
   4   0  20         88.45        -23.43        93.78 o                         
  -5   1  20        195.21       -134.85       135.23 o                         
  -4   1  20       3684.84       3507.20       160.53 o                         
  -3   1  20        113.57         20.64        58.40 o                         
  -2   1  20        289.08        291.35       103.04 o                         
  -1   1  20        248.55        260.75        60.15 o                         
   0   1  20       5099.45       5062.35       173.21 o                         
   1   1  20       1150.67       1205.29        81.91 o                         
   2   1  20        112.64         16.03        52.89 o                         
   3   1  20         29.74         -5.23        53.71 o                         
  -5   2  20        811.84        517.54       253.81 o                         
  -4   2  20         46.71         86.95       124.25 o                         
  -3   2  20        557.43        686.26        74.78 o                         
  -2   2  20       1746.53       1572.09       102.44 o                         
  -1   2  20        570.81        530.42        65.17 o                         
   0   2  20         62.44         49.49        52.47 o                         
   1   2  20        353.05        226.67        58.08 o                         
   2   2  20       4003.81       3953.86       140.07 o                         
   3   2  20       3266.19       3507.53       250.25 o                         
  -5   3  20       1683.75        731.70       265.71 o                         
  -4   3  20       1308.18       1230.48       109.59 o                         
  -3   3  20       1443.31       1510.40       116.20 o                         
  -2   3  20        154.87        176.10        60.24 o                         
  -1   3  20        782.71        747.07        74.20 o                         
   0   3  20       1267.52       1189.63        92.93 o                         
   1   3  20       2091.67       2242.93       147.29 o                         
   2   3  20         27.70         25.08        54.42 o                         
   3   3  20        759.03        605.59        70.00 o                         
  -4   4  20        620.03        527.56       133.23 o                         
  -3   4  20       1289.17       1284.75       147.08 o                         
  -2   4  20        488.40        437.21        67.81 o                         
  -1   4  20       1634.59       1571.02       107.37 o                         
   0   4  20        729.34        713.48       103.19 o                         
   1   4  20       1690.13       1658.03       111.52 o                         
   2   4  20        189.11        209.75        70.98 o                         
   3   4  20       3625.07       4013.91       274.48 o                         
  -4   5  20         88.62       -101.56       134.50 o                         
  -3   5  20       2694.27       2994.97       155.93 o                         
  -2   5  20         18.74         60.94        83.86 o                         
  -1   5  20       1866.73       1757.48       148.78 o                         
   0   5  20          1.34        -11.84        57.97 o                         
   1   5  20       3425.43       3712.29       151.55 o                         
   2   5  20        122.88         89.30        64.04 o                         
  -3   6  20       2697.34       2592.28       137.59 o                         
  -2   6  20        634.73        677.56        76.13 o                         
  -1   6  20       4293.69       4667.79       193.56 o                         
   0   6  20         20.45         80.95        84.43 o                         
   1   6  20        706.01        628.25       120.78 o                         
   2   6  20        371.22        492.79        75.41 o                         
  -2   7  20          1.58         21.80        62.68 o                         
  -1   7  20       1155.66        977.05        86.60 o                         
   0   7  20       2312.41       2461.51       145.91 o                         
   1   7  20       1938.62       1919.90       123.85 o                         
  -3   0  21         55.55         59.31        87.33 o                         
  -1   0  21       7436.28       7288.74       629.48 o                         
   1   0  21       2210.68       2306.67       176.03 o                         
  -4   1  21        376.80        364.86       167.15 o                         
  -3   1  21       2569.01       2540.32       131.34 o                         
  -2   1  21        174.25         71.96        58.81 o                         
  -1   1  21        778.16        742.21       100.89 o                         
   0   1  21        211.74        164.88        62.16 o                         
   1   1  21       6388.72       5799.65       343.45 o                         
   2   1  21        353.55        266.41        62.12 o                         
  -4   2  21        501.83        466.32        79.50 o                         
  -3   2  21        245.18        157.23        67.14 o                         
  -2   2  21        595.15        516.98        77.09 o                         
  -1   2  21       1720.15       1534.99       108.39 o                         
   0   2  21        869.80        869.87        75.91 o                         
   1   2  21       1003.50       1002.04        77.50 o                         
   2   2  21         30.69        -20.73        55.63 o                         
  -4   3  21        337.24        301.40       245.88 o                         
  -3   3  21        659.86        501.47       104.64 o                         
  -2   3  21        841.73        719.51       117.20 o                         
  -1   3  21        507.32        480.85        72.66 o                         
   0   3  21        780.34        671.39       108.47 o                         
   1   3  21        896.20        864.99        85.10 o                         
   2   3  21       1452.98       1515.41       114.53 o                         
  -3   4  21          7.78        -73.83        85.89 o                         
  -2   4  21       1041.11       1241.08        95.48 o                         
  -1   4  21        182.23        115.39        61.39 o                         
   0   4  21       2129.31       2384.58       128.08 o                         
   1   4  21        577.78        529.97        72.47 o                         
   2   4  21        219.09        -11.90       170.53 o                         
  -2   5  21       3131.64       3272.67       235.60 o                         
  -1   5  21        277.08        263.94        69.30 o                         
   0   5  21       1065.56        924.95        88.95 o                         
   1   5  21         13.03        -40.36        63.14 o                         
  -1   6  21        304.38         61.47       202.26 o                         
  -2   0  22        628.95        620.06       111.72 o                         
   0   0  22       3810.02       3570.35       407.49 o                         
  -2   1  22       2690.50       2429.07       131.67 o                         
  -1   1  22        549.23        688.53        85.00 o                         
   0   1  22        999.20        980.38        84.99 o                         
   1   1  22         82.39         54.57        63.86 o                         
  -2   2  22        616.89        512.07        97.33 o                         
  -1   2  22        208.10        167.31        72.13 o                         
   0   2  22       1783.77       1798.25       243.52 o                         
  -2   3  22       1014.57       1060.66       257.78 o                         
  -1   3  22       2198.55       2067.84       146.26 o                         
   0   3  22        116.07        456.07       198.29 o                         
                                                                                
